# Supplementary material for: Combined transcriptomic and lipidomic analysis reveals aberrant lipid metabolism in central nervous system hemangioblastomas
Source: Sci Rep. 2021 Jan 14;11:1314. doi: 10.1038/s41598-020-80263-8 (PMC7809491; doi:10.1038/s41598-020-80263-8)
Supplement: Supplementary file 3 — Supplementary Information 3. [file 41598_2020_80263_MOESM3_ESM.xlsx]

## Sheet: up.Cystic_vs_Solid
Cystic_vs_Solid up-regulated genes
gene	gene_id	biotype	strand	locus	Cystic_FPKM	Solid_FPKM	Fold change	log2(fold change)	p_value	FDR	Regulation	GeneID	Synonyms	dbXrefs	chromosome	map_location	description	pathway	GO-CC	GO-MF	GO-BP
TSPAN6	ENSG00000000003	protein_coding	-	chrX:99883666-99894988	17.268	3.09039	5.58764	2.48224	5e-05	0.00106477	up	7105	T245|TM4SF6|TSPAN-6	MIM:300191|HGNC:HGNC:11858|Ensembl:ENSG00000000003|HPRD:02179	X	Xq22	tetraspanin 6		GO:0016021(integral component of membrane)//GO:0005887(integral component of plasma membrane)//GO:0070062(extracellular exosome)	GO:0004871(signal transducer activity)//GO:0005515(protein binding)	GO:1901223(negative regulation of NIK/NF-kappaB signaling)//GO:0039532(negative regulation of viral-induced cytoplasmic pattern recognition receptor signaling pathway)//GO:0007166(cell surface receptor signaling pathway)//GO:0043123(positive regulation of I-kappaB kinase/NF-kappaB signaling)
FGR	ENSG00000000938	protein_coding	-	chr1:27938574-27961788	12.8138	4.47826	2.86134	1.51669	0.00685	0.0630335	up	2268	SRC2|c-fgr|c-src2|p55-Fgr|p55c-fgr|p58-Fgr|p58c-fgr	MIM:164940|HGNC:HGNC:3697|Ensembl:ENSG00000000938|HPRD:01288|Vega:OTTHUMG00000003516	1	1p36.2-p36.1	FGR proto-oncogene, Src family tyrosine kinase	hsa04062(Chemokine signaling pathway)//hsa05169(Epstein-Barr virus infection)	GO:0005743(mitochondrial inner membrane)//GO:0070062(extracellular exosome)//GO:0032587(ruffle membrane)//GO:0015629(actin cytoskeleton)//GO:0005886(plasma membrane)//GO:0005829(cytosol)//GO:0005758(mitochondrial intermembrane space)//GO:0031234(extrinsic component of cytoplasmic side of plasma membrane)//GO:0005856(cytoskeleton)	GO:0001784(phosphotyrosine binding)//GO:0034988(Fc-gamma receptor I complex binding)//GO:0004713(protein tyrosine kinase activity)//GO:0004715(non-membrane spanning protein tyrosine kinase activity)//GO:0005524(ATP binding)//GO:0034987(immunoglobulin receptor binding)//GO:0019901(protein kinase binding)//GO:0005515(protein binding)	GO:0050715(positive regulation of cytokine secretion)//GO:0007169(transmembrane receptor protein tyrosine kinase signaling pathway)//GO:0050830(defense response to Gram-positive bacterium)//GO:0009615(response to virus)//GO:0050764(regulation of phagocytosis)//GO:0014068(positive regulation of phosphatidylinositol 3-kinase signaling)//GO:0038096(Fc-gamma receptor signaling pathway involved in pha…
CFH	ENSG00000000971	protein_coding	+	chr1:196621007-196716634	23.6906	2.35465	10.0612	3.33073	0.00055	0.00833548	up	3075	AHUS1|AMBP1|ARMD4|ARMS1|CFHL3|FH|FHL1|HF|HF1|HF2|HUS	MIM:134370|HGNC:HGNC:4883|Ensembl:ENSG00000000971|HPRD:00601|Vega:OTTHUMG00000035607	1	1q32	complement factor H	hsa04610(Complement and coagulation cascades)//hsa05150(Staphylococcus aureus infection)	GO:0072562(blood microparticle)//GO:0070062(extracellular exosome)//GO:0005576(extracellular region)//GO:0005615(extracellular space)	GO:0043395(heparan sulfate proteoglycan binding)//GO:0008201(heparin binding)//GO:0005515(protein binding)	GO:0045087(innate immune response)//GO:0006957(complement activation, alternative pathway)//GO:0030449(regulation of complement activation)//GO:0006956(complement activation)
SEMA3F	ENSG00000001617	protein_coding	+	chr3:49977439-50226508	81.4442	2.89763	28.1072	4.81287	0.0019	0.0229394	up	6405	SEMA-IV|SEMA4|SEMAK	MIM:601124|HGNC:HGNC:10728|Ensembl:ENSG00000001617|HPRD:03079|Vega:OTTHUMG00000156806	3	3p21.3	semaphorin 3F	hsa04360(Axon guidance)	GO:0005615(extracellular space)	GO:0038191(neuropilin binding)//GO:0045499(chemorepellent activity)//GO:0030215(semaphorin receptor binding)	GO:0021785(branchiomotor neuron axon guidance)//GO:0007411(axon guidance)//GO:1901166(neural crest cell migration involved in autonomic nervous system development)//GO:0071526(semaphorin-plexin signaling pathway)//GO:0048846(axon extension involved in axon guidance)//GO:1902287(semaphorin-plexin signaling pathway involved in axon guidance)//GO:0036486(ventral trunk neural crest cell migration)//G…
MAD1L1	ENSG00000002822	protein_coding	-	chr7:1855428-2272878	85.6659	19.2836	4.44243	2.15135	0.00105	0.0139942	up	8379	MAD1|PIG9|TP53I9|TXBP181	MIM:602686|HGNC:HGNC:6762|Ensembl:ENSG00000002822|HPRD:04065|Vega:OTTHUMG00000151493	7	7p22	MAD1 mitotic arrest deficient-like 1 (yeast)	hsa04110(Cell cycle)//hsa04914(Progesterone-mediated oocyte maturation)//hsa05203(Viral carcinogenesis)	GO:0015629(actin cytoskeleton)//GO:0072686(mitotic spindle)//GO:0000776(kinetochore)//GO:0005829(cytosol)//GO:0005813(centrosome)//GO:0005819(spindle)//GO:0000777(condensed chromosome kinetochore)//GO:0005643(nuclear pore)//GO:0005634(nucleus)//GO:0005737(cytoplasm)//GO:0000922(spindle pole)	GO:0005515(protein binding)	GO:0048538(thymus development)//GO:0007067(mitotic nuclear division)//GO:0090235(regulation of metaphase plate congression)//GO:0051301(cell division)//GO:0000278(mitotic cell cycle)//GO:0007264(small GTPase mediated signal transduction)//GO:0007094(mitotic spindle assembly checkpoint)//GO:0042130(negative regulation of T cell proliferation)//GO:0007093(mitotic cell cycle checkpoint)
LASP1	ENSG00000002834	protein_coding	+	chr17:37026111-37078023	52.9772	17.8519	2.96759	1.56929	0.0001	0.00195563	up	3927	Lasp-1|MLN50	MIM:602920|HGNC:HGNC:6513|Ensembl:ENSG00000002834|HPRD:04229|Vega:OTTHUMG00000133182	17	17q11-q21.3	LIM and SH3 protein 1		GO:0030864(cortical actin cytoskeleton)//GO:0070062(extracellular exosome)//GO:0005925(focal adhesion)	GO:0051015(actin filament binding)//GO:0008270(zinc ion binding)//GO:0005515(protein binding)//GO:0005070(SH3/SH2 adaptor activity)//GO:0015075(ion transmembrane transporter activity)	GO:0034220(ion transmembrane transport)//GO:0009967(positive regulation of signal transduction)//GO:0006811(ion transport)
CASP10	ENSG00000003400	protein_coding	+	chr2:202047603-202094129	7.81308	1.09269	7.15028	2.838	5e-05	0.00106477	up	843	ALPS2|FLICE2|MCH4	MIM:601762|HGNC:HGNC:1500|Ensembl:ENSG00000003400|HPRD:03458|Vega:OTTHUMG00000132818	2	2q33-q34	caspase 10	hsa04210(Apoptosis)//hsa04622(RIG-I-like receptor signaling pathway)//hsa04668(TNF signaling pathway)//hsa05152(Tuberculosis)//hsa05161(Hepatitis B)	GO:0097342(ripoptosome)//GO:0031265(CD95 death-inducing signaling complex)//GO:0005829(cytosol)	GO:0097199(cysteine-type endopeptidase activity involved in apoptotic signaling pathway)//GO:0035877(death effector domain binding)//GO:0005515(protein binding)//GO:0004197(cysteine-type endopeptidase activity)//GO:0031625(ubiquitin protein ligase binding)	GO:0043123(positive regulation of I-kappaB kinase/NF-kappaB signaling)//GO:0045087(innate immune response)//GO:0097190(apoptotic signaling pathway)//GO:0042981(regulation of apoptotic process)//GO:0030225(macrophage differentiation)//GO:0007166(cell surface receptor signaling pathway)//GO:0006508(proteolysis)//GO:0006915(apoptotic process)//GO:0008625(extrinsic apoptotic signaling pathway via dea…
TFPI	ENSG00000003436	protein_coding	-	chr2:187866602-188430487	12.5269	0.251778	49.754	5.63674	5e-05	0.00106477	up	7035	EPI|LACI|TFI|TFPI1	MIM:152310|HGNC:HGNC:11760|Ensembl:ENSG00000003436|HPRD:01064|Vega:OTTHUMG00000132634	2	2q32	tissue factor pathway inhibitor	hsa04610(Complement and coagulation cascades)	GO:0005886(plasma membrane)//GO:0005576(extracellular region)//GO:0009986(cell surface)//GO:0031225(anchored component of membrane)//GO:0005783(endoplasmic reticulum)//GO:0031090(organelle membrane)//GO:0005615(extracellular space)	GO:0030414(peptidase inhibitor activity)//GO:0004867(serine-type endopeptidase inhibitor activity)//GO:0004866(endopeptidase inhibitor activity)	GO:0010466(negative regulation of peptidase activity)//GO:0010951(negative regulation of endopeptidase activity)//GO:0007598(blood coagulation, extrinsic pathway)//GO:0007596(blood coagulation)
SLC7A2	ENSG00000003989	protein_coding	+	chr8:17354596-17428082	4.94541	1.54109	3.20904	1.68214	0.00605	0.0573367	up	6542	ATRC2|CAT2|HCAT2	MIM:601872|HGNC:HGNC:11060|Ensembl:ENSG00000003989|HPRD:03524|Vega:OTTHUMG00000130819	8	8p22	solute carrier family 7 (cationic amino acid transporter, y+ system), member 2		GO:0016020(membrane)//GO:0005886(plasma membrane)//GO:0005887(integral component of plasma membrane)	GO:0015174(basic amino acid transmembrane transporter activity)//GO:0097627(high-affinity L-ornithine transmembrane transporter activity)//GO:0097626(low-affinity L-arginine transmembrane transporter activity)//GO:0015297(antiporter activity)//GO:0005292(high-affinity lysine transmembrane transporter activity)//GO:0005289(high-affinity arginine transmembrane transporter activity)//GO:0015179(L-am…	GO:0097639(L-lysine import across plasma membrane)//GO:0006809(nitric oxide biosynthetic process)//GO:0097640(L-ornithine import across plasma membrane)//GO:0097638(L-arginine import across plasma membrane)//GO:0050727(regulation of inflammatory response)//GO:1990822(basic amino acid transmembrane transport)//GO:0006865(amino acid transport)//GO:0042116(macrophage activation)//GO:0006520(cellular…
PLXND1	ENSG00000004399	protein_coding	-	chr3:129274017-129325661	913.873	24.4902	37.3159	5.22172	5e-05	0.00106477	up	23129	PLEXD1	MIM:604282|HGNC:HGNC:9107|Ensembl:ENSG00000004399|HPRD:05046|Vega:OTTHUMG00000159547	3	3q22.1	plexin D1		GO:0016020(membrane)//GO:0005886(plasma membrane)//GO:0005887(integral component of plasma membrane)//GO:0002116(semaphorin receptor complex)//GO:0030027(lamellipodium)	GO:0005515(protein binding)//GO:0019904(protein domain specific binding)//GO:0017154(semaphorin receptor activity)	GO:0045765(regulation of angiogenesis)//GO:0021785(branchiomotor neuron axon guidance)//GO:0007411(axon guidance)//GO:0003279(cardiac septum development)//GO:0003151(outflow tract morphogenesis)//GO:0071526(semaphorin-plexin signaling pathway)//GO:1902287(semaphorin-plexin signaling pathway involved in axon guidance)//GO:0001569(patterning of blood vessels)//GO:0035904(aorta development)//GO:0048…
RECQL	ENSG00000004700	protein_coding	-	chr12:21590548-21654603	8.86941	3.66833	2.41784	1.27372	0.02395	0.159699	up	5965	RECQL1|RecQ1	MIM:600537|HGNC:HGNC:9948|Ensembl:ENSG00000004700|HPRD:02762|Vega:OTTHUMG00000169131	12	12p12	RecQ like helicase		GO:0005654(nucleoplasm)//GO:0005634(nucleus)//GO:0016020(membrane)	GO:0036310(annealing helicase activity)//GO:0003678(DNA helicase activity)//GO:0005524(ATP binding)//GO:0003676(nucleic acid binding)//GO:0004003(ATP-dependent DNA helicase activity)//GO:0005515(protein binding)//GO:0003677(DNA binding)	GO:0006281(DNA repair)//GO:0006310(DNA recombination)//GO:0000733(DNA strand renaturation)//GO:0032508(DNA duplex unwinding)
HSPB6	ENSG00000004776	protein_coding	-	chr19:36245466-36248980	23.791	6.65627	3.57422	1.83763	0.0044	0.0445394	up	126393	HEL55|Hsp20|PPP1R91	MIM:610695|HGNC:HGNC:26511|Ensembl:ENSG00000004776|HPRD:08130|Vega:OTTHUMG00000048122	19	19q13.12	heat shock protein family B (small) member 6		GO:0005634(nucleus)//GO:0005737(cytoplasm)	GO:0005212(structural constituent of eye lens)//GO:0005515(protein binding)//GO:0042803(protein homodimerization activity)	GO:0006937(regulation of muscle contraction)
PDK4	ENSG00000004799	protein_coding	-	chr7:95212810-95225803	30.1404	2.36388	12.7504	3.67247	5e-05	0.00106477	up	5166	-	MIM:602527|HGNC:HGNC:8812|Ensembl:ENSG00000004799|HPRD:03957|Vega:OTTHUMG00000153977	7	7q21.3	pyruvate dehydrogenase kinase 4		GO:0005743(mitochondrial inner membrane)//GO:0005739(mitochondrion)//GO:0005759(mitochondrial matrix)	GO:0004672(protein kinase activity)//GO:0005524(ATP binding)//GO:0004740(pyruvate dehydrogenase (acetyl-transferring) kinase activity)	GO:0042594(response to starvation)//GO:0071398(cellular response to fatty acid)//GO:0098792(xenophagy)//GO:0044281(small molecule metabolic process)//GO:0006885(regulation of pH)//GO:0010906(regulation of glucose metabolic process)//GO:0008286(insulin receptor signaling pathway)//GO:0006468(protein phosphorylation)//GO:0010565(regulation of cellular ketone metabolic process)//GO:0042593(glucose h…
COPZ2	ENSG00000005243	protein_coding	-	chr17:46103532-46115392	65.1772	11.5163	5.65956	2.50069	0.0171	0.126814	up	51226	zeta2-COP	MIM:615526|HGNC:HGNC:19356|Ensembl:ENSG00000005243|HPRD:16739|Vega:OTTHUMG00000178684	17	17q21.32	coatomer protein complex subunit zeta 2		GO:0030133(transport vesicle)//GO:0033116(endoplasmic reticulum-Golgi intermediate compartment membrane)//GO:0005829(cytosol)//GO:0030126(COPI vesicle coat)//GO:0005801(cis-Golgi network)//GO:0000139(Golgi membrane)		GO:0061024(membrane organization)//GO:0044267(cellular protein metabolic process)//GO:0006886(intracellular protein transport)//GO:0043687(post-translational protein modification)//GO:0018279(protein N-linked glycosylation via asparagine)//GO:0015031(protein transport)//GO:0006888(ER to Golgi vesicle-mediated transport)
ITGAL	ENSG00000005844	protein_coding	+	chr16:30483978-30534506	4.85906	1.52073	3.19521	1.67591	0.0078	0.0698081	up	3683	CD11A|LFA-1|LFA1A	MIM:153370|HGNC:HGNC:6148|Ensembl:ENSG00000005844|HPRD:01079|Vega:OTTHUMG00000176964	16	16p11.2	integrin subunit alpha L	hsa04015(Rap1 signaling pathway)//hsa04514(Cell adhesion molecules (CAMs))//hsa04650(Natural killer cell mediated cytotoxicity)//hsa04670(Leukocyte transendothelial migration)//hsa04810(Regulation of actin cytoskeleton)//hsa05144(Malaria)//hsa05150(Staphylococcus aureus infection)//hsa05166(HTLV-I infection)//hsa05169(Epstein-Barr virus infection)//hsa05323(Rheumatoid arthritis)//hsa05416(Viral m…	GO:0001772(immunological synapse)//GO:0016021(integral component of membrane)//GO:0070062(extracellular exosome)//GO:0005886(plasma membrane)//GO:0009986(cell surface)//GO:0016020(membrane)//GO:0009897(external side of plasma membrane)//GO:0008305(integrin complex)//GO:0034687(integrin alphaL-beta2 complex)//GO:0005911(cell-cell junction)	GO:0032403(protein complex binding)//GO:0030369(ICAM-3 receptor activity)//GO:0046982(protein heterodimerization activity)//GO:0050839(cell adhesion molecule binding)//GO:0046872(metal ion binding)//GO:0005515(protein binding)	GO:0050798(activated T cell proliferation)//GO:0007159(leukocyte cell-cell adhesion)//GO:0042102(positive regulation of T cell proliferation)//GO:0007157(heterophilic cell-cell adhesion via plasma membrane cell adhesion molecules)//GO:0050850(positive regulation of calcium-mediated signaling)//GO:0007596(blood coagulation)//GO:0007155(cell adhesion)//GO:0050900(leukocyte migration)//GO:0006954(in…
ZFX	ENSG00000005889	protein_coding	+	chrX:24164341-24234372	6.68298	2.83999	2.35316	1.2346	0.04055	0.230396	up	7543	ZNF926	MIM:314980|HGNC:HGNC:12869|Ensembl:ENSG00000005889|HPRD:02445|Vega:OTTHUMG00000021264	X	Xp21.3	zinc finger protein, X-linked		GO:0005634(nucleus)	GO:0003700(transcription factor activity, sequence-specific DNA binding)//GO:0046872(metal ion binding)//GO:0003713(transcription coactivator activity)//GO:0003677(DNA binding)//GO:0000977(RNA polymerase II regulatory region sequence-specific DNA binding)	GO:0007275(multicellular organism development)//GO:0006351(transcription, DNA-templated)//GO:0006355(regulation of transcription, DNA-templated)
CCL3	ENSG00000006075	protein_coding	-	chr17:34400225-34417515	161.779	76.9766	2.10166	1.07153	0.0302	0.187131	up	6348	G0S19-1|LD78ALPHA|MIP-1-alpha|MIP1A|SCYA3	MIM:182283|HGNC:HGNC:10627|Ensembl:ENSG00000277632|HPRD:01656|Vega:OTTHUMG00000188413	17	17q12	chemokine (C-C motif) ligand 3	hsa04060(Cytokine-cytokine receptor interaction)//hsa04062(Chemokine signaling pathway)//hsa04620(Toll-like receptor signaling pathway)//hsa05132(Salmonella infection)//hsa05142(Chagas disease (American trypanosomiasis))//hsa05323(Rheumatoid arthritis)	GO:0005622(intracellular)//GO:0005576(extracellular region)//GO:0005615(extracellular space)//GO:0005737(cytoplasm)//GO:0005829(cytosol)	GO:0008009(chemokine activity)//GO:0004672(protein kinase activity)//GO:0004698(calcium-dependent protein kinase C activity)//GO:0042802(identical protein binding)//GO:0031726(CCR1 chemokine receptor binding)//GO:0016301(kinase activity)//GO:0016004(phospholipase activator activity)//GO:0031730(CCR5 chemokine receptor binding)//GO:0005515(protein binding)//GO:0042056(chemoattractant activity)	GO:0048245(eosinophil chemotaxis)//GO:0010628(positive regulation of gene expression)//GO:0090280(positive regulation of calcium ion import)//GO:0050918(positive chemotaxis)//GO:0048246(macrophage chemotaxis)//GO:0050729(positive regulation of inflammatory response)//GO:0050718(positive regulation of interleukin-1 beta secretion)//GO:0006955(immune response)//GO:0045671(negative regulation of ost…
CX3CL1	ENSG00000006210	protein_coding	+	chr16:57406369-57418960	57.1205	3.49192	16.3579	4.03192	5e-05	0.00106477	up	6376	ABCD-3|C3Xkine|CXC3|CXC3C|NTN|NTT|SCYD1|fractalkine|neurotactin	MIM:601880|HGNC:HGNC:10647|Ensembl:ENSG00000006210|HPRD:03529|Vega:OTTHUMG00000133469	16	16q13	chemokine (C-X3-C motif) ligand 1	hsa04060(Cytokine-cytokine receptor interaction)//hsa04062(Chemokine signaling pathway)//hsa04668(TNF signaling pathway)	GO:0005886(plasma membrane)//GO:0005576(extracellular region)//GO:0009986(cell surface)//GO:0048471(perinuclear region of cytoplasm)//GO:0042995(cell projection)//GO:0016021(integral component of membrane)//GO:0098794(postsynapse)//GO:0005615(extracellular space)	GO:0005102(receptor binding)//GO:0048020(CCR chemokine receptor binding)//GO:0005515(protein binding)//GO:0008009(chemokine activity)	GO:0030168(platelet activation)//GO:0050710(negative regulation of cytokine secretion)//GO:0048246(macrophage chemotaxis)//GO:0030595(leukocyte chemotaxis)//GO:0050729(positive regulation of inflammatory response)//GO:0006955(immune response)//GO:0010759(positive regulation of macrophage chemotaxis)//GO:0060055(angiogenesis involved in wound healing)//GO:0006952(defense response)//GO:0045766(posi…
TNFRSF12A	ENSG00000006327	protein_coding	+	chr16:3064712-3072384	18.5175	4.88352	3.79182	1.92289	0.01865	0.134379	up	51330	CD266|FN14|TWEAKR	MIM:605914|HGNC:HGNC:18152|Ensembl:ENSG00000006327|HPRD:05801|Vega:OTTHUMG00000129001	16	16p13.3	tumor necrosis factor receptor superfamily member 12A	hsa04060(Cytokine-cytokine receptor interaction)	GO:0005886(plasma membrane)//GO:0016021(integral component of membrane)//GO:0001726(ruffle)//GO:0009986(cell surface)	GO:0005515(protein binding)	GO:0045765(regulation of angiogenesis)//GO:2001238(positive regulation of extrinsic apoptotic signaling pathway)//GO:0043065(positive regulation of apoptotic process)//GO:0061041(regulation of wound healing)//GO:0006931(substrate-dependent cell migration, cell attachment to substrate)//GO:0097191(extrinsic apoptotic signaling pathway)//GO:0033209(tumor necrosis factor-mediated signaling pathway)/…
BAIAP2L1	ENSG00000006453	protein_coding	-	chr7:97881690-98030380	9.36853	0.221628	42.2714	5.40161	0.00895	0.0774313	up	55971	IRTKS	MIM:611877|HGNC:HGNC:21649|Ensembl:ENSG00000006453|HPRD:11270|Vega:OTTHUMG00000165117	7	7q22.1	BAI1 associated protein 2 like 1		GO:0005886(plasma membrane)//GO:0070062(extracellular exosome)//GO:0015629(actin cytoskeleton)//GO:0005829(cytosol)//GO:0005654(nucleoplasm)//GO:0005737(cytoplasm)	GO:0008093(cytoskeletal adaptor activity)//GO:0005515(protein binding)//GO:0070064(proline-rich region binding)//GO:0003779(actin binding)	GO:0046626(regulation of insulin receptor signaling pathway)//GO:2000251(positive regulation of actin cytoskeleton reorganization)//GO:0008286(insulin receptor signaling pathway)//GO:0009617(response to bacterium)//GO:0051764(actin crosslink formation)//GO:0051017(actin filament bundle assembly)//GO:0030838(positive regulation of actin filament polymerization)//GO:0007009(plasma membrane organiza…
CCL26	ENSG00000006606	protein_coding	-	chr7:75398850-75419214	18.425	0	inf	inf	5e-05	0.00106477	up	10344	IMAC|MIP-4a|MIP-4alpha|SCYA26|TSC-1	MIM:604697|HGNC:HGNC:10625|Ensembl:ENSG00000006606|HPRD:05262|Vega:OTTHUMG00000130403	7	7q11.23	chemokine (C-C motif) ligand 26	hsa04060(Cytokine-cytokine receptor interaction)//hsa04062(Chemokine signaling pathway)	GO:0005615(extracellular space)	GO:0048020(CCR chemokine receptor binding)//GO:0008009(chemokine activity)	GO:0048247(lymphocyte chemotaxis)//GO:0030593(neutrophil chemotaxis)//GO:0071346(cellular response to interferon-gamma)//GO:0070374(positive regulation of ERK1 and ERK2 cascade)//GO:0071347(cellular response to interleukin-1)//GO:0007267(cell-cell signaling)//GO:0007186(G-protein coupled receptor signaling pathway)//GO:0071356(cellular response to tumor necrosis factor)//GO:0050729(positive regul…
VPS41	ENSG00000006715	protein_coding	-	chr7:38762562-38971994	22.3436	8.58461	2.60276	1.38004	0.00655	0.0608969	up	27072	HVPS41|HVSP41|hVps41p	MIM:605485|HGNC:HGNC:12713|Ensembl:ENSG00000006715|HPRD:10402|Vega:OTTHUMG00000023629	7	7p14-p13	VPS41 HOPS complex subunit		GO:0030136(clathrin-coated vesicle)//GO:0033263(CORVET complex)//GO:0031902(late endosome membrane)//GO:0005798(Golgi-associated vesicle)//GO:0010008(endosome membrane)//GO:0016020(membrane)//GO:0030897(HOPS complex)//GO:0005829(cytosol)//GO:0005765(lysosomal membrane)//GO:0071439(clathrin complex)//GO:0015630(microtubule cytoskeleton)//GO:0005622(intracellular)//GO:0005769(early endosome)//GO:00…	GO:0003674(molecular_function)//GO:0008270(zinc ion binding)//GO:0042802(identical protein binding)//GO:0043621(protein self-association)//GO:0008017(microtubule binding)//GO:0005515(protein binding)//GO:0051020(GTPase binding)	GO:0006623(protein targeting to vacuole)//GO:0048193(Golgi vesicle transport)//GO:0006886(intracellular protein transport)//GO:0008333(endosome to lysosome transport)//GO:0042144(vacuole fusion, non-autophagic)//GO:0035542(regulation of SNARE complex assembly)//GO:0016192(vesicle-mediated transport)//GO:1902774(late endosome to lysosome transport)//GO:0006914(autophagy)//GO:0034058(endosomal vesi…
ARSD	ENSG00000006756	protein_coding	-	chrX:2822010-2847392	10.869	2.85421	3.80807	1.92906	0.0003	0.0050041	up	414	ASD	MIM:300002|HGNC:HGNC:717|Ensembl:ENSG00000006756|HPRD:02048|Vega:OTTHUMG00000021077	X	Xp22.3	arylsulfatase D		GO:0005764(lysosome)//GO:0070062(extracellular exosome)//GO:0005788(endoplasmic reticulum lumen)	GO:0003824(catalytic activity)//GO:0046872(metal ion binding)//GO:0004065(arylsulfatase activity)	GO:0044267(cellular protein metabolic process)//GO:0008152(metabolic process)//GO:0044281(small molecule metabolic process)//GO:0006687(glycosphingolipid metabolic process)//GO:0043687(post-translational protein modification)//GO:0006665(sphingolipid metabolic process)
PROM1	ENSG00000007062	protein_coding	-	chr4:15961865-16086001	33.0076	1.62665	20.2917	4.34282	5e-05	0.00106477	up	8842	AC133|CD133|CORD12|MCDR2|MSTP061|PROML1|RP41|STGD4	MIM:604365|HGNC:HGNC:9454|Ensembl:ENSG00000007062|HPRD:05079|Vega:OTTHUMG00000160180	4	4p15.32	prominin 1	hsa05202(Transcriptional misregulation in cancer)	GO:0016021(integral component of membrane)//GO:0005887(integral component of plasma membrane)//GO:0009986(cell surface)//GO:0005903(brush border)//GO:0032420(stereocilium)//GO:0042622(photoreceptor outer segment membrane)//GO:0005886(plasma membrane)//GO:0001750(photoreceptor outer segment)//GO:0043231(intracellular membrane-bounded organelle)//GO:0070062(extracellular exosome)//GO:0031528(microv…	GO:0045296(cadherin binding)//GO:0042805(actinin binding)//GO:0005515(protein binding)	GO:0010842(retina layer formation)//GO:0045494(photoreceptor cell maintenance)//GO:0060219(camera-type eye photoreceptor cell differentiation)//GO:0072112(glomerular visceral epithelial cell differentiation)//GO:0060042(retina morphogenesis in camera-type eye)//GO:0072139(glomerular parietal epithelial cell differentiation)//GO:2000768(positive regulation of nephron tubule epithelial cell differe…
DNAH9	ENSG00000007174	protein_coding	+	chr17:11501747-11900827	12.1808	0.789604	15.4265	3.94734	0.00995	0.0839595	up	1770	DNAH17L|DNEL1|DYH9|Dnahc9|HL-20|HL20	MIM:603330|HGNC:HGNC:2953|Ensembl:ENSG00000007174|HPRD:04511|Vega:OTTHUMG00000130383	17	17p12	dynein, axonemal, heavy chain 9	hsa05016(Huntington's disease)	GO:0005930(axoneme)//GO:0030286(dynein complex)//GO:0005874(microtubule)//GO:0005856(cytoskeleton)	GO:0005524(ATP binding)//GO:0003774(motor activity)//GO:0016887(ATPase activity)//GO:0003777(microtubule motor activity)	GO:0030030(cell projection organization)//GO:0006928(movement of cell or subcellular component)//GO:0008152(metabolic process)//GO:0007018(microtubule-based movement)//GO:0007283(spermatogenesis)
CD79B	ENSG00000007312	protein_coding	-	chr17:62006099-62009714	35.8894	2.6249	13.6726	3.77322	5e-05	0.00106477	up	974	AGM6|B29|IGB	MIM:147245|HGNC:HGNC:1699|Ensembl:ENSG00000007312|HPRD:00922|Vega:OTTHUMG00000172294	17	17q23	CD79b molecule	hsa04662(B cell receptor signaling pathway)	GO:0005886(plasma membrane)//GO:0005887(integral component of plasma membrane)//GO:0005794(Golgi apparatus)//GO:0009897(external side of plasma membrane)//GO:0070062(extracellular exosome)//GO:0019815(B cell receptor complex)//GO:0005654(nucleoplasm)//GO:0005737(cytoplasm)	GO:0005515(protein binding)//GO:0004888(transmembrane signaling receptor activity)	GO:0002250(adaptive immune response)//GO:0006955(immune response)//GO:0050853(B cell receptor signaling pathway)//GO:0007165(signal transduction)
RHBDF1	ENSG00000007384	protein_coding	-	chr16:108057-126354	79.9881	9.3138	8.58811	3.10234	5e-05	0.00106477	up	64285	C16orf8|Dist1|EGFR-RS|gene-89|gene-90|hDist1	MIM:614403|HGNC:HGNC:20561|Ensembl:ENSG00000007384|HPRD:07027|Vega:OTTHUMG00000060719	16	16p13.3	rhomboid 5 homolog 1 (Drosophila)		GO:0016021(integral component of membrane)//GO:0005789(endoplasmic reticulum membrane)//GO:0000139(Golgi membrane)	GO:0004252(serine-type endopeptidase activity)//GO:0019838(growth factor binding)	GO:0061136(regulation of proteasomal protein catabolic process)//GO:0050708(regulation of protein secretion)//GO:0008283(cell proliferation)//GO:0016477(cell migration)//GO:0050709(negative regulation of protein secretion)//GO:0016485(protein processing)//GO:0006508(proteolysis)//GO:0042058(regulation of epidermal growth factor receptor signaling pathway)//GO:0015031(protein transport)
TEAD3	ENSG00000007866	protein_coding	-	chr6:35441373-35464853	6.40031	0.702508	9.11069	3.18756	0.0031	0.0338783	up	7005	DTEF-1|ETFR-1|TEAD-3|TEAD5|TEF-5|TEF5	MIM:603170|HGNC:HGNC:11716|Ensembl:ENSG00000007866|HPRD:04411|Vega:OTTHUMG00000014571	6	6p21.2	TEA domain transcription factor 3	hsa04390(Hippo signaling pathway)	GO:0005654(nucleoplasm)//GO:0005667(transcription factor complex)//GO:0005634(nucleus)	GO:0001085(RNA polymerase II transcription factor binding)//GO:0005515(protein binding)//GO:0003677(DNA binding)//GO:0003700(transcription factor activity, sequence-specific DNA binding)	GO:0035329(hippo signaling)//GO:0010467(gene expression)//GO:0007565(female pregnancy)//GO:0006367(transcription initiation from RNA polymerase II promoter)//GO:0045944(positive regulation of transcription from RNA polymerase II promoter)//GO:0055059(asymmetric neuroblast division)//GO:0006357(regulation of transcription from RNA polymerase II promoter)//GO:0006355(regulation of transcription, DN…
SELE	ENSG00000007908	protein_coding	-	chr1:169631244-169863408	5.68237	0.0720093	78.9118	6.30217	0.00245	0.0282051	up	6401	CD62E|ELAM|ELAM1|ESEL|LECAM2	MIM:131210|HGNC:HGNC:10718|Ensembl:ENSG00000007908|HPRD:00566|Vega:OTTHUMG00000034851	1	1q24.2	selectin E	hsa04514(Cell adhesion molecules (CAMs))//hsa04668(TNF signaling pathway)//	GO:0005886(plasma membrane)//GO:0030863(cortical cytoskeleton)//GO:0005901(caveola)//GO:0048471(perinuclear region of cytoplasm)//GO:0016021(integral component of membrane)//GO:0045121(membrane raft)//GO:0005615(extracellular space)//GO:0005905(coated pit)	GO:0043274(phospholipase binding)//GO:0070492(oligosaccharide binding)//GO:0033691(sialic acid binding)//GO:0005515(protein binding)//GO:0004888(transmembrane signaling receptor activity)	GO:0007159(leukocyte cell-cell adhesion)//GO:0019722(calcium-mediated signaling)//GO:0002092(positive regulation of receptor internalization)//GO:0007157(heterophilic cell-cell adhesion via plasma membrane cell adhesion molecules)//GO:0007596(blood coagulation)//GO:0002687(positive regulation of leukocyte migration)//GO:0050727(regulation of inflammatory response)//GO:0050900(leukocyte migration)…
MYLIP	ENSG00000007944	protein_coding	+	chr6:16129355-16148479	11.3012	2.65463	4.25719	2.0899	0.00345	0.0369905	up	29116	IDOL|MIR	MIM:610082|HGNC:HGNC:21155|Ensembl:ENSG00000007944|HPRD:17621|Vega:OTTHUMG00000016405	6	6p22.3	myosin regulatory light chain interacting protein		GO:0005622(intracellular)//GO:0005886(plasma membrane)//GO:0005856(cytoskeleton)//GO:0005737(cytoplasm)//GO:0019898(extrinsic component of membrane)	GO:0008270(zinc ion binding)//GO:0004842(ubiquitin-protein transferase activity)//GO:0061630(ubiquitin protein ligase activity)//GO:0008092(cytoskeletal protein binding)//GO:0016874(ligase activity)//GO:0005515(protein binding)	GO:0045732(positive regulation of protein catabolic process)//GO:0032803(regulation of low-density lipoprotein particle receptor catabolic process)//GO:0016567(protein ubiquitination)//GO:0010989(negative regulation of low-density lipoprotein particle clearance)//GO:0042632(cholesterol homeostasis)//GO:0042787(protein ubiquitination involved in ubiquitin-dependent protein catabolic process)//GO:0…
PSMB1	ENSG00000008018	protein_coding	-	chr6:170780106-170862429	215.987	99.4524	2.17177	1.11887	0.0041	0.0421159	up	5689	HC5|PMSB1|PSC5	MIM:602017|HGNC:HGNC:9537|Ensembl:ENSG00000008018|HPRD:03603|Vega:OTTHUMG00000016087	6	6q27	proteasome subunit beta 1	hsa03050(Proteasome)	GO:0070062(extracellular exosome)//GO:0005829(cytosol)//GO:0005839(proteasome core complex)//GO:0000502(proteasome complex)//GO:0005654(nucleoplasm)//GO:0005634(nucleus)	GO:0005515(protein binding)//GO:0004298(threonine-type endopeptidase activity)	GO:0002474(antigen processing and presentation of peptide antigen via MHC class I)//GO:0043488(regulation of mRNA stability)//GO:0034641(cellular nitrogen compound metabolic process)//GO:0048011(neurotrophin TRK receptor signaling pathway)//GO:0043066(negative regulation of apoptotic process)//GO:0033209(tumor necrosis factor-mediated signaling pathway)//GO:0051437(positive regulation of ubiquiti…
SYPL1	ENSG00000008282	protein_coding	-	chr7:105730948-105753022	27.4097	6.245	4.38905	2.13391	0.00045	0.00712561	up	6856	H-SP1|SYPL	MIM:616665|HGNC:HGNC:11507|Ensembl:ENSG00000008282|HPRD:15459|Vega:OTTHUMG00000157587	7	7q22.3	synaptophysin-like 1		GO:0016021(integral component of membrane)//GO:0005887(integral component of plasma membrane)//GO:0030659(cytoplasmic vesicle membrane)//GO:0016020(membrane)//GO:0008021(synaptic vesicle)//GO:0070062(extracellular exosome)//GO:0042470(melanosome)//GO:0030141(secretory granule)//GO:0030285(integral component of synaptic vesicle membrane)	GO:0005215(transporter activity)	GO:0006810(transport)//GO:0007268(synaptic transmission)
CYB561	ENSG00000008283	protein_coding	-	chr17:61509664-61523739	19.7237	5.09307	3.87265	1.95332	0.0002	0.00356215	up	1534	CYB561A1|FRRS2	MIM:600019|HGNC:HGNC:2571|Ensembl:ENSG00000008283|HPRD:02485|Vega:OTTHUMG00000179116	17	17q23.3	cytochrome b561		GO:0016021(integral component of membrane)	GO:0000293(ferric-chelate reductase activity)//GO:0016491(oxidoreductase activity)//GO:0005515(protein binding)//GO:0022865(transmembrane electron transfer carrier)//GO:0046872(metal ion binding)	GO:0055114(oxidation-reduction process)//GO:0055085(transmembrane transport)//GO:0022900(electron transport chain)
AASS	ENSG00000008311	protein_coding	-	chr7:121715700-121784334	8.55336	1.68544	5.07487	2.34337	0.00095	0.0129661	up	10157	LKR/SDH|LKRSDH|LORSDH	MIM:605113|HGNC:HGNC:17366|Ensembl:ENSG00000008311|HPRD:05489|Vega:OTTHUMG00000157058	7	7q31.3	aminoadipate-semialdehyde synthase	hsa00310(Lysine degradation)//	GO:0043231(intracellular membrane-bounded organelle)//GO:0005739(mitochondrion)//GO:0005759(mitochondrial matrix)	GO:0016491(oxidoreductase activity)//GO:0047130(saccharopine dehydrogenase (NADP+, L-lysine-forming) activity)//GO:0047131(saccharopine dehydrogenase (NAD+, L-glutamate-forming) activity)	GO:0055114(oxidation-reduction process)//GO:0044281(small molecule metabolic process)//GO:0033512(L-lysine catabolic process to acetyl-CoA via saccharopine)//GO:0051262(protein tetramerization)//GO:0006554(lysine catabolic process)//GO:0034641(cellular nitrogen compound metabolic process)
ST3GAL1	ENSG00000008513	protein_coding	-	chr8:134467090-134584183	8.11574	2.03384	3.99034	1.99651	5e-05	0.00106477	up	6482	Gal-NAc6S|SIAT4A|SIATFL|ST3GalA|ST3GalA.1|ST3GalIA|ST3GalIA,1|ST3O	MIM:607187|HGNC:HGNC:10862|Ensembl:ENSG00000008513|HPRD:06219|Vega:OTTHUMG00000164534	8	8q24.22	ST3 beta-galactoside alpha-2,3-sialyltransferase 1	hsa00512(Mucin type O-Glycan biosynthesis)//hsa00533(Glycosaminoglycan biosynthesis - keratan sulfate)//hsa00603(Glycosphingolipid biosynthesis - globo series)//hsa00604(Glycosphingolipid biosynthesis - ganglio series)//	GO:0016021(integral component of membrane)//GO:0070062(extracellular exosome)//GO:0016020(membrane)//GO:0005794(Golgi apparatus)//GO:0032580(Golgi cisterna membrane)//GO:0030173(integral component of Golgi membrane)//GO:0000139(Golgi membrane)	GO:0003836(beta-galactoside (CMP) alpha-2,3-sialyltransferase activity)//GO:0008373(sialyltransferase activity)	GO:0044267(cellular protein metabolic process)//GO:0044281(small molecule metabolic process)//GO:0006488(dolichol-linked oligosaccharide biosynthetic process)//GO:0006468(protein phosphorylation)//GO:0006487(protein N-linked glycosylation)//GO:0006054(N-acetylneuraminate metabolic process)//GO:0018279(protein N-linked glycosylation via asparagine)//GO:0006493(protein O-linked glycosylation)//GO:0…
IL32	ENSG00000008517	protein_coding	+	chr16:3115297-3137101	140.654	9.6754	14.5373	3.86169	5e-05	0.00106477	up	9235	IL-32alpha|IL-32beta|IL-32delta|IL-32gamma|NK4|TAIF|TAIFa|TAIFb|TAIFc|TAIFd	MIM:606001|HGNC:HGNC:16830|Ensembl:ENSG00000008517|HPRD:09346|Vega:OTTHUMG00000167498	16	16p13.3	interleukin 32		GO:0016020(membrane)//GO:0005615(extracellular space)	GO:0005515(protein binding)//GO:0005125(cytokine activity)	GO:0006952(defense response)//GO:0006955(immune response)//GO:0007155(cell adhesion)
RPS20	ENSG00000008988	protein_coding	-	chr8:56979853-56987069	1448.59	576.23	2.5139	1.32993	0.00025	0.00431365	up	6224	S20	MIM:603682|HGNC:HGNC:10405|HPRD:04728	8	8q12	ribosomal protein S20	hsa03010(Ribosome)	GO:0070062(extracellular exosome)//GO:0016020(membrane)//GO:0015935(small ribosomal subunit)//GO:0005829(cytosol)//GO:0022627(cytosolic small ribosomal subunit)//GO:0005840(ribosome)//GO:0005737(cytoplasm)	GO:0044822(poly(A) RNA binding)//GO:0003735(structural constituent of ribosome)//GO:0005515(protein binding)//GO:0003723(RNA binding)	GO:0006415(translational termination)//GO:0001887(selenium compound metabolic process)//GO:0044267(cellular protein metabolic process)//GO:0000184(nuclear-transcribed mRNA catabolic process, nonsense-mediated decay)//GO:0044281(small molecule metabolic process)//GO:0006614(SRP-dependent cotranslational protein targeting to membrane)//GO:0019083(viral transcription)//GO:0010467(gene expression)//G…
CD9	ENSG00000010278	protein_coding	+	chr12:6308880-6347425	222.741	52.694	4.22708	2.07966	5e-05	0.00106477	up	928	BTCC-1|DRAP-27|MIC3|MRP-1|TSPAN-29|TSPAN29	MIM:143030|HGNC:HGNC:1709|Ensembl:ENSG00000010278|HPRD:00880|Vega:OTTHUMG00000044400	12	12p13.3	CD9 molecule	hsa04640(Hematopoietic cell lineage)	GO:0005886(plasma membrane)//GO:0005887(integral component of plasma membrane)//GO:0009897(external side of plasma membrane)//GO:0016020(membrane)//GO:1903561(extracellular vesicle)//GO:0031092(platelet alpha granule membrane)//GO:0016021(integral component of membrane)//GO:0070062(extracellular exosome)//GO:0016324(apical plasma membrane)//GO:0030666(endocytic vesicle membrane)//GO:0030669(clath…	GO:0005515(protein binding)//GO:0005178(integrin binding)	GO:0009414(response to water deprivation)//GO:0030168(platelet activation)//GO:0032504(multicellular organism reproduction)//GO:0007338(single fertilization)//GO:0030913(paranodal junction assembly)//GO:0002576(platelet degranulation)//GO:0007420(brain development)//GO:0071404(cellular response to low-density lipoprotein particle stimulus)//GO:0007596(blood coagulation)//GO:0007155(cell adhesion)…
STAB1	ENSG00000010327	protein_coding	+	chr3:52529353-52742182	598.656	20.9638	28.5568	4.83576	0.0025	0.028643	up	23166	CLEVER-1|FEEL-1|FELE-1|FEX1|STAB-1	MIM:608560|HGNC:HGNC:18628|Ensembl:ENSG00000010327|HPRD:09778|Vega:OTTHUMG00000158574	3	3p21.1	stabilin 1		GO:0016021(integral component of membrane)//GO:0005887(integral component of plasma membrane)//GO:0005886(plasma membrane)//GO:0030666(endocytic vesicle membrane)	GO:0005041(low-density lipoprotein receptor activity)//GO:0005515(protein binding)//GO:0030169(low-density lipoprotein particle binding)//GO:0015035(protein disulfide oxidoreductase activity)//GO:0005044(scavenger receptor activity)//GO:0005540(hyaluronic acid binding)	GO:0055114(oxidation-reduction process)//GO:0006898(receptor-mediated endocytosis)//GO:0007267(cell-cell signaling)//GO:0007155(cell adhesion)//GO:0006954(inflammatory response)//GO:0016525(negative regulation of angiogenesis)//GO:0042742(defense response to bacterium)
CD4	ENSG00000010610	protein_coding	+	chr12:6896023-6929974	36.6029	4.67286	7.83308	2.96958	5e-05	0.00106477	up	920	CD4mut	MIM:186940|HGNC:HGNC:1678|Ensembl:ENSG00000010610|HPRD:01740|Vega:OTTHUMG00000168514	12	12p13.31	CD4 molecule	hsa04514(Cell adhesion molecules (CAMs))//hsa04612(Antigen processing and presentation)//hsa04640(Hematopoietic cell lineage)//hsa04660(T cell receptor signaling pathway)//hsa05340(Primary immunodeficiency)	GO:0005886(plasma membrane)//GO:0042101(T cell receptor complex)//GO:0009897(external side of plasma membrane)//GO:0005789(endoplasmic reticulum membrane)//GO:0016021(integral component of membrane)//GO:0005788(endoplasmic reticulum lumen)//GO:0045121(membrane raft)//GO:0005769(early endosome)	GO:0019865(immunoglobulin binding)//GO:0008270(zinc ion binding)//GO:0019901(protein kinase binding)//GO:0042803(protein homodimerization activity)//GO:0001618(virus receptor activity)//GO:0019899(enzyme binding)//GO:0042289(MHC class II protein binding)//GO:0015026(coreceptor activity)//GO:1990782(protein tyrosine kinase binding)//GO:0004872(receptor activity)//GO:0004888(transmembrane signaling…	GO:0007169(transmembrane receptor protein tyrosine kinase signaling pathway)//GO:0050829(defense response to Gram-negative bacterium)//GO:0030217(T cell differentiation)//GO:0045058(T cell selection)//GO:0007166(cell surface receptor signaling pathway)//GO:0006955(immune response)//GO:0032507(maintenance of protein location in cell)//GO:0007167(enzyme linked receptor protein signaling pathway)//G…
FMO1	ENSG00000010932	protein_coding	+	chr1:171216718-171255117	1.90625	0	inf	inf	0.01905	0.136123	up	2326	-	MIM:136130|HGNC:HGNC:3769|Ensembl:ENSG00000010932|HPRD:00631|Vega:OTTHUMG00000035502	1	1q24.3	flavin containing monooxygenase 1	hsa00982(Drug metabolism - cytochrome P450)	GO:0005788(endoplasmic reticulum lumen)//GO:0005789(endoplasmic reticulum membrane)//GO:0016021(integral component of membrane)	GO:0004497(monooxygenase activity)//GO:0050661(NADP binding)//GO:0050660(flavin adenine dinucleotide binding)//GO:0004499(N,N-dimethylaniline monooxygenase activity)	GO:0055114(oxidation-reduction process)//GO:0017144(drug metabolic process)//GO:0044281(small molecule metabolic process)//GO:0006082(organic acid metabolic process)//GO:0006970(response to osmotic stress)//GO:0032496(response to lipopolysaccharide)//GO:0070995(NADPH oxidation)//GO:0006805(xenobiotic metabolic process)//GO:0009404(toxin metabolic process)
MRC2	ENSG00000011028	protein_coding	+	chr17:60704761-60770958	31.4073	4.34127	7.23458	2.85491	5e-05	0.00106477	up	9902	CD280|CLEC13E|ENDO180|UPARAP	MIM:612264|HGNC:HGNC:16875|Ensembl:ENSG00000011028|HPRD:10094|Vega:OTTHUMG00000179178	17	17q23.2	mannose receptor, C type 2	hsa04145(Phagosome)//hsa05152(Tuberculosis)	GO:0016020(membrane)//GO:0016021(integral component of membrane)//GO:0005925(focal adhesion)	GO:0005518(collagen binding)//GO:0030246(carbohydrate binding)//GO:0005515(protein binding)	GO:0006897(endocytosis)//GO:0030574(collagen catabolic process)//GO:0001649(osteoblast differentiation)
PTBP1	ENSG00000011304	protein_coding	+	chr19:797074-812327	153.881	53.3545	2.88412	1.52813	5e-05	0.00106477	up	5725	HNRNP-I|HNRNPI|HNRPI|PTB|PTB-1|PTB-T|PTB2|PTB3|PTB4|pPTB	MIM:600693|HGNC:HGNC:9583|Ensembl:ENSG00000011304|HPRD:02823|Vega:OTTHUMG00000181789	19	19p13.3	polypyrimidine tract binding protein 1		GO:0005654(nucleoplasm)//GO:0016020(membrane)//GO:0005634(nucleus)//GO:0070062(extracellular exosome)//GO:0005730(nucleolus)	GO:0003676(nucleic acid binding)//GO:0036002(pre-mRNA binding)//GO:0000166(nucleotide binding)//GO:0003723(RNA binding)//GO:0044822(poly(A) RNA binding)//GO:0005515(protein binding)//GO:0008187(poly-pyrimidine tract binding)	GO:0051148(negative regulation of muscle cell differentiation)//GO:0008380(RNA splicing)//GO:0000398(mRNA splicing, via spliceosome)//GO:0010467(gene expression)//GO:0000380(alternative mRNA splicing, via spliceosome)//GO:0048025(negative regulation of mRNA splicing, via spliceosome)//GO:0006397(mRNA processing)//GO:0033119(negative regulation of RNA splicing)//GO:0000381(regulation of alternativ…
PLAUR	ENSG00000011422	protein_coding	-	chr19:44150246-44174699	17.2986	5.34863	3.2342	1.69341	0.0438	0.242656	up	5329	CD87|U-PAR|UPAR|URKR	MIM:173391|HGNC:HGNC:9053|Ensembl:ENSG00000011422|HPRD:01421|Vega:OTTHUMG00000182778	19	19q13	plasminogen activator, urokinase receptor	hsa04610(Complement and coagulation cascades)//hsa05205(Proteoglycans in cancer)	GO:0005886(plasma membrane)//GO:0005887(integral component of plasma membrane)//GO:0071438(invadopodium membrane)//GO:0031225(anchored component of membrane)//GO:0005789(endoplasmic reticulum membrane)//GO:0016021(integral component of membrane)//GO:0019898(extrinsic component of membrane)//GO:0005788(endoplasmic reticulum lumen)//GO:0070062(extracellular exosome)//GO:0005925(focal adhesion)	GO:0019904(protein domain specific binding)//GO:0004872(receptor activity)//GO:0030377(urokinase plasminogen activator receptor activity)//GO:0019899(enzyme binding)//GO:0005102(receptor binding)//GO:0005515(protein binding)	GO:0042730(fibrinolysis)//GO:0044267(cellular protein metabolic process)//GO:2001268(negative regulation of cysteine-type endopeptidase activity involved in apoptotic signaling pathway)//GO:0043066(negative regulation of apoptotic process)//GO:0007596(blood coagulation)//GO:2001243(negative regulation of intrinsic apoptotic signaling pathway)//GO:0043388(positive regulation of DNA binding)//GO:00…
RABGAP1	ENSG00000011454	protein_coding	+	chr9:125703111-125867145	25.0648	11.5533	2.1695	1.11736	0.0041	0.0421159	up	23637	GAPCENA|TBC1D11	MIM:615882|HGNC:HGNC:17155|Ensembl:ENSG00000011454|HPRD:06575|Vega:OTTHUMG00000020633	9	9q34.11	RAB GTPase activating protein 1		GO:0005813(centrosome)//GO:0016021(integral component of membrane)//GO:0005875(microtubule associated complex)//GO:0005829(cytosol)	GO:0017137(Rab GTPase binding)//GO:0005096(GTPase activator activity)//GO:0004930(G-protein coupled receptor activity)//GO:0015631(tubulin binding)//GO:0005515(protein binding)//GO:0003677(DNA binding)	GO:0007049(cell cycle)//GO:0007186(G-protein coupled receptor signaling pathway)//GO:1902017(regulation of cilium assembly)//GO:0043547(positive regulation of GTPase activity)
DCN	ENSG00000011465	protein_coding	-	chr12:91539024-91576900	73.4852	15.4957	4.74228	2.24558	0.00015	0.00277958	up	1634	CSCD|DSPG2|PG40|PGII|PGS2|SLRR1B	MIM:125255|HGNC:HGNC:2705|Ensembl:ENSG00000011465|HPRD:00501	12	12q21.33	decorin	hsa04350(TGF-beta signaling pathway)//hsa05205(Proteoglycans in cancer)	GO:0005589(collagen type VI trimer)//GO:0005576(extracellular region)//GO:0005796(Golgi lumen)//GO:0043202(lysosomal lumen)//GO:0031012(extracellular matrix)//GO:0005615(extracellular space)//GO:0005737(cytoplasm)	GO:0004860(protein kinase inhibitor activity)//GO:0005518(collagen binding)//GO:0047485(protein N-terminus binding)//GO:0050840(extracellular matrix binding)//GO:0044822(poly(A) RNA binding)//GO:0005539(glycosaminoglycan binding)	GO:1904030(negative regulation of cyclin-dependent protein kinase activity)//GO:0030208(dermatan sulfate biosynthetic process)//GO:0022617(extracellular matrix disassembly)//GO:0051901(positive regulation of mitochondrial depolarization)//GO:0042060(wound healing)//GO:0005975(carbohydrate metabolic process)//GO:0001822(kidney development)//GO:0016525(negative regulation of angiogenesis)//GO:00302…
TYROBP	ENSG00000011600	protein_coding	-	chr19:36395302-36399211	152.511	69.7332	2.18707	1.129	0.04065	0.230721	up	7305	DAP12|KARAP|PLOSL	MIM:604142|HGNC:HGNC:12449|Ensembl:ENSG00000011600|HPRD:04996|Vega:OTTHUMG00000181739	19	19q13.12	TYRO protein tyrosine kinase binding protein	hsa04380(Osteoclast differentiation)//hsa04650(Natural killer cell mediated cytotoxicity)	GO:0005622(intracellular)//GO:0016021(integral component of membrane)//GO:0005887(integral component of plasma membrane)//GO:0005886(plasma membrane)//GO:0009986(cell surface)	GO:0005102(receptor binding)//GO:0005515(protein binding)//GO:0042802(identical protein binding)//GO:0005057(receptor signaling protein activity)	GO:0002281(macrophage activation involved in immune response)//GO:0007411(axon guidance)//GO:0045087(innate immune response)//GO:2001204(regulation of osteoclast development)//GO:0002283(neutrophil activation involved in immune response)//GO:0050776(regulation of immune response)//GO:0007229(integrin-mediated signaling pathway)//GO:0006968(cellular defense response)//GO:0035556(intracellular sign…
BRCA1	ENSG00000012048	protein_coding	-	chr17:41196311-41277500	2.86645	1.07455	2.6676	1.41554	0.0069	0.0633853	up	672	BRCAI|BRCC1|BROVCA1|FANCS|IRIS|PNCA4|PPP1R53|PSCP|RNF53	MIM:113705|HGNC:HGNC:1100|Ensembl:ENSG00000012048|HPRD:00218|Vega:OTTHUMG00000157426	17	17q21	breast cancer 1	hsa03460(Fanconi anemia pathway)//hsa04120(Ubiquitin mediated proteolysis)//hsa04151(PI3K-Akt signaling pathway)//hsa05206(MicroRNAs in cancer)	GO:0000794(condensed nuclear chromosome)//GO:0030529(intracellular ribonucleoprotein complex)//GO:0016021(integral component of membrane)//GO:0005886(plasma membrane)//GO:0008274(gamma-tubulin ring complex)//GO:0043234(protein complex)//GO:0005694(chromosome)//GO:0005759(mitochondrial matrix)//GO:0031436(BRCA1-BARD1 complex)//GO:0070531(BRCA1-A complex)//GO:0005654(nucleoplasm)//GO:0005634(nucleu…	GO:0008270(zinc ion binding)//GO:0019899(enzyme binding)//GO:0031625(ubiquitin protein ligase binding)//GO:0003723(RNA binding)//GO:0004842(ubiquitin-protein transferase activity)//GO:0003682(chromatin binding)//GO:0003684(damaged DNA binding)//GO:0044212(transcription regulatory region DNA binding)//GO:0050681(androgen receptor binding)//GO:0016874(ligase activity)//GO:0015631(tubulin binding)//…	GO:0044267(cellular protein metabolic process)//GO:0006310(DNA recombination)//GO:0043009(chordate embryonic development)//GO:0051573(negative regulation of histone H3-K9 methylation)//GO:0010628(positive regulation of gene expression)//GO:0045003(double-strand break repair via synthesis-dependent strand annealing)//GO:0071356(cellular response to tumor necrosis factor)//GO:0043627(response to es…
PRICKLE3	ENSG00000012211	protein_coding	-	chrX:49028272-49042845	3.74104	0.616544	6.06774	2.60116	0.03225	0.196056	up	4007	LMO6	MIM:300111|HGNC:HGNC:6645|Ensembl:ENSG00000012211|HPRD:02120|Vega:OTTHUMG00000024134	X	Xp11.23	prickle planar cell polarity protein 3		GO:0005575(cellular_component)	GO:0008270(zinc ion binding)//GO:0005515(protein binding)	GO:0008150(biological_process)
LTF	ENSG00000012223	protein_coding	-	chr3:46477135-46526724	12.4126	2.49685	4.97129	2.31362	0.001	0.0135031	up	4057	GIG12|HEL110|HLF2|LF	MIM:150210|HGNC:HGNC:6720|Ensembl:ENSG00000012223|HPRD:01028|Vega:OTTHUMG00000156325	3	3p21.31	lactotransferrin		GO:0070062(extracellular exosome)//GO:0005576(extracellular region)//GO:0009986(cell surface)//GO:0043234(protein complex)//GO:0042581(specific granule)//GO:0097013(phagocytic vesicle lumen)//GO:0005634(nucleus)//GO:0005615(extracellular space)//GO:0005737(cytoplasm)//GO:0030141(secretory granule)	GO:0008201(heparin binding)//GO:0005506(iron ion binding)//GO:0004252(serine-type endopeptidase activity)//GO:0043539(protein serine/threonine kinase activator activity)//GO:0005515(protein binding)//GO:0003677(DNA binding)	GO:2000308(negative regulation of tumor necrosis factor (ligand) superfamily member 11 production)//GO:0044267(cellular protein metabolic process)//GO:0043123(positive regulation of I-kappaB kinase/NF-kappaB signaling)//GO:0019731(antibacterial humoral response)//GO:0034145(positive regulation of toll-like receptor 4 signaling pathway)//GO:0006959(humoral immune response)//GO:0006508(proteolysis)…
NR1H4	ENSG00000012504	protein_coding	+	chr12:100867485-100958191	3.43069	0	inf	inf	0.04485	0.246761	up	9971	BAR|FXR|HRR-1|HRR1|RIP14	MIM:603826|HGNC:HGNC:7967|Ensembl:ENSG00000012504|HPRD:04827|Vega:OTTHUMG00000170359	12	12q23.1	nuclear receptor subfamily 1 group H member 4	hsa04976(Bile secretion)	GO:0005654(nucleoplasm)//GO:0005634(nucleus)//GO:0005719(nuclear euchromatin)	GO:0032052(bile acid binding)//GO:0008270(zinc ion binding)//GO:0003700(transcription factor activity, sequence-specific DNA binding)//GO:0043565(sequence-specific DNA binding)//GO:0003707(steroid hormone receptor activity)//GO:0004879(RNA polymerase II transcription factor activity, ligand-activated sequence-specific DNA binding)//GO:0005515(protein binding)//GO:0042277(peptide binding)//GO:0046…	GO:0043066(negative regulation of apoptotic process)//GO:0034142(toll-like receptor 4 signaling pathway)//GO:0038183(bile acid signaling pathway)//GO:2000213(positive regulation of glutamate metabolic process)//GO:0000122(negative regulation of transcription from RNA polymerase II promoter)//GO:0010988(regulation of low-density lipoprotein particle clearance)//GO:0072615(interleukin-17 secretion)…
MAN2B2	ENSG00000013288	protein_coding	+	chr4:6576901-6625089	11.6482	3.27457	3.55717	1.83073	0.0003	0.0050041	up	23324	-	HGNC:HGNC:29623|Ensembl:ENSG00000013288|HPRD:14355|Vega:OTTHUMG00000160073	4	4p16.1	mannosidase alpha class 2B member 2	hsa00511(Other glycan degradation)	GO:0070062(extracellular exosome)	GO:0030246(carbohydrate binding)//GO:0008270(zinc ion binding)//GO:0004559(alpha-mannosidase activity)	GO:0006517(protein deglycosylation)//GO:0006013(mannose metabolic process)
CLK1	ENSG00000013441	protein_coding	-	chr2:201717731-201729422	239.989	118.426	2.02649	1.01898	0.02905	0.182099	up	1195	CLK|CLK/STY|STY	MIM:601951|HGNC:HGNC:2068|Ensembl:ENSG00000013441|HPRD:09058|Vega:OTTHUMG00000132784	2	2q33	CDC like kinase 1	hsa05134(Legionellosis)	GO:0005634(nucleus)//GO:0005737(cytoplasm)	GO:0004674(protein serine/threonine kinase activity)//GO:0004715(non-membrane spanning protein tyrosine kinase activity)//GO:0004672(protein kinase activity)//GO:0004712(protein serine/threonine/tyrosine kinase activity)//GO:0005524(ATP binding)//GO:0005515(protein binding)	GO:0018108(peptidyl-tyrosine phosphorylation)//GO:0006468(protein phosphorylation)//GO:0008283(cell proliferation)//GO:0046777(protein autophosphorylation)//GO:0018107(peptidyl-threonine phosphorylation)//GO:0018105(peptidyl-serine phosphorylation)//GO:0043484(regulation of RNA splicing)
ANGEL1	ENSG00000013523	protein_coding	-	chr14:77253587-77292589	11.6069	5.76281	2.01411	1.01014	0.0386	0.223621	up	23357	Ccr4e|KIAA0759	HGNC:HGNC:19961|HPRD:13815	14	14q24.3	angel homolog 1 (Drosophila)		GO:0005783(endoplasmic reticulum)//GO:0048471(perinuclear region of cytoplasm)//GO:0005634(nucleus)//GO:0005801(cis-Golgi network)//GO:0005829(cytosol)	GO:0008190(eukaryotic initiation factor 4E binding)//GO:0019904(protein domain specific binding)
TACC3	ENSG00000013810	protein_coding	+	chr4:1723226-1746898	30.9716	10.0043	3.09582	1.63032	0.0051	0.0503021	up	10460	ERIC-1|ERIC1	MIM:605303|HGNC:HGNC:11524|Ensembl:ENSG00000013810|HPRD:05601|Vega:OTTHUMG00000089535	4	4p16.3	transforming acidic coiled-coil containing protein 3	hsa03013(RNA transport)	GO:0015630(microtubule cytoskeleton)//GO:0005737(cytoplasm)	GO:0005515(protein binding)//GO:0019904(protein domain specific binding)	GO:0021987(cerebral cortex development)//GO:0032886(regulation of microtubule-based process)//GO:0001666(response to hypoxia)//GO:0042994(cytoplasmic sequestering of transcription factor)//GO:0008283(cell proliferation)//GO:0030097(hemopoiesis)//GO:0000226(microtubule cytoskeleton organization)//GO:0022027(interkinetic nuclear migration)//GO:0022008(neurogenesis)//GO:0030953(astral microtubule or…
RGPD5	ENSG00000015568	protein_coding	+	chr2:110550334-110615272	1.40266	0.11323	12.3877	3.63084	5e-05	0.00106477	up	84220	BS-63|BS63|HEL161|RGP5	MIM:612708|HGNC:HGNC:32418|Ensembl:ENSG00000015568|HPRD:04128|Vega:OTTHUMG00000130985	2	2q13	RANBP2-like and GRIP domain containing 5	hsa03013(RNA transport)	GO:0005737(cytoplasm)		GO:0000042(protein targeting to Golgi)
ISL1	ENSG00000016082	protein_coding	+	chr5:50668569-50690564	4.50195	0	inf	inf	5e-05	0.00106477	up	3670	ISLET1|Isl-1	MIM:600366|HGNC:HGNC:6132|Ensembl:ENSG00000016082|HPRD:02650|Vega:OTTHUMG00000162281	5	5q11.1	ISL LIM homeobox 1	hsa04550(Signaling pathways regulating pluripotency of stem cells)	GO:0005654(nucleoplasm)//GO:0005634(nucleus)//GO:0005737(cytoplasm)	GO:0030331(estrogen receptor binding)//GO:0003682(chromatin binding)//GO:0008270(zinc ion binding)//GO:0001102(RNA polymerase II activating transcription factor binding)//GO:0001105(RNA polymerase II transcription coactivator activity)//GO:0043565(sequence-specific DNA binding)//GO:0000978(RNA polymerase II core promoter proximal region sequence-specific DNA binding)//GO:0016922(ligand-dependent …	GO:0060037(pharyngeal system development)//GO:0060413(atrial septum morphogenesis)//GO:0032024(positive regulation of insulin secretion)//GO:0003215(cardiac right ventricle morphogenesis)//GO:0010575(positive regulation of vascular endothelial growth factor production)//GO:0021559(trigeminal nerve development)//GO:0060384(innervation)//GO:0000122(negative regulation of transcription from RNA poly…
SLC38A5	ENSG00000017483	protein_coding	-	chrX:48316919-48328644	41.8386	18.1256	2.30825	1.2068	0.02745	0.175437	up	92745	JM24|SN2|SNAT5|pp7194	MIM:300649|HGNC:HGNC:18070|Ensembl:ENSG00000017483|HPRD:06718	X	Xp11.23	solute carrier family 38 member 5	hsa04727(GABAergic synapse)	GO:0016021(integral component of membrane)//GO:0005887(integral component of plasma membrane)//GO:0005886(plasma membrane)	GO:0015187(glycine transmembrane transporter activity)	GO:0055085(transmembrane transport)//GO:0006865(amino acid transport)//GO:0015816(glycine transport)//GO:0006811(ion transport)
WWTR1	ENSG00000018408	protein_coding	-	chr3:149235021-149454501	18.1281	2.04687	8.85652	3.14674	5e-05	0.00106477	up	25937	TAZ	MIM:607392|HGNC:HGNC:24042|Ensembl:ENSG00000018408|HPRD:09580|Vega:OTTHUMG00000159614	3	3q23-q24	WW domain containing transcription regulator 1	hsa04390(Hippo signaling pathway)	GO:0005654(nucleoplasm)//GO:0005667(transcription factor complex)//GO:0005634(nucleus)//GO:0005737(cytoplasm)//GO:0005829(cytosol)	GO:0003714(transcription corepressor activity)//GO:0042803(protein homodimerization activity)//GO:0005515(protein binding)//GO:0003713(transcription coactivator activity)	GO:0060993(kidney morphogenesis)//GO:0000122(negative regulation of transcription from RNA polymerase II promoter)//GO:0007179(transforming growth factor beta receptor signaling pathway)//GO:0035414(negative regulation of catenin import into nucleus)//GO:0090090(negative regulation of canonical Wnt signaling pathway)//GO:0006351(transcription, DNA-templated)//GO:0045944(positive regulation of tra…
TTC27	ENSG00000018699	protein_coding	+	chr2:32853098-33046118	7.64263	2.93498	2.60398	1.38072	0.0423	0.236966	up	55622	-	HGNC:HGNC:25986|Ensembl:ENSG00000018699|HPRD:08618|Vega:OTTHUMG00000152134	2	2p22.3	tetratricopeptide repeat domain 27		GO:0005575(cellular_component)	GO:0003674(molecular_function)	GO:0008150(biological_process)
CD74	ENSG00000019582	protein_coding	-	chr5:149781199-149792492	782.383	258.771	3.02346	1.5962	5e-05	0.00106477	up	972	DHLAG|HLADG|II|Ia-GAMMA	MIM:142790|HGNC:HGNC:1697|Ensembl:ENSG00000019582|HPRD:00825|Vega:OTTHUMG00000163559	5	5q32	CD74 molecule	hsa04612(Antigen processing and presentation)//hsa05152(Tuberculosis)//hsa05168(Herpes simplex infection)	GO:0042613(MHC class II protein complex)//GO:0005770(late endosome)//GO:0071556(integral component of lumenal side of endoplasmic reticulum membrane)//GO:0005765(lysosomal membrane)//GO:0035693(NOS2-CD74 complex)//GO:0016020(membrane)//GO:0005773(vacuole)//GO:0012507(ER to Golgi transport vesicle membrane)//GO:0000139(Golgi membrane)//GO:0030669(clathrin-coated endocytic vesicle membrane)//GO:000…	GO:0050998(nitric-oxide synthase binding)//GO:0044183(protein binding involved in protein folding)//GO:0004896(cytokine receptor activity)//GO:0001540(beta-amyloid binding)//GO:0042802(identical protein binding)//GO:0042289(MHC class II protein binding)//GO:0023026(MHC class II protein complex binding)//GO:0019955(cytokine binding)//GO:0042658(MHC class II protein binding, via antigen binding gro…	GO:0030890(positive regulation of B cell proliferation)//GO:1902166(negative regulation of intrinsic apoptotic signaling pathway in response to DNA damage by p53 class mediator)//GO:0006886(intracellular protein transport)//GO:0001516(prostaglandin biosynthetic process)//GO:0019882(antigen processing and presentation)//GO:0045058(T cell selection)//GO:0043066(negative regulation of apoptotic proc…
HGF	ENSG00000019991	protein_coding	-	chr7:81328321-81399754	9.21997	0.165187	55.8153	5.80259	0.0404	0.229908	up	3082	DFNB39|F-TCF|HGFB|HPTA|SF	MIM:142409|HGNC:HGNC:4893|Ensembl:ENSG00000019991|HPRD:00799|Vega:OTTHUMG00000023804	7	7q21.1	hepatocyte growth factor	hsa04014(Ras signaling pathway)//hsa04015(Rap1 signaling pathway)//hsa04060(Cytokine-cytokine receptor interaction)//hsa04151(PI3K-Akt signaling pathway)//hsa04510(Focal adhesion)//hsa05144(Malaria)//hsa05200(Pathways in cancer)//hsa05205(Proteoglycans in cancer)//hsa05211(Renal cell carcinoma)//hsa05218(Melanoma)	GO:0016020(membrane)//GO:0005576(extracellular region)//GO:0005615(extracellular space)//GO:0031093(platelet alpha granule lumen)	GO:0008083(growth factor activity)//GO:0046982(protein heterodimerization activity)//GO:0042802(identical protein binding)//GO:0004252(serine-type endopeptidase activity)//GO:0005515(protein binding)//GO:0042056(chemoattractant activity)	GO:0030168(platelet activation)//GO:0030212(hyaluronan metabolic process)//GO:0001837(epithelial to mesenchymal transition)//GO:0050918(positive chemotaxis)//GO:0070572(positive regulation of neuron projection regeneration)//GO:0006508(proteolysis)//GO:0051450(myoblast proliferation)//GO:0035729(cellular response to hepatocyte growth factor stimulus)//GO:0031100(organ regeneration)//GO:0000187(ac…
GPR124	ENSG00000020181	protein_coding	+	chr8:37641708-37707422	27.6608	3.13001	8.83733	3.14361	5e-05	0.00106477	up
RUNX3	ENSG00000020633	protein_coding	-	chr1:25226001-25291612	1.7851	0.321634	5.55012	2.47252	0.003	0.0330537	up	864	AML2|CBFA3|PEBP2aC	MIM:600210|HGNC:HGNC:10473|Ensembl:ENSG00000020633|HPRD:02565|Vega:OTTHUMG00000003316	1	1p36	runt related transcription factor 3		GO:0005634(nucleus)//GO:0005737(cytoplasm)//GO:0000790(nuclear chromatin)	GO:0005524(ATP binding)//GO:0000981(RNA polymerase II transcription factor activity, sequence-specific DNA binding)//GO:0005515(protein binding)//GO:0000977(RNA polymerase II regulatory region sequence-specific DNA binding)//GO:0003700(transcription factor activity, sequence-specific DNA binding)	GO:0007411(axon guidance)//GO:2001238(positive regulation of extrinsic apoptotic signaling pathway)//GO:0032609(interferon-gamma production)//GO:0006468(protein phosphorylation)//GO:0048935(peripheral nervous system neuron development)//GO:0071559(response to transforming growth factor beta)//GO:0045595(regulation of cell differentiation)//GO:0031069(hair follicle morphogenesis)//GO:0001503(ossif…
SERPINB1	ENSG00000021355	protein_coding	-	chr6:2832565-2842283	26.7414	7.37342	3.62673	1.85867	0.0003	0.0050041	up	1992	EI|ELANH2|HEL-S-27|HEL57|LEI|M/NEI|MNEI|PI-2|PI2	MIM:130135|HGNC:HGNC:3311|Ensembl:ENSG00000021355|HPRD:00555|Vega:OTTHUMG00000014124	6	6p25	serpin peptidase inhibitor, clade B (ovalbumin), member 1	hsa05146(Amoebiasis)	GO:0016020(membrane)//GO:0070062(extracellular exosome)//GO:0005615(extracellular space)//GO:0005737(cytoplasm)	GO:0004867(serine-type endopeptidase inhibitor activity)	GO:0010951(negative regulation of endopeptidase activity)
ERP44	ENSG00000023318	protein_coding	-	chr9:102741460-102861330	12.3592	4.37433	2.82539	1.49845	0.0022	0.0258096	up	23071	PDIA10|TXNDC4	MIM:609170|HGNC:HGNC:18311|Ensembl:ENSG00000023318|HPRD:10290|Vega:OTTHUMG00000020363	9	9q31.1	endoplasmic reticulum protein 44		GO:0005788(endoplasmic reticulum lumen)//GO:0070062(extracellular exosome)//GO:0005789(endoplasmic reticulum membrane)//GO:0005793(endoplasmic reticulum-Golgi intermediate compartment)//GO:0009986(cell surface)	GO:0005515(protein binding)//GO:0003756(protein disulfide isomerase activity)	GO:0045454(cell redox homeostasis)//GO:0009100(glycoprotein metabolic process)//GO:0006986(response to unfolded protein)//GO:0006457(protein folding)//GO:0034976(response to endoplasmic reticulum stress)
DEF6	ENSG00000023892	protein_coding	+	chr6:35265594-35289548	11.9761	4.57749	2.6163	1.38753	0.025	0.164562	up	50619	IBP|SLAT|SWAP70L	MIM:610094|HGNC:HGNC:2760|Ensembl:ENSG00000023892|HPRD:10869|Vega:OTTHUMG00000014563	6	6p21.33-p21.1	DEF6, guanine nucleotide exchange factor		GO:0005886(plasma membrane)//GO:0016020(membrane)//GO:0048471(perinuclear region of cytoplasm)//GO:0030175(filopodium)//GO:0005634(nucleus)//GO:0005856(cytoskeleton)	GO:0005515(protein binding)
EHD2	ENSG00000024422	protein_coding	+	chr19:48110780-48246391	84.8797	3.20056	26.5202	4.72902	5e-05	0.00106477	up	30846	PAST2	MIM:605890|HGNC:HGNC:3243|Ensembl:ENSG00000024422|HPRD:10434|Vega:OTTHUMG00000183266	19	19q13.3	EH domain containing 2	hsa04144(Endocytosis)	GO:0005886(plasma membrane)//GO:0070062(extracellular exosome)//GO:0055038(recycling endosome membrane)//GO:0005901(caveola)//GO:0010008(endosome membrane)//GO:0048471(perinuclear region of cytoplasm)//GO:0005829(cytosol)//GO:0019898(extrinsic component of membrane)//GO:0005634(nucleus)	GO:0003676(nucleic acid binding)//GO:0019904(protein domain specific binding)//GO:0005524(ATP binding)//GO:0005525(GTP binding)//GO:0005509(calcium ion binding)//GO:0005515(protein binding)//GO:0016787(hydrolase activity)	GO:0006897(endocytosis)//GO:0032456(endocytic recycling)//GO:0008152(metabolic process)//GO:0007596(blood coagulation)//GO:0097320(membrane tubulation)//GO:1901741(positive regulation of myoblast fusion)//GO:0030866(cortical actin cytoskeleton organization)//GO:0072659(protein localization to plasma membrane)//GO:2001137(positive regulation of endocytic recycling)
NR1H3	ENSG00000025434	protein_coding	+	chr11:47260852-47290396	60.3713	15.9083	3.79495	1.92408	0.02985	0.185602	up	10062	LXR-a|LXRA|RLD-1	MIM:602423|HGNC:HGNC:7966|Ensembl:ENSG00000025434|HPRD:07211|Vega:OTTHUMG00000150628	11	11p11.2	nuclear receptor subfamily 1 group H member 3	hsa03320(PPAR signaling pathway)//	GO:0043235(receptor complex)//GO:0000790(nuclear chromatin)//GO:0090575(RNA polymerase II transcription factor complex)//GO:0005654(nucleoplasm)//GO:0005634(nucleus)//GO:0005737(cytoplasm)	GO:0015485(cholesterol binding)//GO:0000978(RNA polymerase II core promoter proximal region sequence-specific DNA binding)//GO:0003700(transcription factor activity, sequence-specific DNA binding)//GO:0043565(sequence-specific DNA binding)//GO:0003707(steroid hormone receptor activity)//GO:0004879(RNA polymerase II transcription factor activity, ligand-activated sequence-specific DNA binding)//GO…	GO:0045861(negative regulation of proteolysis)//GO:0042752(regulation of circadian rhythm)//GO:0090188(negative regulation of pancreatic juice secretion)//GO:0032270(positive regulation of cellular protein metabolic process)//GO:0032376(positive regulation of cholesterol transport)//GO:0034145(positive regulation of toll-like receptor 4 signaling pathway)//GO:0010875(positive regulation of choles…
TOMM34	ENSG00000025772	protein_coding	-	chr20:43538702-43589127	18.2828	5.91393	3.09146	1.62829	0.01445	0.112383	up	10953	HTOM34P|TOM34|URCC3	MIM:616049|HGNC:HGNC:15746|Ensembl:ENSG00000025772|HPRD:11641|Vega:OTTHUMG00000032552	20	-	translocase of outer mitochondrial membrane 34		GO:0016021(integral component of membrane)//GO:0016020(membrane)//GO:0005741(mitochondrial outer membrane)//GO:0005654(nucleoplasm)//GO:0005634(nucleus)//GO:0005737(cytoplasm)	GO:0031072(heat shock protein binding)//GO:0005515(protein binding)	GO:0006626(protein targeting to mitochondrion)
SEC63	ENSG00000025796	protein_coding	-	chr6:108188959-108281190	22.1363	8.27312	2.67569	1.41991	0.0086	0.0751576	up	11231	DNAJC23|ERdj2|PRO2507|SEC63L	MIM:608648|HGNC:HGNC:21082|Ensembl:ENSG00000025796|HPRD:09783|Vega:OTTHUMG00000015316	6	6q21	SEC63 homolog, protein translocation regulator	hsa03060(Protein export)//hsa04141(Protein processing in endoplasmic reticulum)	GO:0005783(endoplasmic reticulum)//GO:0016020(membrane)//GO:0016021(integral component of membrane)//GO:0005789(endoplasmic reticulum membrane)//GO:0005829(cytosol)	GO:0004872(receptor activity)//GO:0044822(poly(A) RNA binding)//GO:0005515(protein binding)	GO:0006807(nitrogen compound metabolic process)//GO:0044267(cellular protein metabolic process)//GO:0030968(endoplasmic reticulum unfolded protein response)//GO:0001889(liver development)//GO:0072001(renal system development)//GO:0006614(SRP-dependent cotranslational protein targeting to membrane)//GO:0036498(IRE1-mediated unfolded protein response)//GO:0010259(multicellular organism aging)//GO:0…
VIM	ENSG00000026025	protein_coding	+	chr10:17256237-17279592	1684.1	53.117	31.7055	4.98666	5e-05	0.00106477	up	7431	CTRCT30|HEL113	MIM:193060|HGNC:HGNC:12692|Ensembl:ENSG00000026025|HPRD:01899|Vega:OTTHUMG00000017744	10	10p13	vimentin	hsa05169(Epstein-Barr virus infection)//hsa05206(MicroRNAs in cancer)	GO:0005777(peroxisome)//GO:0070062(extracellular exosome)//GO:0043005(neuron projection)//GO:0005886(plasma membrane)//GO:0045111(intermediate filament cytoskeleton)//GO:0005829(cytosol)//GO:0005882(intermediate filament)//GO:0005737(cytoplasm)//GO:0005856(cytoskeleton)//GO:0005925(focal adhesion)//GO:0031252(cell leading edge)	GO:0005212(structural constituent of eye lens)//GO:0005200(structural constituent of cytoskeleton)//GO:0005198(structural molecule activity)//GO:0042802(identical protein binding)//GO:0003725(double-stranded RNA binding)//GO:1990254(keratin filament binding)//GO:0097110(scaffold protein binding)//GO:0005515(protein binding)//GO:0001948(glycoprotein binding)//GO:0008022(protein C-terminus binding)	GO:0014002(astrocyte development)//GO:0006921(cellular component disassembly involved in execution phase of apoptosis)//GO:0006928(movement of cell or subcellular component)//GO:0045109(intermediate filament organization)//GO:0030049(muscle filament sliding)//GO:0010977(negative regulation of neuron projection development)//GO:0010628(positive regulation of gene expression)//GO:0060395(SMAD prote…
PRKCH	ENSG00000027075	protein_coding	+	chr14:61654276-62125414	26.1759	1.35292	19.3477	4.27409	5e-05	0.00106477	up	5583	PKC-L|PKCL|PRKCL|nPKC-eta	MIM:605437|HGNC:HGNC:9403|Ensembl:ENSG00000027075|HPRD:05669|Vega:OTTHUMG00000152341	14	14q23.1	protein kinase C eta	hsa04270(Vascular smooth muscle contraction)//hsa04530(Tight junction)//hsa04750(Inflammatory mediator regulation of TRP channels)	GO:0005886(plasma membrane)//GO:0070062(extracellular exosome)//GO:0005829(cytosol)//GO:0005737(cytoplasm)//GO:0005622(intracellular)//GO:0005911(cell-cell junction)	GO:0004674(protein serine/threonine kinase activity)//GO:0004672(protein kinase activity)//GO:0019899(enzyme binding)//GO:0005524(ATP binding)//GO:0004697(protein kinase C activity)//GO:0046872(metal ion binding)//GO:0017160(Ral GTPase binding)//GO:0004699(calcium-independent protein kinase C activity)	GO:0030168(platelet activation)//GO:0007596(blood coagulation)//GO:0070528(protein kinase C signaling)//GO:0006468(protein phosphorylation)//GO:0050861(positive regulation of B cell receptor signaling pathway)//GO:0060252(positive regulation of glial cell proliferation)//GO:0034351(negative regulation of glial cell apoptotic process)//GO:2000810(regulation of bicellular tight junction assembly)//…
IFNGR1	ENSG00000027697	protein_coding	-	chr6:137518620-137540586	57.4374	25.0351	2.29428	1.19804	0.0079	0.0703524	up	3459	CD119|IFNGR|IMD27A|IMD27B	MIM:107470|HGNC:HGNC:5439|Ensembl:ENSG00000027697|HPRD:00127|Vega:OTTHUMG00000015656	6	6q23.3	interferon gamma receptor 1	hsa04060(Cytokine-cytokine receptor interaction)//hsa04066(HIF-1 signaling pathway)//hsa04380(Osteoclast differentiation)//hsa04630(Jak-STAT signaling pathway)//hsa04650(Natural killer cell mediated cytotoxicity)//hsa05132(Salmonella infection)//hsa05140(Leishmaniasis)//hsa05142(Chagas disease (American trypanosomiasis))//hsa05145(Toxoplasmosis)//hsa05152(Tuberculosis)//hsa05162(Measles)//hsa0516…	GO:0016020(membrane)//GO:0016021(integral component of membrane)//GO:0005887(integral component of plasma membrane)//GO:0005886(plasma membrane)	GO:0019955(cytokine binding)//GO:0004906(interferon-gamma receptor activity)//GO:0005515(protein binding)//GO:0042015(interleukin-20 binding)	GO:0009615(response to virus)//GO:0019221(cytokine-mediated signaling pathway)//GO:0060333(interferon-gamma-mediated signaling pathway)//GO:0060334(regulation of interferon-gamma-mediated signaling pathway)//GO:0007165(signal transduction)
TNFRSF1B	ENSG00000028137	protein_coding	+	chr1:12227059-12269285	30.1303	2.72876	11.0418	3.4649	0.0249	0.163954	up	7133	CD120b|TBPII|TNF-R-II|TNF-R75|TNFBR|TNFR1B|TNFR2|TNFR80|p75|p75TNFR	MIM:191191|HGNC:HGNC:11917|Ensembl:ENSG00000028137|HPRD:01862|Vega:OTTHUMG00000001829	1	1p36.22	tumor necrosis factor receptor superfamily member 1B	hsa04060(Cytokine-cytokine receptor interaction)//hsa04668(TNF signaling pathway)//hsa04920(Adipocytokine signaling pathway)//hsa05014(Amyotrophic lateral sclerosis (ALS))	GO:0005886(plasma membrane)//GO:0005887(integral component of plasma membrane)//GO:0005576(extracellular region)//GO:0048471(perinuclear region of cytoplasm)//GO:0043196(varicosity)//GO:0045121(membrane raft)//GO:0005634(nucleus)//GO:0043025(neuronal cell body)	GO:0005515(protein binding)//GO:0005031(tumor necrosis factor-activated receptor activity)//GO:0031625(ubiquitin protein ligase binding)	GO:0071363(cellular response to growth factor stimulus)//GO:0007568(aging)//GO:0050728(negative regulation of inflammatory response)//GO:0008630(intrinsic apoptotic signaling pathway in response to DNA damage)//GO:0097191(extrinsic apoptotic signaling pathway)//GO:0042127(regulation of cell proliferation)//GO:0051044(positive regulation of membrane protein ectodomain proteolysis)//GO:0006954(infl…
IKZF2	ENSG00000030419	protein_coding	-	chr2:213446080-214017151	0.679982	0.246743	2.75584	1.46249	0.0021	0.0247848	up	22807	ANF1A2|HELIOS|ZNF1A2|ZNFN1A2	MIM:606234|HGNC:HGNC:13177|Ensembl:ENSG00000030419|HPRD:05872	2	2q34	IKAROS family zinc finger 2		GO:0005634(nucleus)	GO:0003676(nucleic acid binding)//GO:0046982(protein heterodimerization activity)//GO:0042803(protein homodimerization activity)//GO:0003700(transcription factor activity, sequence-specific DNA binding)//GO:0003674(molecular_function)//GO:0044212(transcription regulatory region DNA binding)//GO:0046872(metal ion binding)//GO:0005515(protein binding)	GO:0006351(transcription, DNA-templated)//GO:0045944(positive regulation of transcription from RNA polymerase II promoter)//GO:0008150(biological_process)
GRN	ENSG00000030582	protein_coding	+	chr17:42422613-42430470	231.097	53.8522	4.29132	2.10142	0.0001	0.00195563	up	2896	CLN11|GEP|GP88|PCDGF|PEPI|PGRN	MIM:138945|HGNC:HGNC:4601|Ensembl:ENSG00000030582|HPRD:00733|Vega:OTTHUMG00000181816	17	17q21.32	granulin		GO:0043231(intracellular membrane-bounded organelle)//GO:0005739(mitochondrion)//GO:0005615(extracellular space)//GO:0070062(extracellular exosome)	GO:0044822(poly(A) RNA binding)//GO:0008083(growth factor activity)//GO:0005515(protein binding)//GO:0005125(cytokine activity)	GO:0001835(blastocyst hatching)//GO:0048488(synaptic vesicle endocytosis)//GO:0035988(chondrocyte proliferation)//GO:0007566(embryo implantation)//GO:0060179(male mating behavior)//GO:0032355(response to estradiol)//GO:0060999(positive regulation of dendritic spine development)//GO:0061351(neural precursor cell proliferation)//GO:0050679(positive regulation of epithelial cell proliferation)//GO:0…
ARHGAP31	ENSG00000031081	protein_coding	+	chr3:119013219-119139561	5.87628	2.63238	2.2323	1.15853	0.00875	0.0761289	up	57514	AOS1|CDGAP	MIM:610911|HGNC:HGNC:29216|Ensembl:ENSG00000031081|HPRD:16697|Vega:OTTHUMG00000159362	3	3q13.33	Rho GTPase activating protein 31		GO:0030027(lamellipodium)//GO:0005925(focal adhesion)//GO:0005829(cytosol)	GO:0017124(SH3 domain binding)//GO:0005096(GTPase activator activity)	GO:0043547(positive regulation of GTPase activity)//GO:0051056(regulation of small GTPase mediated signal transduction)//GO:0007264(small GTPase mediated signal transduction)//GO:0007165(signal transduction)
IFT88	ENSG00000032742	protein_coding	+	chr13:21138445-21265503	19.5453	7.30447	2.6758	1.41997	0.03755	0.219009	up	8100	D13S1056E|DAF19|TG737|TTC10|hTg737	MIM:600595|HGNC:HGNC:20606|Ensembl:ENSG00000032742|HPRD:09000|Vega:OTTHUMG00000016517	13	13q12.1	intraflagellar transport 88		GO:0031514(motile cilium)//GO:0005814(centriole)//GO:0097541(axonemal basal plate)//GO:0031512(motile primary cilium)//GO:0072372(primary cilium)//GO:0030992(intraciliary transport particle B)//GO:0060091(kinocilium)//GO:0005929(cilium)//GO:0097542(ciliary tip)//GO:0032391(photoreceptor connecting cilium)//GO:0036064(ciliary basal body)//GO:0097546(ciliary base)//GO:0002080(acrosomal membrane)	GO:0005515(protein binding)//GO:0019894(kinesin binding)	GO:0055007(cardiac muscle cell differentiation)//GO:0070613(regulation of protein processing)//GO:0007288(sperm axoneme assembly)//GO:0060259(regulation of feeding behavior)//GO:0034405(response to fluid shear stress)//GO:0035058(nonmotile primary cilium assembly)//GO:0090102(cochlea development)//GO:0001822(kidney development)//GO:0007224(smoothened signaling pathway)//GO:0021513(spinal cord dor…
EFCAB1	ENSG00000034239	protein_coding	-	chr8:49623347-49647870	6.38839	0.716231	8.91948	3.15696	0.02235	0.151897	up	79645	-	HGNC:HGNC:25678|Ensembl:ENSG00000034239|HPRD:08565|Vega:OTTHUMG00000164203	8	8q11.21	EF-hand calcium binding domain 1			GO:0005509(calcium ion binding)
TMSB10	ENSG00000034510	protein_coding	+	chr2:85048773-85134132	5327.12	676.962	7.86916	2.97621	5e-05	0.00106477	up	9168	MIG12|TB10	MIM:188399|HGNC:HGNC:11879|Ensembl:ENSG00000034510|HPRD:01779|Vega:OTTHUMG00000130027	2	2p11.2	thymosin beta 10		GO:0005856(cytoskeleton)//GO:0005737(cytoplasm)	GO:0003785(actin monomer binding)//GO:0005515(protein binding)	GO:0007015(actin filament organization)
VCL	ENSG00000035403	protein_coding	+	chr10:75757871-75879918	27.1651	5.77835	4.7012	2.23303	5e-05	0.00106477	up	7414	CMD1W|CMH15|HEL114|MV|MVCL	MIM:193065|HGNC:HGNC:12665|Ensembl:ENSG00000035403|HPRD:01900|Vega:OTTHUMG00000018498	10	10q22.2	vinculin	hsa04510(Focal adhesion)//hsa04520(Adherens junction)//hsa04670(Leukocyte transendothelial migration)//hsa04810(Regulation of actin cytoskeleton)//hsa05100(Bacterial invasion of epithelial cells)//hsa05131(Shigellosis)//hsa05146(Amoebiasis)	GO:0005623(cell)//GO:0090636(outer dense plaque of desmosome)//GO:0005913(cell-cell adherens junction)//GO:0005911(cell-cell junction)//GO:0005916(fascia adherens)//GO:1903561(extracellular vesicle)//GO:0015629(actin cytoskeleton)//GO:0005912(adherens junction)//GO:0045121(membrane raft)//GO:0005915(zonula adherens)//GO:0030055(cell-substrate junction)//GO:0005925(focal adhesion)//GO:0005886(plas…	GO:0031625(ubiquitin protein ligase binding)//GO:0008013(beta-catenin binding)//GO:0002162(dystroglycan binding)//GO:0005515(protein binding)//GO:0005198(structural molecule activity)//GO:0045294(alpha-catenin binding)//GO:0045296(cadherin binding)//GO:0051015(actin filament binding)//GO:0003779(actin binding)	GO:0090136(epithelial cell-cell adhesion)//GO:0030168(platelet activation)//GO:0030336(negative regulation of cell migration)//GO:0002576(platelet degranulation)//GO:0048675(axon extension)//GO:0070527(platelet aggregation)//GO:0007596(blood coagulation)//GO:0006936(muscle contraction)//GO:0007155(cell adhesion)//GO:0034394(protein localization to cell surface)//GO:0002009(morphogenesis of an epi…
DAPK2	ENSG00000035664	protein_coding	-	chr15:64199234-64364232	9.56348	3.25183	2.94097	1.55629	0.01635	0.123073	up	23604	DRP-1|DRP1	MIM:616567|HGNC:HGNC:2675|Ensembl:ENSG00000035664|HPRD:09905|Vega:OTTHUMG00000132947	15	15q22.31	death-associated protein kinase 2	hsa05200(Pathways in cancer)//hsa05219(Bladder cancer)	GO:0016021(integral component of membrane)//GO:0031410(cytoplasmic vesicle)//GO:0005737(cytoplasm)//GO:0034423(autophagosome lumen)	GO:0004674(protein serine/threonine kinase activity)//GO:0005524(ATP binding)//GO:0005516(calmodulin binding)//GO:0042802(identical protein binding)//GO:0004672(protein kinase activity)//GO:0005515(protein binding)	GO:2000424(positive regulation of eosinophil chemotaxis)//GO:0006468(protein phosphorylation)//GO:0090023(positive regulation of neutrophil chemotaxis)//GO:2001242(regulation of intrinsic apoptotic signaling pathway)//GO:0046777(protein autophosphorylation)//GO:0010506(regulation of autophagy)//GO:0043276(anoikis)//GO:0035556(intracellular signal transduction)//GO:0006915(apoptotic process)//GO:0…
TIMP2	ENSG00000035862	protein_coding	-	chr17:76849058-76921469	61.4421	20.679	2.97123	1.57106	5e-05	0.00106477	up	7077	CSC-21K|DDC8	MIM:188825|HGNC:HGNC:11821|Ensembl:ENSG00000035862|HPRD:01784|Vega:OTTHUMG00000154517	17	17q25	TIMP metallopeptidase inhibitor 2		GO:0005604(basement membrane)//GO:0070062(extracellular exosome)//GO:0005576(extracellular region)//GO:0009986(cell surface)//GO:0030426(growth cone)//GO:0005578(proteinaceous extracellular matrix)//GO:0005615(extracellular space)//GO:0043025(neuronal cell body)	GO:0002020(protease binding)//GO:0008047(enzyme activator activity)//GO:0008191(metalloendopeptidase inhibitor activity)//GO:0005178(integrin binding)//GO:0046872(metal ion binding)//GO:0005515(protein binding)	GO:0051045(negative regulation of membrane protein ectodomain proteolysis)//GO:0007568(aging)//GO:0045666(positive regulation of neuron differentiation)//GO:0042493(response to drug)//GO:0022617(extracellular matrix disassembly)//GO:0030198(extracellular matrix organization)//GO:0046580(negative regulation of Ras protein signal transduction)//GO:0071310(cellular response to organic substance)//GO…
RPL26L1	ENSG00000037241	protein_coding	+	chr5:172381785-172396774	54.8638	24.7403	2.21759	1.14899	0.046	0.250466	up	51121	RPL26P1	HGNC:HGNC:17050|Ensembl:ENSG00000037241|HPRD:17993|Vega:OTTHUMG00000130517	5	5q35.1	ribosomal protein L26 like 1	hsa03010(Ribosome)	GO:0022625(cytosolic large ribosomal subunit)//GO:0015934(large ribosomal subunit)//GO:0070062(extracellular exosome)//GO:0005829(cytosol)	GO:0003735(structural constituent of ribosome)	GO:0006415(translational termination)//GO:0001887(selenium compound metabolic process)//GO:0044267(cellular protein metabolic process)//GO:0000184(nuclear-transcribed mRNA catabolic process, nonsense-mediated decay)//GO:0044281(small molecule metabolic process)//GO:0042273(ribosomal large subunit biogenesis)//GO:0006614(SRP-dependent cotranslational protein targeting to membrane)//GO:0019083(vira…
FLT4	ENSG00000037280	protein_coding	-	chr5:180028505-180076624	39.0206	0.429537	90.8434	6.50531	5e-05	0.00106477	up	2324	FLT-4|FLT41|LMPH1A|PCL|VEGFR-3|VEGFR3	MIM:136352|HGNC:HGNC:3767|Ensembl:ENSG00000037280|HPRD:00636|Vega:OTTHUMG00000130931	5	5q35.3	fms related tyrosine kinase 4	hsa04014(Ras signaling pathway)//hsa04015(Rap1 signaling pathway)//hsa04060(Cytokine-cytokine receptor interaction)//hsa04151(PI3K-Akt signaling pathway)//hsa04510(Focal adhesion)	GO:0005886(plasma membrane)//GO:0005887(integral component of plasma membrane)//GO:0005576(extracellular region)//GO:0043235(receptor complex)//GO:0005634(nucleus)//GO:0005737(cytoplasm)	GO:0005021(vascular endothelial growth factor-activated receptor activity)//GO:0019903(protein phosphatase binding)//GO:0005524(ATP binding)//GO:0019838(growth factor binding)//GO:0004714(transmembrane receptor protein tyrosine kinase activity)//GO:0005515(protein binding)	GO:0035924(cellular response to vascular endothelial growth factor stimulus)//GO:0060312(regulation of blood vessel remodeling)//GO:0043066(negative regulation of apoptotic process)//GO:0007169(transmembrane receptor protein tyrosine kinase signaling pathway)//GO:0001945(lymph vessel development)//GO:0048514(blood vessel morphogenesis)//GO:0010595(positive regulation of endothelial cell migration…
RAI14	ENSG00000039560	protein_coding	+	chr5:34656341-34832732	13.7293	2.37771	5.77416	2.52961	5e-05	0.00106477	up	26064	NORPEG|RAI13	MIM:606586|HGNC:HGNC:14873|Ensembl:ENSG00000039560|HPRD:09416|Vega:OTTHUMG00000162019	5	5p13.3-p13.2	retinoic acid induced 14		GO:0005938(cell cortex)//GO:0015629(actin cytoskeleton)//GO:0005739(mitochondrion)//GO:0005654(nucleoplasm)//GO:0005634(nucleus)//GO:0005737(cytoplasm)
PSMA4	ENSG00000041357	protein_coding	+	chr15:78832746-78841604	143.794	62.9875	2.2829	1.19087	0.00265	0.0299163	up	5685	HC9|HsT17706|PSC9	MIM:176846|HGNC:HGNC:9533|Ensembl:ENSG00000041357|HPRD:10168|Vega:OTTHUMG00000143859	15	15q25.1	proteasome subunit alpha 4	hsa03050(Proteasome)	GO:0070062(extracellular exosome)//GO:0000932(cytoplasmic mRNA processing body)//GO:0005829(cytosol)//GO:0043231(intracellular membrane-bounded organelle)//GO:0005839(proteasome core complex)//GO:0000502(proteasome complex)//GO:0005654(nucleoplasm)//GO:0005634(nucleus)//GO:0005737(cytoplasm)//GO:0019773(proteasome core complex, alpha-subunit complex)	GO:0005515(protein binding)//GO:0004298(threonine-type endopeptidase activity)	GO:0002474(antigen processing and presentation of peptide antigen via MHC class I)//GO:0043488(regulation of mRNA stability)//GO:0034641(cellular nitrogen compound metabolic process)//GO:0048011(neurotrophin TRK receptor signaling pathway)//GO:0043066(negative regulation of apoptotic process)//GO:0033209(tumor necrosis factor-mediated signaling pathway)//GO:0051437(positive regulation of ubiquiti…
FAM65C	ENSG00000042062	protein_coding	-	chr20:49202644-49308067	4.21014	0.676559	6.22287	2.63758	0.00165	0.0203777	up	140876	C20orf175|C20orf176	HGNC:HGNC:16168|Ensembl:ENSG00000042062|HPRD:12757|Vega:OTTHUMG00000032724	20	20q13.13	family with sequence similarity 65 member C		GO:0005737(cytoplasm)
AP2S1	ENSG00000042753	protein_coding	-	chr19:47341392-47354249	371.746	156.12	2.38115	1.25166	0.00565	0.0545778	up	1175	AP17|CLAPS2|FBH3|FBHOk|HHC3	MIM:602242|HGNC:HGNC:565|Ensembl:ENSG00000042753|HPRD:03762|Vega:OTTHUMG00000183437	19	19q13.32	adaptor related protein complex 2 sigma 1 subunit	hsa04144(Endocytosis)//hsa04721(Synaptic vesicle cycle)//hsa04961(Endocrine and other factor-regulated calcium reabsorption)//hsa05016(Huntington's disease)	GO:0005886(plasma membrane)//GO:0036020(endolysosome membrane)//GO:0030669(clathrin-coated endocytic vesicle membrane)//GO:0005829(cytosol)//GO:0030117(membrane coat)//GO:0030666(endocytic vesicle membrane)//GO:0030122(AP-2 adaptor complex)	GO:0035615(clathrin adaptor activity)//GO:0005515(protein binding)//GO:0008565(protein transporter activity)//GO:0005215(transporter activity)	GO:0007411(axon guidance)//GO:0072583(clathrin-mediated endocytosis)//GO:0048013(ephrin receptor signaling pathway)//GO:0030100(regulation of endocytosis)//GO:0007268(synaptic transmission)//GO:0042059(negative regulation of epidermal growth factor receptor signaling pathway)//GO:0007173(epidermal growth factor receptor signaling pathway)//GO:0050690(regulation of defense response to virus by vir…
TG	ENSG00000042832	protein_coding	+	chr8:133879202-134147147	7.89437	0.0859479	91.8508	6.52122	5e-05	0.00106477	up	7038	AITD3|TGN	MIM:188450|HGNC:HGNC:11764|Ensembl:ENSG00000042832|HPRD:01782|Vega:OTTHUMG00000164649	8	8q24	thyroglobulin	hsa04918(Thyroid hormone synthesis)//hsa05320(Autoimmune thyroid disease)	GO:0048471(perinuclear region of cytoplasm)//GO:0005576(extracellular region)//GO:0043234(protein complex)//GO:0005794(Golgi apparatus)//GO:0005783(endoplasmic reticulum)//GO:0005615(extracellular space)	GO:0032403(protein complex binding)//GO:0042803(protein homodimerization activity)//GO:0052689(carboxylic ester hydrolase activity)//GO:0051087(chaperone binding)//GO:0043168(anion binding)//GO:0005179(hormone activity)	GO:0045056(transcytosis)//GO:0042403(thyroid hormone metabolic process)//GO:0031641(regulation of myelination)//GO:0032496(response to lipopolysaccharide)//GO:0009268(response to pH)//GO:0015705(iodide transport)//GO:0042446(hormone biosynthetic process)//GO:0030878(thyroid gland development)//GO:0007165(signal transduction)
LCP2	ENSG00000043462	protein_coding	-	chr5:169659450-169725231	16.6444	4.53541	3.66987	1.87573	0.01015	0.0852465	up	3937	SLP-76|SLP76	MIM:601603|HGNC:HGNC:6529|Ensembl:ENSG00000043462|HPRD:03362	5	5q35.1	lymphocyte cytosolic protein 2	hsa04015(Rap1 signaling pathway)//hsa04380(Osteoclast differentiation)//hsa04611(Platelet activation)//hsa04650(Natural killer cell mediated cytotoxicity)//hsa04660(T cell receptor signaling pathway)//hsa04664(Fc epsilon RI signaling pathway)	GO:0036398(TCR signalosome)//GO:0044853(plasma membrane raft)//GO:0005911(cell-cell junction)//GO:0005829(cytosol)	GO:0005515(protein binding)	GO:0030168(platelet activation)//GO:0007169(transmembrane receptor protein tyrosine kinase signaling pathway)//GO:0045087(innate immune response)//GO:0007596(blood coagulation)//GO:0045576(mast cell activation)//GO:0045860(positive regulation of protein kinase activity)//GO:0050852(T cell receptor signaling pathway)//GO:0006955(immune response)//GO:0035556(intracellular signal transduction)//GO:0…
CTNNA1	ENSG00000044115	protein_coding	+	chr5:137946655-138270723	113.691	38.3764	2.96251	1.56682	5e-05	0.00106477	up	1495	CAP102	MIM:116805|HGNC:HGNC:2509|Ensembl:ENSG00000044115|HPRD:00285|Vega:OTTHUMG00000163502	5	5q31.2	catenin alpha 1	hsa04390(Hippo signaling pathway)//hsa04520(Adherens junction)//hsa04530(Tight junction)//hsa04670(Leukocyte transendothelial migration)//hsa05100(Bacterial invasion of epithelial cells)//hsa05200(Pathways in cancer)//hsa05213(Endometrial cancer)//hsa05412(Arrhythmogenic right ventricular cardiomyopathy (ARVC))	GO:0005886(plasma membrane)//GO:0016342(catenin complex)//GO:0030027(lamellipodium)//GO:0014704(intercalated disc)//GO:0001669(acrosomal vesicle)//GO:0015629(actin cytoskeleton)//GO:0005794(Golgi apparatus)//GO:0005925(focal adhesion)//GO:0005829(cytosol)//GO:0005912(adherens junction)//GO:0043231(intracellular membrane-bounded organelle)//GO:0030054(cell junction)//GO:0005915(zonula adherens)//G…	GO:0008013(beta-catenin binding)//GO:0045295(gamma-catenin binding)//GO:0005198(structural molecule activity)//GO:0045296(cadherin binding)//GO:0017166(vinculin binding)//GO:0051015(actin filament binding)//GO:0044822(poly(A) RNA binding)//GO:0005515(protein binding)	GO:2000146(negative regulation of cell motility)//GO:0045880(positive regulation of smoothened signaling pathway)//GO:0008584(male gonad development)//GO:0007015(actin filament organization)//GO:0007163(establishment or maintenance of cell polarity)//GO:0034613(cellular protein localization)//GO:0043297(apical junction assembly)//GO:0071681(cellular response to indole-3-methanol)//GO:0007406(nega…
HSPA5	ENSG00000044574	protein_coding	-	chr9:127997131-128003609	156.064	41.1321	3.79421	1.9238	5e-05	0.00106477	up	3309	BIP|GRP78|HEL-S-89n|MIF2	MIM:138120|HGNC:HGNC:5238|Ensembl:ENSG00000044574|HPRD:00682|Vega:OTTHUMG00000020672	9	9q33.3	heat shock protein family A (Hsp70) member 5	hsa03060(Protein export)//hsa04141(Protein processing in endoplasmic reticulum)//hsa04612(Antigen processing and presentation)//hsa04918(Thyroid hormone synthesis)//hsa05020(Prion diseases)	GO:0005886(plasma membrane)//GO:0043209(myelin sheath)//GO:0009986(cell surface)//GO:0005790(smooth endoplasmic reticulum)//GO:0070062(extracellular exosome)//GO:0005789(endoplasmic reticulum membrane)//GO:0030176(integral component of endoplasmic reticulum membrane)//GO:0008180(COP9 signalosome)//GO:0005788(endoplasmic reticulum lumen)//GO:0005739(mitochondrion)//GO:0030496(midbody)//GO:0042470(…	GO:0019904(protein domain specific binding)//GO:0051082(unfolded protein binding)//GO:0043022(ribosome binding)//GO:0005524(ATP binding)//GO:0019899(enzyme binding)//GO:0051787(misfolded protein binding)//GO:0051087(chaperone binding)//GO:0016887(ATPase activity)//GO:0005515(protein binding)//GO:0001948(glycoprotein binding)//GO:0005509(calcium ion binding)//GO:0031625(ubiquitin protein ligase bi…	GO:0030168(platelet activation)//GO:0044267(cellular protein metabolic process)//GO:1903897(regulation of PERK-mediated unfolded protein response)//GO:0021680(cerebellar Purkinje cell layer development)//GO:0006987(activation of signaling protein activity involved in unfolded protein response)//GO:0042149(cellular response to glucose starvation)//GO:0034975(protein folding in endoplasmic reticulu…
GEMIN8	ENSG00000046647	protein_coding	-	chrX:14026397-14048012	35.9409	17.0678	2.10577	1.07435	0.038	0.220917	up	54960	FAM51A1	MIM:300962|HGNC:HGNC:26044|HPRD:06533	X	Xp22.2	gem nuclear organelle associated protein 8	hsa03013(RNA transport)	GO:0005829(cytosol)//GO:0034719(SMN-Sm protein complex)//GO:0005737(cytoplasm)//GO:0097504(Gemini of coiled bodies)//GO:0005634(nucleus)//GO:0032797(SMN complex)	GO:0005515(protein binding)	GO:0000387(spliceosomal snRNP assembly)
HDAC9	ENSG00000048052	protein_coding	+	chr7:18126571-19042039	4.67452	1.90902	2.44866	1.29199	0.03595	0.212904	up	9734	HD7|HD7b|HD9|HDAC|HDAC7|HDAC7B|HDAC9B|HDAC9FL|HDRP|MITR	MIM:606543|HGNC:HGNC:14065|Ensembl:ENSG00000048052|HPRD:05944|Vega:OTTHUMG00000152487	7	7p21.1	histone deacetylase 9	hsa05034(Alcoholism)//hsa05203(Viral carcinogenesis)	GO:0005634(nucleus)//GO:0000118(histone deacetylase complex)//GO:0005667(transcription factor complex)//GO:0005654(nucleoplasm)//GO:0035097(histone methyltransferase complex)//GO:0005737(cytoplasm)	GO:0032041(NAD-dependent histone deacetylase activity (H3-K14 specific))//GO:0042826(histone deacetylase binding)//GO:0005080(protein kinase C binding)//GO:0033558(protein deacetylase activity)//GO:0070491(repressing transcription factor binding)//GO:0008134(transcription factor binding)//GO:0003714(transcription corepressor activity)//GO:0046872(metal ion binding)//GO:0005515(protein binding)//G…	GO:0007507(heart development)//GO:0016575(histone deacetylation)//GO:0090050(positive regulation of cell migration involved in sprouting angiogenesis)//GO:0034983(peptidyl-lysine deacetylation)//GO:0006351(transcription, DNA-templated)//GO:0048742(regulation of skeletal muscle fiber development)//GO:0070933(histone H4 deacetylation)//GO:0006954(inflammatory response)//GO:0007219(Notch signaling p…
RRM2B	ENSG00000048392	protein_coding	-	chr8:103216729-103251346	5.4598	2.64233	2.06629	1.04704	0.02615	0.169135	up	50484	MTDPS8A|MTDPS8B|P53R2	MIM:604712|HGNC:HGNC:17296|Ensembl:ENSG00000048392|HPRD:05276|Vega:OTTHUMG00000164776	8	8q23.1	ribonucleotide reductase regulatory TP53 inducible subunit M2B	hsa00230(Purine metabolism)//hsa00240(Pyrimidine metabolism)//hsa00480(Glutathione metabolism)//	GO:0016021(integral component of membrane)//GO:0070062(extracellular exosome)//GO:0005971(ribonucleoside-diphosphate reductase complex)//GO:0005829(cytosol)//GO:0005739(mitochondrion)//GO:0005654(nucleoplasm)//GO:0005737(cytoplasm)	GO:0004748(ribonucleoside-diphosphate reductase activity, thioredoxin disulfide as acceptor)//GO:0016491(oxidoreductase activity)//GO:0005515(protein binding)//GO:0046872(metal ion binding)	GO:0055114(oxidation-reduction process)//GO:0003014(renal system process)//GO:0044281(small molecule metabolic process)//GO:0006979(response to oxidative stress)//GO:0009186(deoxyribonucleoside diphosphate metabolic process)//GO:0009200(deoxyribonucleoside triphosphate metabolic process)//GO:0006264(mitochondrial DNA replication)//GO:0010467(gene expression)//GO:1902254(negative regulation of int…
KITLG	ENSG00000049130	protein_coding	-	chr12:88886569-88974628	3.24717	0.48867	6.64491	2.73225	0.0001	0.00195563	up	4254	DCUA|FPH2|FPHH|KL-1|Kitl|MGF|SCF|SF|SHEP7	MIM:184745|HGNC:HGNC:6343|HPRD:01698	12	12q22	KIT ligand	hsa04014(Ras signaling pathway)//hsa04015(Rap1 signaling pathway)//hsa04060(Cytokine-cytokine receptor interaction)//	GO:0005886(plasma membrane)//GO:0005576(extracellular region)//GO:0016020(membrane)//GO:0016021(integral component of membrane)//GO:0005856(cytoskeleton)//GO:0005615(extracellular space)//GO:0005737(cytoplasm)	GO:0008083(growth factor activity)//GO:0005173(stem cell factor receptor binding)//GO:0005515(protein binding)//GO:0005125(cytokine activity)	GO:0045636(positive regulation of melanocyte differentiation)//GO:0008584(male gonad development)//GO:0048011(neurotrophin TRK receptor signaling pathway)//GO:0097192(extrinsic apoptotic signaling pathway in absence of ligand)//GO:0033026(negative regulation of mast cell apoptotic process)//GO:0035162(embryonic hemopoiesis)//GO:0000186(activation of MAPKK activity)//GO:0050731(positive regulation…
VAMP3	ENSG00000049245	protein_coding	+	chr1:7831328-7841492	87.579	26.165	3.34719	1.74295	5e-05	0.00106477	up	9341	CEB	MIM:603657|HGNC:HGNC:12644|Ensembl:ENSG00000049245|HPRD:04711|Vega:OTTHUMG00000001225	1	1p36.23	vesicle associated membrane protein 3	hsa04130(SNARE interactions in vesicular transport)//hsa04145(Phagosome)	GO:0030136(clathrin-coated vesicle)//GO:0016021(integral component of membrane)//GO:0030665(clathrin-coated vesicle membrane)//GO:0009986(cell surface)//GO:0055037(recycling endosome)//GO:0043005(neuron projection)//GO:0031201(SNARE complex)//GO:0005886(plasma membrane)//GO:0005829(cytosol)//GO:0045202(synapse)//GO:0043231(intracellular membrane-bounded organelle)//GO:0030054(cell junction)//GO:0…	GO:0000149(SNARE binding)//GO:0005484(SNAP receptor activity)//GO:0005515(protein binding)//GO:0017075(syntaxin-1 binding)	GO:0042147(retrograde transport, endosome to Golgi)//GO:0006906(vesicle fusion)//GO:0001921(positive regulation of receptor recycling)//GO:1903531(negative regulation of secretion by cell)//GO:0006887(exocytosis)//GO:0061025(membrane fusion)//GO:0043001(Golgi to plasma membrane protein transport)//GO:1903593(regulation of histamine secretion by mast cell)//GO:0070254(mucus secretion)//GO:0035493(…
LTBP1	ENSG00000049323	protein_coding	+	chr2:33172038-33624576	6.16437	0.808317	7.62618	2.93096	5e-05	0.00106477	up	4052	-	MIM:150390|HGNC:HGNC:6714|Ensembl:ENSG00000049323|HPRD:01039|Vega:OTTHUMG00000152118	2	2p22-p21	latent transforming growth factor beta binding protein 1	hsa04350(TGF-beta signaling pathway)	GO:0005578(proteinaceous extracellular matrix)//GO:0031012(extracellular matrix)//GO:0001527(microfibril)//GO:0005576(extracellular region)//GO:0043234(protein complex)	GO:0050431(transforming growth factor beta binding)//GO:0005024(transforming growth factor beta-activated receptor activity)//GO:0005515(protein binding)//GO:0005509(calcium ion binding)//GO:0050436(microfibril binding)	GO:0035583(sequestering of TGFbeta in extracellular matrix)//GO:0030198(extracellular matrix organization)//GO:0035904(aorta development)//GO:0060976(coronary vasculature development)//GO:0007178(transmembrane receptor protein serine/threonine kinase signaling pathway)//GO:0003281(ventricular septum development)
CLPTM1L	ENSG00000049656	protein_coding	-	chr5:1317858-1345214	98.249	33.7496	2.91111	1.54157	0.0033	0.0356304	up	81037	CRR9	MIM:612585|HGNC:HGNC:24308|Ensembl:ENSG00000049656|HPRD:07480|Vega:OTTHUMG00000131015	5	5p15.33	CLPTM1-like		GO:0016020(membrane)//GO:0016021(integral component of membrane)		GO:0006915(apoptotic process)
LAMC3	ENSG00000050555	protein_coding	+	chr9:133884468-133969860	116.314	1.60759	72.353	6.17698	5e-05	0.00106477	up	10319	OCCM	MIM:604349|HGNC:HGNC:6494|Ensembl:ENSG00000050555|HPRD:05069|Vega:OTTHUMG00000020819	9	9q34.12	laminin subunit gamma 3	hsa04151(PI3K-Akt signaling pathway)//hsa04510(Focal adhesion)//hsa04512(ECM-receptor interaction)//hsa05145(Toxoplasmosis)//hsa05146(Amoebiasis)//hsa05200(Pathways in cancer)//hsa05222(Small cell lung cancer)	GO:0005578(proteinaceous extracellular matrix)//GO:0005604(basement membrane)//GO:0005576(extracellular region)//GO:0016020(membrane)	GO:0005198(structural molecule activity)	GO:0014002(astrocyte development)//GO:0000904(cell morphogenesis involved in differentiation)//GO:0060041(retina development in camera-type eye)//GO:0030198(extracellular matrix organization)//GO:0007155(cell adhesion)//GO:0007601(visual perception)
PTGER3	ENSG00000050628	protein_coding	-	chr1:71318035-71546980	1.30788	0.0567209	23.0581	4.5272	0.01355	0.106731	up	5733	EP3|EP3-I|EP3-II|EP3-III|EP3-IV|EP3-VI|EP3e|PGE2-R	MIM:176806|HGNC:HGNC:9595|Ensembl:ENSG00000050628|HPRD:08906|Vega:OTTHUMG00000009399	1	1p31.2	prostaglandin E receptor 3	hsa04020(Calcium signaling pathway)//hsa04024(cAMP signaling pathway)//hsa04080(Neuroactive ligand-receptor interaction)//hsa04923(Regulation of lipolysis in adipocytes)//hsa05200(Pathways in cancer)	GO:0016021(integral component of membrane)//GO:0005887(integral component of plasma membrane)//GO:0005635(nuclear envelope)//GO:0009986(cell surface)//GO:0031965(nuclear membrane)//GO:1990769(proximal neuron projection)//GO:0005886(plasma membrane)//GO:0005829(cytosol)//GO:0031526(brush border membrane)//GO:0043025(neuronal cell body)	GO:0004879(RNA polymerase II transcription factor activity, ligand-activated sequence-specific DNA binding)//GO:0004957(prostaglandin E receptor activity)	GO:2000978(negative regulation of forebrain neuron differentiation)//GO:0010628(positive regulation of gene expression)//GO:0031622(positive regulation of fever generation)//GO:1903170(negative regulation of calcium ion transmembrane transport)//GO:1904346(positive regulation of gastric mucosal blood circulation)//GO:0030819(positive regulation of cAMP biosynthetic process)//GO:0008150(biological…
COL23A1	ENSG00000050767	protein_coding	-	chr5:177664618-178017556	19.703	9.59135	2.05425	1.03861	0.0249	0.163954	up	91522	-	MIM:610043|HGNC:HGNC:22990|Ensembl:ENSG00000050767|HPRD:16733|Vega:OTTHUMG00000130890	5	5q35.3	collagen type XXIII alpha 1		GO:0005788(endoplasmic reticulum lumen)//GO:0005581(collagen trimer)//GO:0005886(plasma membrane)//GO:0016021(integral component of membrane)	GO:0005515(protein binding)	GO:0030574(collagen catabolic process)//GO:0022617(extracellular matrix disassembly)//GO:0030198(extracellular matrix organization)
HERPUD1	ENSG00000051108	protein_coding	+	chr16:56965959-56977798	124.071	52.2681	2.37375	1.24717	0.0108	0.0895195	up	9709	HERP|Mif1|SUP	MIM:608070|HGNC:HGNC:13744|Ensembl:ENSG00000051108|HPRD:07456|Vega:OTTHUMG00000133276	16	16q13	homocysteine-inducible, endoplasmic reticulum stress-inducible, ubiquitin-like domain member 1	hsa04141(Protein processing in endoplasmic reticulum)	GO:0016021(integral component of membrane)//GO:0016020(membrane)//GO:0034704(calcium channel complex)//GO:0005789(endoplasmic reticulum membrane)//GO:0005783(endoplasmic reticulum)//GO:1990037(Lewy body core)	GO:0003674(molecular_function)//GO:0005515(protein binding)//GO:0044325(ion channel binding)	GO:1903071(positive regulation of ER-associated ubiquitin-dependent protein catabolic process)//GO:0044267(cellular protein metabolic process)//GO:1902236(negative regulation of endoplasmic reticulum stress-induced intrinsic apoptotic signaling pathway)//GO:2001243(negative regulation of intrinsic apoptotic signaling pathway)//GO:0036499(PERK-mediated unfolded protein response)//GO:0030968(endopl…
CYBA	ENSG00000051523	protein_coding	-	chr16:88709690-88717560	358.027	40.9879	8.73495	3.1268	5e-05	0.00106477	up	1535	p22-PHOX	MIM:608508|HGNC:HGNC:2577|Ensembl:ENSG00000051523|HPRD:01989|Vega:OTTHUMG00000173320	16	16q24	cytochrome b-245, alpha polypeptide	hsa04145(Phagosome)//hsa04380(Osteoclast differentiation)//hsa04670(Leukocyte transendothelial migration)//hsa05140(Leishmaniasis)	GO:0005768(endosome)//GO:0016021(integral component of membrane)//GO:0016020(membrane)//GO:0030425(dendrite)//GO:0043020(NADPH oxidase complex)//GO:0005794(Golgi apparatus)//GO:0005886(plasma membrane)//GO:0005739(mitochondrion)//GO:0097038(perinuclear endoplasmic reticulum)//GO:0043025(neuronal cell body)//GO:0030670(phagocytic vesicle membrane)//GO:0016324(apical plasma membrane)//GO:0030141(se…	GO:0020037(heme binding)//GO:0046982(protein heterodimerization activity)//GO:0009055(electron carrier activity)//GO:0017124(SH3 domain binding)//GO:0016175(superoxide-generating NADPH oxidase activity)//GO:0046872(metal ion binding)//GO:0005515(protein binding)	GO:0071230(cellular response to amino acid stimulus)//GO:0032930(positive regulation of superoxide anion generation)//GO:0042590(antigen processing and presentation of exogenous peptide antigen via MHC class I)//GO:0045730(respiratory burst)//GO:0045454(cell redox homeostasis)//GO:0032755(positive regulation of interleukin-6 production)//GO:0014895(smooth muscle hypertrophy)//GO:0042554(superoxid…
ALX4	ENSG00000052850	protein_coding	-	chr11:44281993-44331716	0.684893	0	inf	inf	5e-05	0.00106477	up	60529	CRS5|FND2	MIM:605420|HGNC:HGNC:450|Ensembl:ENSG00000052850|HPRD:05661|Vega:OTTHUMG00000166557	11	11p11.2	ALX homeobox 4		GO:0005667(transcription factor complex)//GO:0005634(nucleus)	GO:0071837(HMG box domain binding)//GO:0046982(protein heterodimerization activity)//GO:0000977(RNA polymerase II regulatory region sequence-specific DNA binding)//GO:0003677(DNA binding)//GO:0001228(transcriptional activator activity, RNA polymerase II transcription regulatory region sequence-specific binding)	GO:0007517(muscle organ development)//GO:0042733(embryonic digit morphogenesis)//GO:0060021(palate development)//GO:0048565(digestive tract development)//GO:0001501(skeletal system development)//GO:0009791(post-embryonic development)//GO:0009952(anterior/posterior pattern specification)//GO:0001942(hair follicle development)//GO:0006366(transcription from RNA polymerase II promoter)//GO:0045944(p…
LAMA3	ENSG00000053747	protein_coding	+	chr18:21269406-21535030	11.6165	0.737377	15.7538	3.97763	5e-05	0.00106477	up	3909	BM600|E170|LAMNA|LOCS	MIM:600805|HGNC:HGNC:6483|Ensembl:ENSG00000053747|HPRD:02883|Vega:OTTHUMG00000131874	18	18q11.2	laminin subunit alpha 3		GO:0005604(basement membrane)//GO:0070062(extracellular exosome)//GO:0005576(extracellular region)//GO:0005610(laminin-5 complex)	GO:0005102(receptor binding)//GO:0005198(structural molecule activity)	GO:0031581(hemidesmosome assembly)//GO:0030334(regulation of cell migration)//GO:0030155(regulation of cell adhesion)//GO:0035987(endodermal cell differentiation)//GO:0022617(extracellular matrix disassembly)//GO:0030198(extracellular matrix organization)//GO:0007155(cell adhesion)//GO:0034329(cell junction assembly)//GO:0008544(epidermis development)//GO:0045995(regulation of embryonic developme…
KCNQ1	ENSG00000053918	protein_coding	+	chr11:2465913-2882798	7.70794	1.07921	7.14221	2.83637	0.03965	0.227079	up	3784	ATFB1|ATFB3|JLNS1|KCNA8|KCNA9|KVLQT1|Kv1.9|Kv7.1|LQT|LQT1|RWS|SQT2|WRS	MIM:607542|HGNC:HGNC:6294|Ensembl:ENSG00000053918|HPRD:06341|Vega:OTTHUMG00000009900	11	11p15.5	potassium voltage-gated channel subfamily Q member 1	hsa04261(Adrenergic signaling in cardiomyocytes)//hsa04725(Cholinergic synapse)//hsa04971(Gastric acid secretion)//hsa04972(Pancreatic secretion)//hsa04974(Protein digestion and absorption)//hsa05110(Vibrio cholerae infection)	GO:0016021(integral component of membrane)//GO:0008076(voltage-gated potassium channel complex)//GO:0030659(cytoplasmic vesicle membrane)//GO:0005886(plasma membrane)//GO:0005764(lysosome)//GO:0005770(late endosome)//GO:0016323(basolateral plasma membrane)//GO:0045121(membrane raft)//GO:0005783(endoplasmic reticulum)//GO:0005769(early endosome)//GO:0005737(cytoplasm)//GO:0034702(ion channel compl…	GO:0005546(phosphatidylinositol-4,5-bisphosphate binding)//GO:0034236(protein kinase A catalytic subunit binding)//GO:0097110(scaffold protein binding)//GO:0086089(voltage-gated potassium channel activity involved in atrial cardiac muscle cell action potential repolarization)//GO:0005249(voltage-gated potassium channel activity)//GO:1902282(voltage-gated potassium channel activity involved in ven…	GO:0016458(gene silencing)//GO:0097623(potassium ion export across plasma membrane)//GO:0007268(synaptic transmission)//GO:0060307(regulation of ventricular cardiac muscle cell membrane repolarization)//GO:0010460(positive regulation of heart rate)//GO:0086091(regulation of heart rate by cardiac conduction)//GO:1901381(positive regulation of potassium ion transmembrane transport)//GO:0002230(posi…
HHAT	ENSG00000054392	protein_coding	+	chr1:210501595-210849638	1.94727	0.602886	3.22992	1.6915	0.0452	0.247864	up	55733	MART2|SKI1|Skn	MIM:605743|HGNC:HGNC:18270|Ensembl:ENSG00000054392|HPRD:12041|Vega:OTTHUMG00000036447	1	1q32	hedgehog acyltransferase		GO:0016021(integral component of membrane)//GO:0005789(endoplasmic reticulum membrane)	GO:0016409(palmitoyltransferase activity)//GO:0005525(GTP binding)//GO:0016740(transferase activity)	GO:1903955(positive regulation of protein targeting to mitochondrion)//GO:0018345(protein palmitoylation)//GO:0008152(metabolic process)//GO:0007275(multicellular organism development)//GO:0007224(smoothened signaling pathway)
FOXC1	ENSG00000054598	protein_coding	+	chr6:1610680-1614127	16.5277	0.471186	35.0769	5.13245	0.0001	0.00195563	up	2296	ARA|FKHL7|FREAC-3|FREAC3|IGDA|IHG1|IRID1|RIEG3	MIM:601090|HGNC:HGNC:3800|Ensembl:ENSG00000054598|HPRD:03054|Vega:OTTHUMG00000016182	6	6p25	forkhead box C1		GO:0005654(nucleoplasm)//GO:0005634(nucleus)//GO:0005737(cytoplasm)//GO:0005720(nuclear heterochromatin)	GO:0043565(sequence-specific DNA binding)//GO:0003700(transcription factor activity, sequence-specific DNA binding)//GO:0000981(RNA polymerase II transcription factor activity, sequence-specific DNA binding)//GO:0000977(RNA polymerase II regulatory region sequence-specific DNA binding)//GO:0044212(transcription regulatory region DNA binding)//GO:0008134(transcription factor binding)//GO:0003705(t…	GO:1901534(positive regulation of hematopoietic progenitor cell differentiation)//GO:0032808(lacrimal gland development)//GO:0001756(somitogenesis)//GO:0014032(neural crest cell development)//GO:0035050(embryonic heart tube development)//GO:0016525(negative regulation of angiogenesis)//GO:1902257(negative regulation of apoptotic process involved in outflow tract morphogenesis)//GO:0001945(lymph v…
TBC1D22A	ENSG00000054611	protein_coding	+	chr22:47158517-47571336	28.3188	5.5583	5.09489	2.34905	5e-05	0.00106477	up	25771	C22orf4|HSC79E021	HGNC:HGNC:1309|Ensembl:ENSG00000054611|HPRD:15474|Vega:OTTHUMG00000150332	22	22q13.3	TBC1 domain family member 22A			GO:0005096(GTPase activator activity)//GO:0042803(protein homodimerization activity)	GO:1902017(regulation of cilium assembly)//GO:0043547(positive regulation of GTPase activity)
CHRDL2	ENSG00000054938	protein_coding	-	chr11:74407473-74442430	2.46585	0	inf	inf	0.0494	0.262674	up	25884	BNF1|CHL2	MIM:613127|HGNC:HGNC:24168|Ensembl:ENSG00000054938|HPRD:09881|Vega:OTTHUMG00000165623	11	11q14	chordin-like 2		GO:0005615(extracellular space)//GO:0005737(cytoplasm)		GO:0051216(cartilage development)//GO:0001503(ossification)//GO:0030514(negative regulation of BMP signaling pathway)//GO:0030154(cell differentiation)
PRDM1	ENSG00000057657	protein_coding	+	chr6:106534194-106557814	7.38256	0.70168	10.5213	3.39524	5e-05	0.00106477	up	639	BLIMP1|PRDI-BF1	MIM:603423|HGNC:HGNC:9346|Ensembl:ENSG00000057657|HPRD:04572|Vega:OTTHUMG00000015299	6	6q21	PR domain 1		GO:0005634(nucleus)//GO:0005737(cytoplasm)	GO:0003676(nucleic acid binding)//GO:0042826(histone deacetylase binding)//GO:0003700(transcription factor activity, sequence-specific DNA binding)//GO:0000978(RNA polymerase II core promoter proximal region sequence-specific DNA binding)//GO:0001078(transcriptional repressor activity, RNA polymerase II core promoter proximal region sequence-specific binding)//GO:0008168(methyltransferase activit…	GO:0003170(heart valve development)//GO:0042462(eye photoreceptor cell development)//GO:0010628(positive regulation of gene expression)//GO:0035904(aorta development)//GO:0045579(positive regulation of B cell differentiation)//GO:0000122(negative regulation of transcription from RNA polymerase II promoter)//GO:0031665(negative regulation of lipopolysaccharide-mediated signaling pathway)//GO:00488…
TMCC3	ENSG00000057704	protein_coding	-	chr12:94960899-95044338	6.2048	1.93974	3.19878	1.67752	0.0038	0.0398123	up	57458	-	HGNC:HGNC:29199|Ensembl:ENSG00000057704|HPRD:15519|Vega:OTTHUMG00000170225	12	12q22	transmembrane and coiled-coil domain family 3		GO:0016021(integral component of membrane)
SEC61A1	ENSG00000058262	protein_coding	+	chr3:127770483-128127485	132.227	37.8296	3.49533	1.80543	5e-05	0.00106477	up	29927	HSEC61|SEC61|SEC61A	MIM:609213|HGNC:HGNC:18276|Ensembl:ENSG00000058262|HPRD:15316|Vega:OTTHUMG00000159624	3	3q21.3	Sec61 translocon alpha 1 subunit	hsa03060(Protein export)//hsa04141(Protein processing in endoplasmic reticulum)//hsa04145(Phagosome)//hsa05110(Vibrio cholerae infection)	GO:0005791(rough endoplasmic reticulum)//GO:0016020(membrane)//GO:0016021(integral component of membrane)//GO:0030176(integral component of endoplasmic reticulum membrane)//GO:0005829(cytosol)	GO:0005515(protein binding)//GO:0043022(ribosome binding)	GO:0044267(cellular protein metabolic process)//GO:0042590(antigen processing and presentation of exogenous peptide antigen via MHC class I)//GO:0002479(antigen processing and presentation of exogenous peptide antigen via MHC class I, TAP-dependent)//GO:0030968(endoplasmic reticulum unfolded protein response)//GO:0002474(antigen processing and presentation of peptide antigen via MHC class I)//GO:…
YIPF1	ENSG00000058799	protein_coding	-	chr1:54317391-54356407	32.783	14.7778	2.21839	1.14951	0.01655	0.124016	up	54432	DJ167A19.1|FinGER1	HGNC:HGNC:25231|Ensembl:ENSG00000058799|HPRD:13147|Vega:OTTHUMG00000008074	1	1p33-p32.1	Yip1 domain family member 1		GO:0030133(transport vesicle)//GO:0016021(integral component of membrane)	GO:0005515(protein binding)	GO:0002230(positive regulation of defense response to virus by host)//GO:0098779(mitophagy in response to mitochondrial depolarization)//GO:0098792(xenophagy)
PARP12	ENSG00000059378	protein_coding	-	chr7:139723543-139763521	29.579	8.08842	3.65697	1.87065	0.00445	0.0449189	up	64761	ARTD12|MST109|MSTP109|ZC3H1|ZC3HDC1	MIM:612481|HGNC:HGNC:21919|Ensembl:ENSG00000059378|HPRD:15696|Vega:OTTHUMG00000157315	7	7q34	poly(ADP-ribose) polymerase family member 12		GO:0005634(nucleus)	GO:0044822(poly(A) RNA binding)//GO:0046872(metal ion binding)//GO:0003950(NAD+ ADP-ribosyltransferase activity)	GO:0008152(metabolic process)
SLC2A3	ENSG00000059804	protein_coding	-	chr12:8071825-8088871	152.587	19.8196	7.69878	2.94463	0.0025	0.028643	up	6515	GLUT3	MIM:138170|HGNC:HGNC:11007|Ensembl:ENSG00000059804|HPRD:00686|Vega:OTTHUMG00000133685	12	12p13.3	solute carrier family 2 member 3		GO:0016021(integral component of membrane)//GO:0005887(integral component of plasma membrane)//GO:0005886(plasma membrane)//GO:0070062(extracellular exosome)	GO:0005536(glucose binding)//GO:0005355(glucose transmembrane transporter activity)//GO:0022857(transmembrane transporter activity)	GO:0015758(glucose transport)//GO:0044281(small molecule metabolic process)//GO:0019852(L-ascorbic acid metabolic process)//GO:0005975(carbohydrate metabolic process)//GO:1904659(glucose transmembrane transport)//GO:0055085(transmembrane transport)//GO:0006767(water-soluble vitamin metabolic process)//GO:0008645(hexose transport)//GO:0006766(vitamin metabolic process)
YBX3	ENSG00000060138	protein_coding	-	chr12:10851682-10875911	80.08	19.1472	4.18234	2.06431	0.00175	0.0213557	up	8531	CSDA|CSDA1|DBPA|ZONAB	MIM:603437|HGNC:HGNC:2428|Ensembl:ENSG00000060138|HPRD:10347|Vega:OTTHUMG00000168409	12	12p13.1	Y-box binding protein 3	hsa04530(Tight junction)	GO:0005844(polysome)//GO:0005923(bicellular tight junction)//GO:0005634(nucleus)//GO:0005737(cytoplasm)//GO:0048471(perinuclear region of cytoplasm)	GO:0001227(transcriptional repressor activity, RNA polymerase II transcription regulatory region sequence-specific binding)//GO:0003700(transcription factor activity, sequence-specific DNA binding)//GO:0017048(Rho GTPase binding)//GO:0000977(RNA polymerase II regulatory region sequence-specific DNA binding)//GO:0003730(mRNA 3'-UTR binding)//GO:0044822(poly(A) RNA binding)//GO:0003697(single-stran…	GO:0048642(negative regulation of skeletal muscle tissue development)//GO:0009566(fertilization)//GO:0008584(male gonad development)//GO:0070935(3'-UTR-mediated mRNA stabilization)//GO:0006351(transcription, DNA-templated)//GO:0007283(spermatogenesis)//GO:0071356(cellular response to tumor necrosis factor)//GO:0001701(in utero embryonic development)//GO:0060546(negative regulation of necroptotic …
STYK1	ENSG00000060140	protein_coding	-	chr12:10771537-10826917	2.36297	0	inf	inf	0.02815	0.178587	up	55359	NOK|SuRTK106	MIM:611433|HGNC:HGNC:18889|Ensembl:ENSG00000060140|HPRD:15447|Vega:OTTHUMG00000168408	12	12p13.2	serine/threonine/tyrosine kinase 1		GO:0016021(integral component of membrane)//GO:0031234(extrinsic component of cytoplasmic side of plasma membrane)//GO:0005886(plasma membrane)	GO:0004672(protein kinase activity)//GO:0005524(ATP binding)//GO:0005515(protein binding)//GO:0005102(receptor binding)//GO:0004715(non-membrane spanning protein tyrosine kinase activity)	GO:0007169(transmembrane receptor protein tyrosine kinase signaling pathway)//GO:0045087(innate immune response)//GO:0038083(peptidyl-tyrosine autophosphorylation)//GO:0006468(protein phosphorylation)//GO:0030154(cell differentiation)//GO:0042127(regulation of cell proliferation)//GO:0016477(cell migration)
COL11A1	ENSG00000060718	protein_coding	-	chr1:103342022-103574052	33.5452	2.93849	11.4158	3.51296	0.00205	0.0242745	up	1301	CO11A1|COLL6|STL2	MIM:120280|HGNC:HGNC:2186|Ensembl:ENSG00000060718|HPRD:00375|Vega:OTTHUMG00000010872	1	1p21	collagen type XI alpha 1	hsa04974(Protein digestion and absorption)	GO:0005592(collagen type XI trimer)//GO:0005576(extracellular region)//GO:0005788(endoplasmic reticulum lumen)	GO:0005201(extracellular matrix structural constituent)//GO:0050840(extracellular matrix binding)//GO:0046872(metal ion binding)//GO:0030674(protein binding, bridging)	GO:0042472(inner ear morphogenesis)//GO:0035987(endodermal cell differentiation)//GO:0022617(extracellular matrix disassembly)//GO:0030198(extracellular matrix organization)//GO:0006029(proteoglycan metabolic process)//GO:0001502(cartilage condensation)//GO:0050910(detection of mechanical stimulus involved in sensory perception of sound)//GO:0001503(ossification)//GO:0055010(ventricular cardiac m…
BCAT1	ENSG00000060982	protein_coding	-	chr12:24964294-25113092	4.40996	0.498129	8.85302	3.14617	0.00015	0.00277958	up	586	BCATC|BCT1|ECA39|MECA39|PNAS121|PP18	MIM:113520|HGNC:HGNC:976|Ensembl:ENSG00000060982|HPRD:00216|Vega:OTTHUMG00000169053	12	12p12.1	branched chain amino-acid transaminase 1, cytosolic	hsa00270(Cysteine and methionine metabolism)//hsa00280(Valine, leucine and isoleucine degradation)//hsa00290(Valine, leucine and isoleucine biosynthesis)//hsa00770(Pantothenate and CoA biosynthesis)//	GO:0005739(mitochondrion)//GO:0005829(cytosol)	GO:0052654(L-leucine transaminase activity)//GO:0042802(identical protein binding)//GO:0052655(L-valine transaminase activity)//GO:0004084(branched-chain-amino-acid transaminase activity)//GO:0052656(L-isoleucine transaminase activity)//GO:0003824(catalytic activity)	GO:0008152(metabolic process)//GO:0044281(small molecule metabolic process)//GO:0009082(branched-chain amino acid biosynthetic process)//GO:0009083(branched-chain amino acid catabolic process)//GO:0008283(cell proliferation)//GO:0000082(G1/S transition of mitotic cell cycle)//GO:0034641(cellular nitrogen compound metabolic process)
HDAC7	ENSG00000061273	protein_coding	-	chr12:48099867-48231681	79.5907	18.278	4.35445	2.12249	0.0026	0.0294598	up	51564	HD7|HD7A|HDAC7A	MIM:606542|HGNC:HGNC:14067|Ensembl:ENSG00000061273|HPRD:09133|Vega:OTTHUMG00000152968	12	12q13.1	histone deacetylase 7	hsa05034(Alcoholism)//hsa05203(Viral carcinogenesis)	GO:0005654(nucleoplasm)//GO:0000118(histone deacetylase complex)//GO:0005634(nucleus)//GO:0005737(cytoplasm)	GO:0032041(NAD-dependent histone deacetylase activity (H3-K14 specific))//GO:0005080(protein kinase C binding)//GO:0019901(protein kinase binding)//GO:0003682(chromatin binding)//GO:0033613(activating transcription factor binding)//GO:0070491(repressing transcription factor binding)//GO:0003714(transcription corepressor activity)//GO:0046872(metal ion binding)//GO:0005515(protein binding)//GO:007…	GO:1901223(negative regulation of NIK/NF-kappaB signaling)//GO:0044267(cellular protein metabolic process)//GO:0030182(neuron differentiation)//GO:0071260(cellular response to mechanical stimulus)//GO:0051402(neuron apoptotic process)//GO:0032703(negative regulation of interleukin-2 production)//GO:0043687(post-translational protein modification)//GO:0006351(transcription, DNA-templated)//GO:0045…
LZTS1	ENSG00000061337	protein_coding	-	chr8:20103675-20161474	10.4305	0.550277	18.955	4.24451	5e-05	0.00106477	up	11178	F37|FEZ1	MIM:606551|HGNC:HGNC:13861|Ensembl:ENSG00000061337|HPRD:05945|Vega:OTTHUMG00000097027	8	8p22	leucine zipper, putative tumor suppressor 1		GO:0045211(postsynaptic membrane)//GO:0043198(dendritic shaft)//GO:0014069(postsynaptic density)//GO:0030054(cell junction)//GO:0005737(cytoplasm)//GO:0044297(cell body)//GO:0043197(dendritic spine)//GO:0016324(apical plasma membrane)	GO:0005515(protein binding)//GO:0003677(DNA binding)//GO:0003700(transcription factor activity, sequence-specific DNA binding)	GO:0007049(cell cycle)//GO:0006351(transcription, DNA-templated)//GO:0006355(regulation of transcription, DNA-templated)//GO:0048814(regulation of dendrite morphogenesis)//GO:0016242(negative regulation of macroautophagy)
SPAG4	ENSG00000061656	protein_coding	+	chr20:34203813-34208971	25.1634	2.16376	11.6295	3.53972	0.0081	0.0717776	up	6676	CT127|SUN4	MIM:603038|HGNC:HGNC:11214|Ensembl:ENSG00000061656|HPRD:04330|Vega:OTTHUMG00000032352	20	20q11.21	sperm associated antigen 4		GO:0016021(integral component of membrane)//GO:0031514(motile cilium)//GO:0005737(cytoplasm)//GO:0005635(nuclear envelope)//GO:0005856(cytoskeleton)	GO:0043495(protein anchor)//GO:0005198(structural molecule activity)//GO:0005515(protein binding)	GO:0006998(nuclear envelope organization)//GO:0007283(spermatogenesis)//GO:0090286(cytoskeletal anchoring at nuclear membrane)
GUCY1B3	ENSG00000061918	protein_coding	+	chr4:156680143-156728743	15.6898	7.22462	2.17171	1.11883	0.01785	0.130668	up	2983	GC-S-beta-1|GC-SB3|GUC1B3|GUCB3|GUCSB3|GUCY1B1	MIM:139397|HGNC:HGNC:4687|Ensembl:ENSG00000061918|HPRD:00769|Vega:OTTHUMG00000161698	4	4q31.3-q33	guanylate cyclase 1, soluble, beta 3	hsa00230(Purine metabolism)//hsa04022(cGMP-PKG signaling pathway)//hsa04270(Vascular smooth muscle contraction)//hsa04540(Gap junction)//hsa04611(Platelet activation)//hsa04713(Circadian entrainment)//hsa04730(Long-term depression)//hsa04921(Oxytocin signaling pathway)//	GO:0005622(intracellular)//GO:0043231(intracellular membrane-bounded organelle)//GO:0008074(guanylate cyclase complex, soluble)//GO:0005886(plasma membrane)//GO:0005737(cytoplasm)	GO:0004383(guanylate cyclase activity)//GO:0004872(receptor activity)//GO:0020037(heme binding)//GO:0046982(protein heterodimerization activity)//GO:0000166(nucleotide binding)//GO:0005525(GTP binding)//GO:0043167(ion binding)//GO:0051879(Hsp90 protein binding)//GO:0046872(metal ion binding)//GO:0005515(protein binding)//GO:0004016(adenylate cyclase activity)	GO:0006182(cGMP biosynthetic process)//GO:0008015(blood circulation)//GO:0038060(nitric oxide-cGMP-mediated signaling pathway)//GO:0007596(blood coagulation)//GO:0071732(cellular response to nitric oxide)//GO:0007263(nitric oxide mediated signal transduction)//GO:0035556(intracellular signal transduction)
LTK	ENSG00000062524	protein_coding	-	chr15:41795835-41806085	5.18461	1.66483	3.11422	1.63887	0.02715	0.174036	up	4058	TYK1	MIM:151520|HGNC:HGNC:6721|Ensembl:ENSG00000062524|HPRD:01052|Vega:OTTHUMG00000130339	15	15q15.1-q21.1	leukocyte receptor tyrosine kinase		GO:0005622(intracellular)//GO:0016021(integral component of membrane)//GO:0005887(integral component of plasma membrane)//GO:0005886(plasma membrane)//GO:0016020(membrane)	GO:0005524(ATP binding)//GO:0004672(protein kinase activity)//GO:0004713(protein tyrosine kinase activity)//GO:0004714(transmembrane receptor protein tyrosine kinase activity)	GO:0010666(positive regulation of cardiac muscle cell apoptotic process)//GO:0010976(positive regulation of neuron projection development)//GO:0007169(transmembrane receptor protein tyrosine kinase signaling pathway)//GO:0018108(peptidyl-tyrosine phosphorylation)//GO:0014065(phosphatidylinositol 3-kinase signaling)//GO:0006468(protein phosphorylation)//GO:0008283(cell proliferation)//GO:0043066(n…
SLC6A16	ENSG00000063127	protein_coding	-	chr19:49792894-49828482	4.63927	0.42376	10.9479	3.45258	0.00065	0.00954884	up	28968	NT5|NTT5	MIM:607972|HGNC:HGNC:13622|Ensembl:ENSG00000063127|Vega:OTTHUMG00000183179	19	19q13.33	solute carrier family 6 member 16		GO:0005622(intracellular)//GO:0016021(integral component of membrane)//GO:0005887(integral component of plasma membrane)	GO:0005328(neurotransmitter:sodium symporter activity)//GO:0005326(neurotransmitter transporter activity)//GO:0015171(amino acid transmembrane transporter activity)	GO:0055085(transmembrane transport)//GO:0003333(amino acid transmembrane transport)//GO:0006836(neurotransmitter transport)
CASP8	ENSG00000064012	protein_coding	+	chr2:202098165-202152434	6.51583	1.47266	4.42452	2.14552	0.0116	0.0948375	up	841	ALPS2B|CAP4|Casp-8|FLICE|MACH|MCH5	MIM:601763|HGNC:HGNC:1509|Ensembl:ENSG00000064012|HPRD:03459|Vega:OTTHUMG00000132821	2	2q33-q34	caspase 8	hsa04115(p53 signaling pathway)//hsa04210(Apoptosis)//hsa04620(Toll-like receptor signaling pathway)//hsa04621(NOD-like receptor signaling pathway)//hsa04622(RIG-I-like receptor signaling pathway)//hsa04668(TNF signaling pathway)//hsa04932(Non-alcoholic fatty liver disease (NAFLD))//hsa05010(Alzheimer's disease)//hsa05016(Huntington's disease)//hsa05134(Legionellosis)//hsa05142(Chagas disease (Am…	GO:0031264(death-inducing signaling complex)//GO:0030690(Noc1p-Noc2p complex)//GO:0043005(neuron projection)//GO:0005815(microtubule organizing center)//GO:0031265(CD95 death-inducing signaling complex)//GO:0005829(cytosol)//GO:0097342(ripoptosome)//GO:0005739(mitochondrion)//GO:0005741(mitochondrial outer membrane)//GO:0045121(membrane raft)//GO:0005654(nucleoplasm)//GO:0044297(cell body)//GO:00…	GO:0008233(peptidase activity)//GO:0008234(cysteine-type peptidase activity)//GO:0032403(protein complex binding)//GO:0046982(protein heterodimerization activity)//GO:0035877(death effector domain binding)//GO:0031625(ubiquitin protein ligase binding)//GO:0005164(tumor necrosis factor receptor binding)//GO:0097110(scaffold protein binding)//GO:0097199(cysteine-type endopeptidase activity involved…	GO:0071550(death-inducing signaling complex assembly)//GO:0097300(programmed necrotic cell death)//GO:0043123(positive regulation of I-kappaB kinase/NF-kappaB signaling)//GO:2001238(positive regulation of extrinsic apoptotic signaling pathway)//GO:0051291(protein heterooligomerization)//GO:0070266(necroptotic process)//GO:0097296(activation of cysteine-type endopeptidase activity involved in apop…
ATP2C2	ENSG00000064270	protein_coding	+	chr16:84402132-84500967	7.5611	0.731869	10.3312	3.36894	0.0012	0.015664	up	9914	SPCA2	MIM:613082|HGNC:HGNC:29103|Ensembl:ENSG00000064270|HPRD:13812|Vega:OTTHUMG00000176737	16	16q24.1	ATPase secretory pathway Ca2+ transporting 2		GO:0016021(integral component of membrane)//GO:0005887(integral component of plasma membrane)//GO:0009898(cytoplasmic side of plasma membrane)//GO:0048471(perinuclear region of cytoplasm)//GO:0000139(Golgi membrane)//GO:0031410(cytoplasmic vesicle)	GO:0005524(ATP binding)//GO:0005515(protein binding)//GO:0015410(manganese-transporting ATPase activity)//GO:0046872(metal ion binding)//GO:0005388(calcium-transporting ATPase activity)	GO:0008152(metabolic process)//GO:0070588(calcium ion transmembrane transport)//GO:0006874(cellular calcium ion homeostasis)//GO:0090280(positive regulation of calcium ion import)//GO:0071421(manganese ion transmembrane transport)//GO:0061180(mammary gland epithelium development)//GO:0055085(transmembrane transport)//GO:0072661(protein targeting to plasma membrane)//GO:0034220(ion transmembrane t…
LPAR2	ENSG00000064547	protein_coding	-	chr19:19734476-19739739	50.5563	4.60005	10.9904	3.45817	5e-05	0.00106477	up	9170	EDG-4|EDG4|LPA-2|LPA2	MIM:605110|HGNC:HGNC:3168|Ensembl:ENSG00000064547|Vega:OTTHUMG00000182328	19	19p12	lysophosphatidic acid receptor 2	hsa04015(Rap1 signaling pathway)//	GO:0030139(endocytic vesicle)//GO:0016021(integral component of membrane)//GO:0005887(integral component of plasma membrane)//GO:0009986(cell surface)//GO:0005886(plasma membrane)//GO:0005829(cytosol)	GO:0008289(lipid binding)//GO:0005515(protein binding)//GO:0070915(lysophosphatidic acid receptor activity)//GO:0004930(G-protein coupled receptor activity)//GO:0030165(PDZ domain binding)	GO:0000187(activation of MAPK activity)//GO:0007202(activation of phospholipase C activity)//GO:0007186(G-protein coupled receptor signaling pathway)//GO:0035025(positive regulation of Rho protein signal transduction)//GO:0007204(positive regulation of cytosolic calcium ion concentration)
SLC12A2	ENSG00000064651	protein_coding	+	chr5:127419457-127525380	8.39734	3.00086	2.79832	1.48456	0.02835	0.179328	up	6558	BSC|BSC2|NKCC1|PPP1R141	MIM:600840|HGNC:HGNC:10911|Ensembl:ENSG00000064651|HPRD:06775|Vega:OTTHUMG00000128983	5	5q23.3	solute carrier family 12 (sodium/potassium/chloride transporter), member 2	hsa04970(Salivary secretion)//hsa04972(Pancreatic secretion)//hsa05110(Vibrio cholerae infection)	GO:0016021(integral component of membrane)//GO:0005887(integral component of plasma membrane)//GO:0016020(membrane)//GO:1903561(extracellular vesicle)//GO:0005886(plasma membrane)//GO:0016323(basolateral plasma membrane)//GO:0070062(extracellular exosome)//GO:0016324(apical plasma membrane)	GO:0008511(sodium:potassium:chloride symporter activity)//GO:0005515(protein binding)//GO:0008519(ammonium transmembrane transporter activity)//GO:0015377(cation:chloride symporter activity)	GO:0060444(branching involved in mammary gland duct morphogenesis)//GO:0015696(ammonium transport)//GO:1902476(chloride transmembrane transport)//GO:0060763(mammary duct terminal end bud growth)//GO:0050910(detection of mechanical stimulus involved in sensory perception of sound)//GO:0030321(transepithelial chloride transport)//GO:0006813(potassium ion transport)//GO:0006814(sodium ion transport)…
EYA2	ENSG00000064655	protein_coding	+	chr20:45523262-45817492	36.3236	2.50799	14.4831	3.8563	5e-05	0.00106477	up	2139	EAB1	MIM:601654|HGNC:HGNC:3520|Ensembl:ENSG00000064655|HPRD:09041|Vega:OTTHUMG00000033041	20	20q13.1	EYA transcriptional coactivator and phosphatase 2		GO:0005654(nucleoplasm)//GO:0005739(mitochondrion)	GO:0005515(protein binding)//GO:0046872(metal ion binding)//GO:0000287(magnesium ion binding)//GO:0004725(protein tyrosine phosphatase activity)	GO:0014706(striated muscle tissue development)//GO:0016576(histone dephosphorylation)//GO:0006351(transcription, DNA-templated)//GO:0006302(double-strand break repair)//GO:0007501(mesodermal cell fate specification)//GO:0007275(multicellular organism development)//GO:0097192(extrinsic apoptotic signaling pathway in absence of ligand)//GO:0097345(mitochondrial outer membrane permeabilization)//GO:…
CNN2	ENSG00000064666	protein_coding	+	chr19:1026297-1039068	32.2903	4.20986	7.67018	2.93926	0.00025	0.00431365	up	1265	-	MIM:602373|HGNC:HGNC:2156|Ensembl:ENSG00000064666|HPRD:03847|Vega:OTTHUMG00000172729	19	19p13.3	calponin 2		GO:0070062(extracellular exosome)//GO:0016020(membrane)//GO:0001725(stress fiber)//GO:0005911(cell-cell junction)//GO:0005856(cytoskeleton)//GO:0005925(focal adhesion)	GO:0005516(calmodulin binding)//GO:0003779(actin binding)	GO:0007010(cytoskeleton organization)//GO:0071260(cellular response to mechanical stimulus)//GO:0030336(negative regulation of cell migration)//GO:0010628(positive regulation of gene expression)//GO:0031032(actomyosin structure organization)//GO:0042127(regulation of cell proliferation)//GO:0030097(hemopoiesis)//GO:0050765(negative regulation of phagocytosis)//GO:0032970(regulation of actin filam…
SBNO2	ENSG00000064932	protein_coding	-	chr19:1107635-1174282	24.9772	9.38736	2.66073	1.41182	0.00785	0.0700809	up	22904	KIAA0963|SNO|STNO	MIM:615729|HGNC:HGNC:29158|Ensembl:ENSG00000064932|HPRD:17203|Vega:OTTHUMG00000181875	19	19p13.3	strawberry notch homolog 2 (Drosophila)		GO:0005575(cellular_component)		GO:0002281(macrophage activation involved in immune response)//GO:0071348(cellular response to interleukin-11)//GO:0006351(transcription, DNA-templated)//GO:1990830(cellular response to leukemia inhibitory factor)//GO:0050727(regulation of inflammatory response)//GO:0061430(bone trabecula morphogenesis)//GO:0045892(negative regulation of transcription, DNA-templated)//GO:0045944(positive regulati…
HMG20B	ENSG00000064961	protein_coding	+	chr19:3506270-3579086	144.204	20.0047	7.20845	2.84969	0.0001	0.00195563	up	10362	BRAF25|BRAF35|HMGX2|HMGXB2|PP7706|SMARCE1r|SOXL|pp8857	MIM:605535|HGNC:HGNC:5002|Ensembl:ENSG00000064961|HPRD:05703|Vega:OTTHUMG00000150437	19	19p13.3	high mobility group 20B		GO:0005654(nucleoplasm)//GO:0005694(chromosome)	GO:0046982(protein heterodimerization activity)//GO:0005515(protein binding)//GO:0003677(DNA binding)	GO:0006325(chromatin organization)//GO:0033234(negative regulation of protein sumoylation)//GO:0045666(positive regulation of neuron differentiation)//GO:0007596(blood coagulation)//GO:0016568(chromatin modification)//GO:0006351(transcription, DNA-templated)//GO:0007049(cell cycle)//GO:0035914(skeletal muscle cell differentiation)//GO:0006355(regulation of transcription, DNA-templated)
CALCRL	ENSG00000064989	protein_coding	-	chr2:187866602-188430487	20.3709	1.05753	19.2629	4.26775	5e-05	0.00106477	up	10203	CGRPR|CRLR	MIM:114190|HGNC:HGNC:16709|Ensembl:ENSG00000064989|HPRD:11809|Vega:OTTHUMG00000132636	2	2q32.1	calcitonin receptor like receptor	hsa04080(Neuroactive ligand-receptor interaction)//hsa04270(Vascular smooth muscle contraction)	GO:0005768(endosome)//GO:0005764(lysosome)//GO:0005887(integral component of plasma membrane)//GO:0016020(membrane)//GO:0005886(plasma membrane)//GO:0005783(endoplasmic reticulum)	GO:0001635(calcitonin gene-related peptide receptor activity)//GO:0004948(calcitonin receptor activity)//GO:0001605(adrenomedullin receptor activity)//GO:0004930(G-protein coupled receptor activity)//GO:0005515(protein binding)//GO:0008565(protein transporter activity)	GO:0071329(cellular response to sucrose stimulus)//GO:0007189(adenylate cyclase-activating G-protein coupled receptor signaling pathway)//GO:0048661(positive regulation of smooth muscle cell proliferation)//GO:0050728(negative regulation of inflammatory response)//GO:0015031(protein transport)//GO:0006171(cAMP biosynthetic process)//GO:0045986(negative regulation of smooth muscle contraction)//GO…
SLC9A3R2	ENSG00000065054	protein_coding	+	chr16:2075356-2089027	753.531	98.4287	7.65562	2.93652	5e-05	0.00106477	up	9351	E3KARP|NHE3RF2|NHERF-2|NHERF2|OCTS2|SIP-1|SIP1|TKA-1	MIM:606553|HGNC:HGNC:11076|Ensembl:ENSG00000065054|HPRD:05946|Vega:OTTHUMG00000176956	16	16p13.3	SLC9A3 regulator 2	hsa04960(Aldosterone-regulated sodium reabsorption)	GO:0005886(plasma membrane)//GO:0043234(protein complex)//GO:0005737(cytoplasm)//GO:0012505(endomembrane system)//GO:0070062(extracellular exosome)//GO:0005925(focal adhesion)//GO:0005634(nucleus)//GO:0016324(apical plasma membrane)	GO:0050750(low-density lipoprotein particle receptor binding)//GO:0019902(phosphatase binding)//GO:0008013(beta-catenin binding)//GO:0005102(receptor binding)//GO:0030165(PDZ domain binding)//GO:0016247(channel regulator activity)//GO:0032947(protein complex scaffold)//GO:0005515(protein binding)//GO:0008022(protein C-terminus binding)	GO:0006461(protein complex assembly)//GO:0048839(inner ear development)//GO:0045838(positive regulation of membrane potential)
GNAI3	ENSG00000065135	protein_coding	+	chr1:110091232-110136975	13.9712	5.82329	2.39919	1.26255	0.02225	0.151408	up	2773	87U6|ARCND1	MIM:139370|HGNC:HGNC:4387|HPRD:00765	1	1p13	guanine nucleotide binding protein (G protein), alpha inhibiting activity polypeptide 3	hsa04015(Rap1 signaling pathway)//hsa04022(cGMP-PKG signaling pathway)//hsa04024(cAMP signaling pathway)//hsa04062(Chemokine signaling pathway)//hsa04071(Sphingolipid signaling pathway)//hsa04261(Adrenergic signaling in cardiomyocytes)//hsa04360(Axon guidance)//hsa04530(Tight junction)//hsa04540(Gap junction)//hsa04611(Platelet activation)//hsa04670(Leukocyte transendothelial migration)//hsa04713…	GO:0005886(plasma membrane)//GO:0070062(extracellular exosome)//GO:0005834(heterotrimeric G-protein complex)//GO:0016020(membrane)//GO:0005794(Golgi apparatus)//GO:0005765(lysosomal membrane)//GO:0005813(centrosome)//GO:0030496(midbody)//GO:0045121(membrane raft)//GO:0042588(zymogen granule)//GO:0005737(cytoplasm)	GO:0046872(metal ion binding)//GO:0019904(protein domain specific binding)//GO:0003924(GTPase activity)//GO:0031821(G-protein coupled serotonin receptor binding)//GO:0031683(G-protein beta/gamma-subunit complex binding)//GO:0005525(GTP binding)//GO:0019003(GDP binding)//GO:0001664(G-protein coupled receptor binding)//GO:0004871(signal transducer activity)//GO:0005515(protein binding)//GO:0032794(…	GO:0030168(platelet activation)//GO:0051301(cell division)//GO:0046039(GTP metabolic process)//GO:0006906(vesicle fusion)//GO:0007194(negative regulation of adenylate cyclase activity)//GO:0007596(blood coagulation)//GO:0007268(synaptic transmission)//GO:0007049(cell cycle)//GO:0007212(dopamine receptor signaling pathway)//GO:0007193(adenylate cyclase-inhibiting G-protein coupled receptor signali…
TRAM2	ENSG00000065308	protein_coding	-	chr6:52285105-52441713	5.4793	0.973855	5.62639	2.49221	0.0169	0.125764	up	9697	-	MIM:608485|HGNC:HGNC:16855|Ensembl:ENSG00000065308|HPRD:16338|Vega:OTTHUMG00000014850	6	6p21.1-p12	translocation associated membrane protein 2		GO:0016021(integral component of membrane)	GO:0005515(protein binding)	GO:0015031(protein transport)//GO:0032964(collagen biosynthetic process)
MYLK	ENSG00000065534	protein_coding	-	chr3:123304359-123603178	15.837	3.20324	4.94407	2.3057	0.00985	0.0832787	up	4638	AAT7|KRP|MLCK|MLCK1|MLCK108|MLCK210|MSTP083|MYLK1|smMLCK	MIM:600922|HGNC:HGNC:7590|Ensembl:ENSG00000065534|HPRD:02952|Vega:OTTHUMG00000141304	3	3q21	myosin light chain kinase	hsa04020(Calcium signaling pathway)//hsa04022(cGMP-PKG signaling pathway)//hsa04270(Vascular smooth muscle contraction)//hsa04510(Focal adhesion)//hsa04611(Platelet activation)//hsa04810(Regulation of actin cytoskeleton)//hsa04921(Oxytocin signaling pathway)//hsa04971(Gastric acid secretion)	GO:0070062(extracellular exosome)//GO:0030027(lamellipodium)//GO:0001725(stress fiber)//GO:0005829(cytosol)//GO:0005737(cytoplasm)//GO:0032154(cleavage furrow)//GO:0005911(cell-cell junction)	GO:0005524(ATP binding)//GO:0003779(actin binding)//GO:0005516(calmodulin binding)//GO:0004687(myosin light chain kinase activity)//GO:0046872(metal ion binding)//GO:0005515(protein binding)	GO:0090303(positive regulation of wound healing)//GO:0098792(xenophagy)//GO:0071476(cellular hypotonic response)//GO:0014820(tonic smooth muscle contraction)//GO:0006468(protein phosphorylation)//GO:0051928(positive regulation of calcium ion transport)//GO:0006936(muscle contraction)//GO:0007264(small GTPase mediated signal transduction)//GO:0006939(smooth muscle contraction)//GO:0002230(positive…
TBC1D1	ENSG00000065882	protein_coding	+	chr4:37892707-38140796	116.948	27.5285	4.24825	2.08687	0.0001	0.00195563	up	23216	TBC|TBC1	MIM:609850|HGNC:HGNC:11578|Ensembl:ENSG00000065882|HPRD:18161|Vega:OTTHUMG00000150302	4	4p14	TBC1 domain family member 1	hsa04152(AMPK signaling pathway)	GO:0005634(nucleus)//GO:0005829(cytosol)	GO:0005096(GTPase activator activity)//GO:0005515(protein binding)	GO:0061024(membrane organization)//GO:0032880(regulation of protein localization)//GO:1902017(regulation of cilium assembly)//GO:0043547(positive regulation of GTPase activity)
PPP2R5A	ENSG00000066027	protein_coding	+	chr1:212458878-212535200	23.0928	8.29348	2.78445	1.47739	0.001	0.0135031	up	5525	B56A|PR61A	MIM:601643|HGNC:HGNC:9309|Ensembl:ENSG00000066027|HPRD:03384|Vega:OTTHUMG00000036750	1	1q32.2-q32.3	protein phosphatase 2 regulatory subunit B', alpha	hsa03015(mRNA surveillance pathway)//hsa04071(Sphingolipid signaling pathway)//hsa04114(Oocyte meiosis)//hsa04151(PI3K-Akt signaling pathway)//hsa04152(AMPK signaling pathway)//hsa04261(Adrenergic signaling in cardiomyocytes)//hsa04728(Dopaminergic synapse)	GO:0030018(Z disc)//GO:0000159(protein phosphatase type 2A complex)//GO:0031430(M band)//GO:0016020(membrane)//GO:0005634(nucleus)//GO:0000775(chromosome, centromeric region)//GO:0005737(cytoplasm)	GO:0008601(protein phosphatase type 2A regulator activity)//GO:0019900(kinase binding)//GO:0005515(protein binding)	GO:0090219(negative regulation of lipid kinase activity)//GO:0090005(negative regulation of establishment of protein localization to plasma membrane)//GO:0034047(regulation of protein phosphatase type 2A activity)//GO:0035307(positive regulation of protein dephosphorylation)//GO:0007165(signal transduction)
TIE1	ENSG00000066056	protein_coding	+	chr1:43766663-43791552	31.0575	3.25875	9.53049	3.25255	5e-05	0.00106477	up	7075	JTK14|TIE	MIM:600222|HGNC:HGNC:11809|Ensembl:ENSG00000066056|HPRD:02572|Vega:OTTHUMG00000007282	1	1p34-p33	tyrosine kinase with immunoglobulin like and EGF like domains 1		GO:0005887(integral component of plasma membrane)	GO:0005524(ATP binding)//GO:0005515(protein binding)//GO:0004714(transmembrane receptor protein tyrosine kinase activity)	GO:0007498(mesoderm development)//GO:0032526(response to retinoic acid)//GO:0030336(negative regulation of cell migration)//GO:0018108(peptidyl-tyrosine phosphorylation)//GO:0045026(plasma membrane fusion)//GO:0001701(in utero embryonic development)//GO:0016525(negative regulation of angiogenesis)//GO:0001570(vasculogenesis)//GO:0001525(angiogenesis)//GO:0007165(signal transduction)
ELOVL1	ENSG00000066322	protein_coding	-	chr1:43829067-43833696	83.0463	25.7764	3.22178	1.68786	0.0002	0.00356215	up	64834	CGI-88|Ssc1	MIM:611813|HGNC:HGNC:14418|Ensembl:ENSG00000066322|HPRD:10935|Vega:OTTHUMG00000007422	1	1p34.2	ELOVL fatty acid elongase 1	hsa00062(Fatty acid elongation)	GO:0005783(endoplasmic reticulum)//GO:0016020(membrane)//GO:0030176(integral component of endoplasmic reticulum membrane)//GO:0005789(endoplasmic reticulum membrane)	GO:0005515(protein binding)//GO:0009922(fatty acid elongase activity)	GO:0033559(unsaturated fatty acid metabolic process)//GO:0044255(cellular lipid metabolic process)//GO:0030148(sphingolipid biosynthetic process)//GO:0044281(small molecule metabolic process)//GO:0035338(long-chain fatty-acyl-CoA biosynthetic process)//GO:0019432(triglyceride biosynthetic process)//GO:0042761(very long-chain fatty acid biosynthetic process)//GO:0043651(linoleic acid metabolic pro…
MPPED2	ENSG00000066382	protein_coding	-	chr11:30406039-30652055	4.72153	1.59261	2.96465	1.56786	0.02825	0.178853	up	744	239FB|C11orf8	MIM:600911|HGNC:HGNC:1180|Ensembl:ENSG00000066382|HPRD:02947|Vega:OTTHUMG00000166159	11	11p13	metallophosphoesterase domain containing 2			GO:0046872(metal ion binding)//GO:0005515(protein binding)//GO:0016787(hydrolase activity)	GO:0007399(nervous system development)//GO:0008152(metabolic process)
EML1	ENSG00000066629	protein_coding	+	chr14:100204029-100408397	9.08087	1.0715	8.47492	3.0832	5e-05	0.00106477	up	2009	ELP79|EMAP|EMAPL|HuEMAP	MIM:602033|HGNC:HGNC:3330|Ensembl:ENSG00000066629|HPRD:03613|Vega:OTTHUMG00000171529	14	14q32	echinoderm microtubule associated protein like 1		GO:0005874(microtubule)//GO:0048471(perinuclear region of cytoplasm)//GO:0097431(mitotic spindle pole)//GO:0005829(cytosol)//GO:0005875(microtubule associated complex)//GO:1990023(mitotic spindle midzone)	GO:0008017(microtubule binding)//GO:0005515(protein binding)//GO:0015631(tubulin binding)//GO:0005509(calcium ion binding)	GO:0007420(brain development)//GO:0007405(neuroblast proliferation)//GO:0007052(mitotic spindle organization)//GO:0002244(hematopoietic progenitor cell differentiation)//GO:0000226(microtubule cytoskeleton organization)
KIF26A	ENSG00000066735	protein_coding	+	chr14:104605059-104647231	2.72573	0.207181	13.1563	3.71768	0.00125	0.0162674	up	26153	-	MIM:613231|HGNC:HGNC:20226|Ensembl:ENSG00000066735|Vega:OTTHUMG00000154986	14	14q32.33	kinesin family member 26A		GO:0005871(kinesin complex)//GO:0005874(microtubule)//GO:0005829(cytosol)	GO:0005524(ATP binding)//GO:0008017(microtubule binding)//GO:0016887(ATPase activity)//GO:0003777(microtubule motor activity)//GO:0008574(ATP-dependent microtubule motor activity, plus-end-directed)	GO:0009968(negative regulation of signal transduction)//GO:0008152(metabolic process)//GO:0007018(microtubule-based movement)//GO:0007596(blood coagulation)//GO:0008104(protein localization)//GO:0001560(regulation of cell growth by extracellular stimulus)//GO:0030705(cytoskeleton-dependent intracellular transport)//GO:0007411(axon guidance)//GO:0019886(antigen processing and presentation of exoge…
PFKP	ENSG00000067057	protein_coding	+	chr10:3094707-3179904	180.636	77.6634	2.32589	1.21778	0.00325	0.0351964	up	5214	ATP-PFK|PFK-C|PFK-P|PFKF	MIM:171840|HGNC:HGNC:8878|Ensembl:ENSG00000067057|HPRD:01384|Vega:OTTHUMG00000017556	10	10p15.3-p15.2	phosphofructokinase, platelet	hsa00010(Glycolysis / Gluconeogenesis)//hsa00030(Pentose phosphate pathway)//hsa00051(Fructose and mannose metabolism)//hsa00052(Galactose metabolism)//	GO:0016020(membrane)//GO:0005634(nucleus)//GO:0070062(extracellular exosome)//GO:0005829(cytosol)	GO:0003872(6-phosphofructokinase activity)//GO:0005524(ATP binding)//GO:0046872(metal ion binding)//GO:0032403(protein complex binding)	GO:0044281(small molecule metabolic process)//GO:0098779(mitophagy in response to mitochondrial depolarization)//GO:0006006(glucose metabolic process)//GO:0006002(fructose 6-phosphate metabolic process)//GO:0005975(carbohydrate metabolic process)//GO:0061615(glycolytic process through fructose-6-phosphate)//GO:0061621(canonical glycolysis)
SP100	ENSG00000067066	protein_coding	+	chr2:231280656-231444721	29.2847	8.22399	3.5609	1.83224	0.0225	0.152676	up	6672	lysp100b	MIM:604585|HGNC:HGNC:11206|Ensembl:ENSG00000067066|HPRD:06844|Vega:OTTHUMG00000133203	2	2q37.1	SP100 nuclear antigen	hsa05168(Herpes simplex infection)//hsa05203(Viral carcinogenesis)	GO:0034399(nuclear periphery)//GO:0000784(nuclear chromosome, telomeric region)//GO:0030870(Mre11 complex)//GO:0016605(PML body)//GO:0005730(nucleolus)//GO:0005654(nucleoplasm)//GO:0005634(nucleus)//GO:0005737(cytoplasm)	GO:0019900(kinase binding)//GO:0008270(zinc ion binding)//GO:0019904(protein domain specific binding)//GO:0005125(cytokine activity)//GO:0042803(protein homodimerization activity)//GO:0070087(chromo shadow domain binding)//GO:0042802(identical protein binding)//GO:0008134(transcription factor binding)//GO:0003714(transcription corepressor activity)//GO:0005515(protein binding)//GO:0003677(DNA bin…	GO:0045765(regulation of angiogenesis)//GO:0044267(cellular protein metabolic process)//GO:0000122(negative regulation of transcription from RNA polymerase II promoter)//GO:0043687(post-translational protein modification)//GO:0046826(negative regulation of protein export from nucleus)//GO:0048384(retinoic acid receptor signaling pathway)//GO:0045893(positive regulation of transcription, DNA-templ…
PPAP2A	ENSG00000067113	protein_coding	-	chr5:54603587-54830906	234.251	19.4224	12.0609	3.59226	5e-05	0.00106477	up
TRAM1	ENSG00000067167	protein_coding	-	chr8:71485676-71520622	17.8629	6.45949	2.76537	1.46747	0.0255	0.166329	up	23471	PNAS8|TRAM|TRAMP	MIM:605190|HGNC:HGNC:20568|Ensembl:ENSG00000067167|HPRD:05545|Vega:OTTHUMG00000164428	8	8q13.3	translocation associated membrane protein 1	hsa04141(Protein processing in endoplasmic reticulum)	GO:0005783(endoplasmic reticulum)//GO:0016021(integral component of membrane)//GO:0005789(endoplasmic reticulum membrane)	GO:0004872(receptor activity)//GO:0005515(protein binding)	GO:0006614(SRP-dependent cotranslational protein targeting to membrane)//GO:0044267(cellular protein metabolic process)//GO:0010467(gene expression)//GO:0006412(translation)//GO:0006613(cotranslational protein targeting to membrane)//GO:0016032(viral process)
TNFRSF1A	ENSG00000067182	protein_coding	-	chr12:6437922-6451280	57.7657	14.1176	4.09176	2.03272	5e-05	0.00106477	up	7132	CD120a|FPF|MS5|TBP1|TNF-R|TNF-R-I|TNF-R55|TNFAR|TNFR1|TNFR1-d2|TNFR55|TNFR60|p55|p55-R|p60	MIM:191190|HGNC:HGNC:11916|Ensembl:ENSG00000067182|HPRD:01861|Vega:OTTHUMG00000168267	12	12p13.2	tumor necrosis factor receptor superfamily member 1A	hsa04010(MAPK signaling pathway)//hsa04060(Cytokine-cytokine receptor interaction)//hsa04064(NF-kappa B signaling pathway)//hsa04071(Sphingolipid signaling pathway)//hsa04210(Apoptosis)//hsa04380(Osteoclast differentiation)//hsa04668(TNF signaling pathway)//hsa04920(Adipocytokine signaling pathway)//	GO:0005886(plasma membrane)//GO:0005887(integral component of plasma membrane)//GO:0005576(extracellular region)//GO:0043235(receptor complex)//GO:0009986(cell surface)//GO:0016021(integral component of membrane)//GO:0005739(mitochondrion)//GO:0000139(Golgi membrane)//GO:0045121(membrane raft)//GO:0005615(extracellular space)	GO:0005515(protein binding)//GO:0005031(tumor necrosis factor-activated receptor activity)//GO:0043120(tumor necrosis factor binding)	GO:0071550(death-inducing signaling complex assembly)//GO:0007249(I-kappaB kinase/NF-kappaB signaling)//GO:0043123(positive regulation of I-kappaB kinase/NF-kappaB signaling)//GO:0006693(prostaglandin metabolic process)//GO:0007166(cell surface receptor signaling pathway)//GO:1903140(regulation of establishment of endothelial barrier)//GO:0006955(immune response)//GO:0033209(tumor necrosis factor…
CACNB1	ENSG00000067191	protein_coding	-	chr17:37329542-37353956	29.0945	13.8158	2.10589	1.07443	0.01275	0.101769	up	782	CAB1|CACNLB1|CCHLB1	MIM:114207|HGNC:HGNC:1401|Ensembl:ENSG00000067191|HPRD:11743|Vega:OTTHUMG00000133217	17	17q12	calcium voltage-gated channel auxiliary subunit beta 1	hsa04010(MAPK signaling pathway)//hsa04260(Cardiac muscle contraction)//hsa04261(Adrenergic signaling in cardiomyocytes)//hsa04921(Oxytocin signaling pathway)//hsa05410(Hypertrophic cardiomyopathy (HCM))//hsa05412(Arrhythmogenic right ventricular cardiomyopathy (ARVC))//hsa05414(Dilated cardiomyopathy)	GO:0005891(voltage-gated calcium channel complex)//GO:0016529(sarcoplasmic reticulum)//GO:0005886(plasma membrane)//GO:0030315(T-tubule)	GO:0008331(high voltage-gated calcium channel activity)//GO:0019901(protein kinase binding)//GO:0051219(phosphoprotein binding)//GO:0005245(voltage-gated calcium channel activity)//GO:0019904(protein domain specific binding)	GO:0007411(axon guidance)//GO:0061337(cardiac conduction)//GO:0070588(calcium ion transmembrane transport)//GO:0007268(synaptic transmission)//GO:1901385(regulation of voltage-gated calcium channel activity)//GO:0007528(neuromuscular junction development)//GO:0006810(transport)//GO:0006612(protein targeting to membrane)
TP53BP1	ENSG00000067369	protein_coding	-	chr15:43699406-43802926	29.4499	13.9142	2.11654	1.08171	0.01725	0.127663	up	7158	53BP1|TDRD30|TP53|p202|p53BP1	MIM:605230|HGNC:HGNC:11999|Ensembl:ENSG00000067369|HPRD:05569|Vega:OTTHUMG00000059757	15	15q15-q21	tumor protein p53 binding protein 1		GO:0005737(cytoplasm)//GO:1990391(DNA repair complex)//GO:0000784(nuclear chromosome, telomeric region)//GO:0000777(condensed chromosome kinetochore)//GO:0005654(nucleoplasm)//GO:0005634(nucleus)//GO:0005657(replication fork)//GO:0000781(chromosome, telomeric region)	GO:0001102(RNA polymerase II activating transcription factor binding)//GO:0003684(damaged DNA binding)//GO:0001104(RNA polymerase II transcription cofactor activity)//GO:0035064(methylated histone binding)//GO:0042162(telomeric DNA binding)//GO:0005515(protein binding)//GO:0002039(p53 binding)	GO:0044267(cellular protein metabolic process)//GO:0006974(cellular response to DNA damage stimulus)//GO:0006303(double-strand break repair via nonhomologous end joining)//GO:0006351(transcription, DNA-templated)//GO:0071481(cellular response to X-ray)//GO:0000724(double-strand break repair via homologous recombination)//GO:0006302(double-strand break repair)//GO:0043687(post-translational protei…
TRO	ENSG00000067445	protein_coding	+	chrX:54946894-54957866	56.7108	26.2548	2.16001	1.11104	0.01895	0.135633	up	7216	MAGE-d3|MAGED3	MIM:300132|HGNC:HGNC:12326|Ensembl:ENSG00000067445|HPRD:02134|Vega:OTTHUMG00000021640	X	Xp11.22-p11.21	trophinin		GO:0005886(plasma membrane)//GO:0005634(nucleus)//GO:0005887(integral component of plasma membrane)//GO:0005737(cytoplasm)	GO:0005515(protein binding)	GO:0007566(embryo implantation)//GO:0007156(homophilic cell adhesion via plasma membrane adhesion molecules)//GO:0030308(negative regulation of cell growth)
RHOA	ENSG00000067560	protein_coding	-	chr3:49396577-49453908	277.128	116.732	2.37405	1.24735	0.0006	0.00895471	up	387	ARH12|ARHA|RHO12|RHOH12	MIM:165390|HGNC:HGNC:667|Ensembl:ENSG00000067560|HPRD:01323|Vega:OTTHUMG00000156838	3	3p21.3	ras homolog family member A	hsa04014(Ras signaling pathway)//hsa04015(Rap1 signaling pathway)//hsa04022(cGMP-PKG signaling pathway)//hsa04024(cAMP signaling pathway)//hsa04062(Chemokine signaling pathway)//hsa04071(Sphingolipid signaling pathway)//	GO:0005768(endosome)//GO:0005886(plasma membrane)//GO:0070062(extracellular exosome)//GO:0043296(apical junction complex)//GO:0030027(lamellipodium)//GO:0005938(cell cortex)//GO:0016020(membrane)//GO:0071944(cell periphery)//GO:0005789(endoplasmic reticulum membrane)//GO:0005829(cytosol)//GO:0030496(midbody)//GO:0030054(cell junction)//GO:0031982(vesicle)//GO:0005622(intracellular)//GO:0032154(cl…	GO:0003924(GTPase activity)//GO:0005515(protein binding)//GO:0005525(GTP binding)//GO:0017022(myosin binding)	GO:0038027(apolipoprotein A-I-mediated signaling pathway)//GO:0030168(platelet activation)//GO:0043123(positive regulation of I-kappaB kinase/NF-kappaB signaling)//GO:0048013(ephrin receptor signaling pathway)//GO:0044319(wound healing, spreading of cells)//GO:0048011(neurotrophin TRK receptor signaling pathway)//GO:0090051(negative regulation of cell migration involved in sprouting angiogenesis)…
CBFB	ENSG00000067955	protein_coding	+	chr16:67063018-67134961	8.34884	1.71657	4.86369	2.28205	0.00075	0.0106337	up	865	PEBP2B	MIM:121360|HGNC:HGNC:1539|Ensembl:ENSG00000067955|HPRD:00418|Vega:OTTHUMG00000137520	16	16q22.1	core-binding factor, beta subunit		GO:0016020(membrane)//GO:0005634(nucleus)	GO:0003700(transcription factor activity, sequence-specific DNA binding)//GO:0005515(protein binding)//GO:0003677(DNA binding)//GO:0003713(transcription coactivator activity)	GO:0060216(definitive hemopoiesis)//GO:0001649(osteoblast differentiation)//GO:0030098(lymphocyte differentiation)//GO:0030099(myeloid cell differentiation)//GO:0006366(transcription from RNA polymerase II promoter)//GO:0000209(protein polyubiquitination)//GO:1903506(regulation of nucleic acid-templated transcription)//GO:0048469(cell maturation)//GO:0045944(positive regulation of transcription f…
HYAL2	ENSG00000068001	protein_coding	-	chr3:50355220-50365682	123.319	8.42452	14.6381	3.87166	5e-05	0.00106477	up	8692	LUCA2	MIM:603551|HGNC:HGNC:5321|Ensembl:ENSG00000068001|HPRD:04649|Vega:OTTHUMG00000156876	3	3p21.3	hyaluronoglucosaminidase 2	hsa00531(Glycosaminoglycan degradation)//	GO:0030139(endocytic vesicle)//GO:0005764(lysosome)//GO:0046658(anchored component of plasma membrane)//GO:0090575(RNA polymerase II transcription factor complex)//GO:0009986(cell surface)//GO:0031362(anchored component of external side of plasma membrane)//GO:0048471(perinuclear region of cytoplasm)//GO:0005886(plasma membrane)//GO:0005829(cytosol)//GO:0045121(membrane raft)//GO:0000139(Golgi me…	GO:0033906(hyaluronoglucuronidase activity)//GO:0001105(RNA polymerase II transcription coactivator activity)//GO:0001618(virus receptor activity)//GO:0005515(protein binding)//GO:0019899(enzyme binding)//GO:0030971(receptor tyrosine kinase binding)//GO:0050431(transforming growth factor beta binding)//GO:0004415(hyalurononglucosaminidase activity)//GO:0030294(receptor signaling protein tyrosine …	GO:0061099(negative regulation of protein tyrosine kinase activity)//GO:2001238(positive regulation of extrinsic apoptotic signaling pathway)//GO:0030212(hyaluronan metabolic process)//GO:0019087(transformation of host cell by virus)//GO:0043407(negative regulation of MAP kinase activity)//GO:0005975(carbohydrate metabolic process)//GO:0010764(negative regulation of fibroblast migration)//GO:2000…
HDAC4	ENSG00000068024	protein_coding	-	chr2:239969863-240324058	10.4841	4.08633	2.56564	1.35932	0.0009	0.0124333	up	9759	AHO3|BDMR|HA6116|HD4|HDAC-4|HDAC-A|HDACA	MIM:605314|HGNC:HGNC:14063|Ensembl:ENSG00000068024|HPRD:05610|Vega:OTTHUMG00000133344	2	2q37.3	histone deacetylase 4	hsa05034(Alcoholism)//hsa05169(Epstein-Barr virus infection)//hsa05203(Viral carcinogenesis)//hsa05206(MicroRNAs in cancer)	GO:0030018(Z disc)//GO:0031672(A band)//GO:0000118(histone deacetylase complex)//GO:0017053(transcriptional repressor complex)//GO:0005829(cytosol)//GO:0042641(actomyosin)//GO:0031594(neuromuscular junction)//GO:0005654(nucleoplasm)//GO:0005634(nucleus)//GO:0005737(cytoplasm)	GO:0032041(NAD-dependent histone deacetylase activity (H3-K14 specific))//GO:0008270(zinc ion binding)//GO:0019901(protein kinase binding)//GO:0043565(sequence-specific DNA binding)//GO:0001047(core promoter binding)//GO:0003682(chromatin binding)//GO:0033613(activating transcription factor binding)//GO:0001025(RNA polymerase III transcription factor binding)//GO:0070491(repressing transcription …	GO:0000122(negative regulation of transcription from RNA polymerase II promoter)//GO:0045820(negative regulation of glycolytic process)//GO:0048742(regulation of skeletal muscle fiber development)//GO:0071374(cellular response to parathyroid hormone stimulus)//GO:0042113(B cell activation)//GO:0008285(negative regulation of cell proliferation)//GO:0016575(histone deacetylation)//GO:0045893(positi…
IFI35	ENSG00000068079	protein_coding	+	chr17:41158741-41166473	43.0064	16.9597	2.5358	1.34244	0.0035	0.0373778	up	3430	IFP35	MIM:600735|HGNC:HGNC:5399|Ensembl:ENSG00000068079|HPRD:02844|Vega:OTTHUMG00000167720	17	17q21	interferon induced protein 35		GO:0005634(nucleus)//GO:0005829(cytosol)	GO:0005515(protein binding)	GO:0060337(type I interferon signaling pathway)//GO:0019221(cytokine-mediated signaling pathway)
PLEKHH3	ENSG00000068137	protein_coding	-	chr17:40819931-40829048	82.3317	32.3574	2.54444	1.34735	0.0323	0.196139	up	79990	-	HGNC:HGNC:26105|Ensembl:ENSG00000068137|HPRD:13381|Vega:OTTHUMG00000180641	17	17q21.2	pleckstrin homology, MyTH4 and FERM domain containing H3		GO:0005615(extracellular space)//GO:0005856(cytoskeleton)		GO:0007165(signal transduction)
LAPTM4A	ENSG00000068697	protein_coding	-	chr2:20232410-20251789	149.234	43.2647	3.44932	1.78631	5e-05	0.00106477	up	9741	HUMORF13|LAPTM4|MBNT|Mtrp	HGNC:HGNC:6924|Ensembl:ENSG00000068697|HPRD:13959|Vega:OTTHUMG00000090750	2	2p24.1	lysosomal protein transmembrane 4 alpha	hsa04142(Lysosome)	GO:0016020(membrane)//GO:0016021(integral component of membrane)//GO:0005794(Golgi apparatus)		GO:0006810(transport)
RASGRP2	ENSG00000068831	protein_coding	-	chr11:64494382-64512928	66.8351	16.0121	4.17403	2.06144	0.0007	0.0100908	up	10235	CALDAG-GEFI|CDC25L	MIM:605577|HGNC:HGNC:9879|Ensembl:ENSG00000068831|HPRD:09278|Vega:OTTHUMG00000045420	11	11q13	RAS guanyl releasing protein 2	hsa04010(MAPK signaling pathway)//hsa04014(Ras signaling pathway)//hsa04015(Rap1 signaling pathway)//hsa04062(Chemokine signaling pathway)//hsa04611(Platelet activation)//hsa05200(Pathways in cancer)	GO:0005886(plasma membrane)//GO:0043005(neuron projection)//GO:0005829(cytosol)//GO:0045202(synapse)//GO:0030054(cell junction)//GO:0005622(intracellular)//GO:0032587(ruffle membrane)	GO:0008289(lipid binding)//GO:0005085(guanyl-nucleotide exchange factor activity)//GO:0005509(calcium ion binding)//GO:0019992(diacylglycerol binding)	GO:0030168(platelet activation)//GO:0007596(blood coagulation)//GO:0007264(small GTPase mediated signal transduction)//GO:0043547(positive regulation of GTPase activity)//GO:0007265(Ras protein signal transduction)//GO:0001558(regulation of cell growth)//GO:0071277(cellular response to calcium ion)//GO:0007165(signal transduction)
PSME4	ENSG00000068878	protein_coding	-	chr2:54091203-54532437	39.4108	12.8481	3.06743	1.61703	0.03575	0.212069	up	23198	PA200	MIM:607705|HGNC:HGNC:20635|Ensembl:ENSG00000068878|HPRD:09652|Vega:OTTHUMG00000151852	2	2p16.2	proteasome activator subunit 4	hsa03050(Proteasome)	GO:0005634(nucleus)//GO:0016607(nuclear speck)//GO:1990111(spermatoproteasome complex)//GO:0005829(cytosol)	GO:0016504(peptidase activator activity)//GO:0070577(lysine-acetylated histone binding)//GO:0005515(protein binding)	GO:0002474(antigen processing and presentation of peptide antigen via MHC class I)//GO:0043488(regulation of mRNA stability)//GO:0034641(cellular nitrogen compound metabolic process)//GO:0048011(neurotrophin TRK receptor signaling pathway)//GO:0043066(negative regulation of apoptotic process)//GO:0033209(tumor necrosis factor-mediated signaling pathway)//GO:0035093(spermatogenesis, exchange of ch…
MAST4	ENSG00000069020	protein_coding	+	chr5:65892175-66465423	9.97596	1.33365	7.48022	2.90308	5e-05	0.00106477	up	375449	-	HGNC:HGNC:19037|Ensembl:ENSG00000069020|HPRD:14195|Vega:OTTHUMG00000152471	5	5q12.3	microtubule associated serine/threonine kinase family member 4		GO:0005622(intracellular)//GO:0005737(cytoplasm)	GO:0005524(ATP binding)//GO:0004674(protein serine/threonine kinase activity)//GO:0000287(magnesium ion binding)	GO:0006468(protein phosphorylation)//GO:0007010(cytoskeleton organization)//GO:0018105(peptidyl-serine phosphorylation)//GO:0045075(regulation of interleukin-12 biosynthetic process)//GO:0035556(intracellular signal transduction)
GPR116	ENSG00000069122	protein_coding	-	chr6:46820248-46922680	30.8981	1.42102	21.7436	4.44252	5e-05	0.00106477	up
BCL3	ENSG00000069399	protein_coding	+	chr19:45250961-45263301	21.6254	0.805309	26.8535	4.74704	5e-05	0.00106477	up	602	BCL4|D19S37	MIM:109560|HGNC:HGNC:998|Ensembl:ENSG00000069399|HPRD:00179|Vega:OTTHUMG00000151517	19	19q13.32	B-cell CLL/lymphoma 3	hsa04668(TNF signaling pathway)	GO:0045171(intercellular bridge)//GO:0048471(perinuclear region of cytoplasm)//GO:0033257(Bcl3/NF-kappaB2 complex)//GO:0032996(Bcl3-Bcl10 complex)//GO:0043234(protein complex)//GO:0005654(nucleoplasm)//GO:0005634(nucleus)//GO:0005737(cytoplasm)	GO:0030674(protein binding, bridging)//GO:0008134(transcription factor binding)//GO:0005515(protein binding)//GO:0003677(DNA binding)//GO:0003700(transcription factor activity, sequence-specific DNA binding)	GO:0000060(protein import into nucleus, translocation)//GO:0045064(T-helper 2 cell differentiation)//GO:0007249(I-kappaB kinase/NF-kappaB signaling)//GO:0002315(marginal zone B cell differentiation)//GO:0002455(humoral immune response mediated by circulating immunoglobulin)//GO:0045727(positive regulation of translation)//GO:0042832(defense response to protozoan)//GO:0043066(negative regulation o…
ABCC9	ENSG00000069431	protein_coding	-	chr12:21950334-22094336	1.41165	0.0680854	20.7335	4.37389	0.00675	0.0622461	up	10060	ABC37|ATFB12|CANTU|CMD1O|SUR2	MIM:601439|HGNC:HGNC:60|Ensembl:ENSG00000069431|HPRD:03258|Vega:OTTHUMG00000169094	12	12p12.1	ATP binding cassette subfamily C member 9	hsa02010(ABC transporters)	GO:0016021(integral component of membrane)//GO:0008076(voltage-gated potassium channel complex)//GO:0005886(plasma membrane)//GO:0030017(sarcomere)//GO:0042383(sarcolemma)//GO:0008282(ATP-sensitive potassium channel complex)	GO:0005267(potassium channel activity)//GO:0008281(sulfonylurea receptor activity)//GO:0015459(potassium channel regulator activity)//GO:0005524(ATP binding)//GO:0005215(transporter activity)//GO:0044325(ion channel binding)//GO:0042626(ATPase activity, coupled to transmembrane movement of substances)	GO:0008152(metabolic process)//GO:0061337(cardiac conduction)//GO:0010107(potassium ion import)//GO:1903779(regulation of cardiac conduction)//GO:0007268(synaptic transmission)//GO:0006813(potassium ion transport)//GO:0051607(defense response to virus)//GO:0055085(transmembrane transport)//GO:0007165(signal transduction)
TGFBR3	ENSG00000069702	protein_coding	-	chr1:92145901-92371892	4.24452	0.512978	8.27426	3.04863	5e-05	0.00106477	up	7049	BGCAN|betaglycan	MIM:600742|HGNC:HGNC:11774|Ensembl:ENSG00000069702|HPRD:02846	1	1p33-p32	transforming growth factor beta receptor III		GO:0009897(external side of plasma membrane)//GO:0005887(integral component of plasma membrane)//GO:0043235(receptor complex)//GO:0009986(cell surface)//GO:0034673(inhibin-betaglycan-ActRII complex)//GO:0070062(extracellular exosome)//GO:0005578(proteinaceous extracellular matrix)//GO:0005615(extracellular space)//GO:0005737(cytoplasm)	GO:0046332(SMAD binding)//GO:0017134(fibroblast growth factor binding)//GO:0005160(transforming growth factor beta receptor binding)//GO:0005024(transforming growth factor beta-activated receptor activity)//GO:0008201(heparin binding)//GO:0005114(type II transforming growth factor beta receptor binding)//GO:0070123(transforming growth factor beta receptor activity, type III)//GO:0050431(transform…	GO:0060021(palate development)//GO:0001837(epithelial to mesenchymal transition)//GO:0016477(cell migration)//GO:0034695(response to prostaglandin E)//GO:0060317(cardiac epithelial to mesenchymal transition)//GO:0007179(transforming growth factor beta receptor signaling pathway)//GO:0006955(immune response)//GO:0030509(BMP signaling pathway)//GO:0031100(organ regeneration)//GO:0060216(definitive …
NEDD4	ENSG00000069869	protein_coding	-	chr15:56119119-56285944	3.05239	0.249728	12.2229	3.61151	5e-05	0.00106477	up	4734	NEDD4-1|RPF1	MIM:602278|HGNC:HGNC:7727|Ensembl:ENSG00000069869|HPRD:03786|Vega:OTTHUMG00000132015	15	15q	neural precursor cell expressed, developmentally down-regulated 4, E3 ubiquitin protein ligase	hsa04120(Ubiquitin mediated proteolysis)//hsa04144(Endocytosis)//hsa05169(Epstein-Barr virus infection)	GO:0005886(plasma membrane)//GO:0048471(perinuclear region of cytoplasm)//GO:0005938(cell cortex)//GO:0005902(microvillus)//GO:0005794(Golgi apparatus)//GO:0005829(cytosol)//GO:0070062(extracellular exosome)//GO:0045121(membrane raft)//GO:0016327(apicolateral plasma membrane)//GO:0000785(chromatin)//GO:0005737(cytoplasm)//GO:0000151(ubiquitin ligase complex)	GO:0031698(beta-2 adrenergic receptor binding)//GO:0019904(protein domain specific binding)//GO:0070063(RNA polymerase binding)//GO:0043130(ubiquitin binding)//GO:0004842(ubiquitin-protein transferase activity)//GO:0050815(phosphoserine binding)//GO:0061630(ubiquitin protein ligase activity)//GO:0016874(ligase activity)//GO:0050816(phosphothreonine binding)//GO:0070064(proline-rich region binding…	GO:0050807(regulation of synapse organization)//GO:0070534(protein K63-linked ubiquitination)//GO:0030948(negative regulation of vascular endothelial growth factor receptor signaling pathway)//GO:0034765(regulation of ion transmembrane transport)//GO:0043162(ubiquitin-dependent protein catabolic process via the multivesicular body sorting pathway)//GO:0042110(T cell activation)//GO:0046824(positi…
NUCB2	ENSG00000070081	protein_coding	+	chr11:17229699-17371521	105.206	23.3492	4.50576	2.17177	0.00025	0.00431365	up	4925	HEL-S-109|NEFA	MIM:608020|HGNC:HGNC:8044|Ensembl:ENSG00000070081|HPRD:09726	11	11p15.1	nucleobindin 2		GO:0005886(plasma membrane)//GO:0070062(extracellular exosome)//GO:0005635(nuclear envelope)//GO:0005794(Golgi apparatus)//GO:0005829(cytosol)//GO:0005783(endoplasmic reticulum)//GO:0005793(endoplasmic reticulum-Golgi intermediate compartment)//GO:0005615(extracellular space)	GO:0005515(protein binding)//GO:0003677(DNA binding)//GO:0005509(calcium ion binding)
FSTL3	ENSG00000070404	protein_coding	+	chr19:676391-683385	43.0658	8.30725	5.18412	2.3741	5e-05	0.00106477	up	10272	FLRG|FSRP	MIM:605343|HGNC:HGNC:3973|Ensembl:ENSG00000070404|HPRD:05632|Vega:OTTHUMG00000180593	19	19p13	follistatin like 3		GO:0005576(extracellular region)//GO:0044306(neuron projection terminus)//GO:0005794(Golgi apparatus)//GO:0005654(nucleoplasm)//GO:0005634(nucleus)//GO:0005615(extracellular space)//GO:0030141(secretory granule)	GO:0005515(protein binding)//GO:0001968(fibronectin binding)//GO:0048185(activin binding)	GO:0030514(negative regulation of BMP signaling pathway)//GO:0008584(male gonad development)//GO:0032926(negative regulation of activin receptor signaling pathway)//GO:0022409(positive regulation of cell-cell adhesion)//GO:0006351(transcription, DNA-templated)//GO:0002244(hematopoietic progenitor cell differentiation)//GO:0007283(spermatogenesis)//GO:0001503(ossification)//GO:0030325(adrenal glan…
NDST1	ENSG00000070614	protein_coding	+	chr5:149855093-149937773	25.3771	8.49755	2.98641	1.57841	5e-05	0.00106477	up	3340	HSST|MRT46|NST1	MIM:600853|HGNC:HGNC:7680|Ensembl:ENSG00000070614|HPRD:02912|Vega:OTTHUMG00000163572	5	5q33.1	N-deacetylase/N-sulfotransferase 1	hsa00534(Glycosaminoglycan biosynthesis - heparan sulfate / heparin)//	GO:0016021(integral component of membrane)//GO:0000139(Golgi membrane)	GO:0019213(deacetylase activity)//GO:0016787(hydrolase activity)//GO:0015016([heparan sulfate]-glucosamine N-sulfotransferase activity)	GO:0006024(glycosaminoglycan biosynthetic process)//GO:0015012(heparan sulfate proteoglycan biosynthetic process)//GO:0008152(metabolic process)//GO:0003279(cardiac septum development)//GO:0044281(small molecule metabolic process)//GO:0030901(midbrain development)//GO:0000165(MAPK cascade)//GO:0000271(polysaccharide biosynthetic process)//GO:0007585(respiratory gaseous exchange)//GO:0030900(foreb…
RPL31	ENSG00000071082	protein_coding	+	chr2:101436613-101886778	1508.44	751.95	2.00604	1.00435	0.0352	0.209905	up	6160	L31	HGNC:HGNC:10334|Ensembl:ENSG00000071082|HPRD:17994|Vega:OTTHUMG00000130687	2	2q11.2	ribosomal protein L31	hsa03010(Ribosome)	GO:0070062(extracellular exosome)//GO:0016020(membrane)//GO:0005829(cytosol)//GO:0005840(ribosome)//GO:0005925(focal adhesion)//GO:0022625(cytosolic large ribosomal subunit)	GO:0044822(poly(A) RNA binding)//GO:0003735(structural constituent of ribosome)//GO:0005515(protein binding)//GO:0003723(RNA binding)	GO:0006415(translational termination)//GO:0001887(selenium compound metabolic process)//GO:0044267(cellular protein metabolic process)//GO:0000184(nuclear-transcribed mRNA catabolic process, nonsense-mediated decay)//GO:0044281(small molecule metabolic process)//GO:0006614(SRP-dependent cotranslational protein targeting to membrane)//GO:0019083(viral transcription)//GO:0010467(gene expression)//G…
WDR1	ENSG00000071127	protein_coding	-	chr4:10075962-10118573	91.5883	24.1853	3.78693	1.92103	5e-05	0.00106477	up	9948	AIP1|HEL-S-52|NORI-1	MIM:604734|HGNC:HGNC:12754|Ensembl:ENSG00000071127|HPRD:09199|Vega:OTTHUMG00000160253	4	4p16.1	WD repeat domain 1		GO:0043209(myelin sheath)//GO:0005576(extracellular region)//GO:0042995(cell projection)//GO:0005884(actin filament)//GO:0070062(extracellular exosome)//GO:0030054(cell junction)//GO:0005829(cytosol)//GO:0002102(podosome)//GO:0005737(cytoplasm)	GO:0003779(actin binding)	GO:0030168(platelet activation)//GO:0007596(blood coagulation)//GO:0030836(positive regulation of actin filament depolymerization)//GO:0002576(platelet degranulation)//GO:0048713(regulation of oligodendrocyte differentiation)//GO:0060307(regulation of ventricular cardiac muscle cell membrane repolarization)//GO:0045214(sarcomere organization)//GO:0007605(sensory perception of sound)
ARHGAP10	ENSG00000071205	protein_coding	+	chr4:148653213-148993931	12.6485	1.31715	9.60297	3.26348	0.0003	0.0050041	up	79658	GRAF2|PS-GAP|PSGAP	MIM:609746|HGNC:HGNC:26099|Ensembl:ENSG00000071205|HPRD:07949|Vega:OTTHUMG00000161460	4	4q31.23	Rho GTPase activating protein 10	hsa05100(Bacterial invasion of epithelial cells)	GO:0005886(plasma membrane)//GO:0048471(perinuclear region of cytoplasm)//GO:0005829(cytosol)	GO:0005096(GTPase activator activity)//GO:0005515(protein binding)	GO:0007010(cytoskeleton organization)//GO:0012501(programmed cell death)//GO:0007264(small GTPase mediated signal transduction)//GO:0043066(negative regulation of apoptotic process)//GO:0043547(positive regulation of GTPase activity)//GO:0006915(apoptotic process)//GO:0051056(regulation of small GTPase mediated signal transduction)//GO:0042981(regulation of apoptotic process)//GO:0007165(signal t…
VASH1	ENSG00000071246	protein_coding	+	chr14:77228531-77253067	50.1008	20.5823	2.43417	1.28343	0.00195	0.0233859	up	22846	KIAA1036	MIM:609011|HGNC:HGNC:19964|Ensembl:ENSG00000071246|HPRD:12353|Vega:OTTHUMG00000171493	14	14q24.3	vasohibin 1		GO:0005783(endoplasmic reticulum)//GO:0045177(apical part of cell)//GO:0005615(extracellular space)//GO:0005737(cytoplasm)	GO:0005515(protein binding)	GO:1901491(negative regulation of lymphangiogenesis)//GO:0007050(cell cycle arrest)//GO:0010596(negative regulation of endothelial cell migration)//GO:0009611(response to wounding)//GO:0001937(negative regulation of endothelial cell proliferation)//GO:2000772(regulation of cellular senescence)//GO:0043537(negative regulation of blood vessel endothelial cell migration)//GO:0016525(negative regulat…
TCF3	ENSG00000071564	protein_coding	-	chr19:1609290-1652604	34.2871	13.2327	2.59109	1.37356	0.03425	0.205262	up	6929	E2A|E47|ITF1|TCF-3|VDIR|bHLHb21	MIM:147141|HGNC:HGNC:11633|Ensembl:ENSG00000071564|HPRD:00918|Vega:OTTHUMG00000180031	19	19p13.3	transcription factor 3	hsa04550(Signaling pathways regulating pluripotency of stem cells)//hsa05166(HTLV-I infection)//hsa05202(Transcriptional misregulation in cancer)	GO:0000790(nuclear chromatin)//GO:0043234(protein complex)//GO:0005667(transcription factor complex)//GO:0090575(RNA polymerase II transcription factor complex)//GO:0005654(nucleoplasm)//GO:0005634(nucleus)//GO:0000788(nuclear nucleosome)//GO:0005737(cytoplasm)	GO:0031435(mitogen-activated protein kinase kinase kinase binding)//GO:0003682(chromatin binding)//GO:0003700(transcription factor activity, sequence-specific DNA binding)//GO:0043565(sequence-specific DNA binding)//GO:0000978(RNA polymerase II core promoter proximal region sequence-specific DNA binding)//GO:0035326(enhancer binding)//GO:0044212(transcription regulatory region DNA binding)//GO:00…	GO:0030890(positive regulation of B cell proliferation)//GO:0033152(immunoglobulin V(D)J recombination)//GO:0000122(negative regulation of transcription from RNA polymerase II promoter)//GO:0045893(positive regulation of transcription, DNA-templated)//GO:0006351(transcription, DNA-templated)//GO:0032496(response to lipopolysaccharide)//GO:0045944(positive regulation of transcription from RNA poly…
TRIB2	ENSG00000071575	protein_coding	+	chr2:12857014-12882860	79.1377	23.7325	3.33457	1.7375	5e-05	0.00106477	up	28951	C5FW|GS3955|TRB2	MIM:609462|HGNC:HGNC:30809|Ensembl:ENSG00000071575|HPRD:18224|Vega:OTTHUMG00000090575	2	2p24.3	tribbles pseudokinase 2		GO:0005634(nucleus)//GO:0005856(cytoskeleton)//GO:0005737(cytoplasm)	GO:0004860(protein kinase inhibitor activity)//GO:0031625(ubiquitin protein ligase binding)//GO:0055106(ubiquitin-protein transferase regulator activity)//GO:0000166(nucleotide binding)//GO:0004672(protein kinase activity)//GO:0005524(ATP binding)//GO:0008134(transcription factor binding)//GO:0031434(mitogen-activated protein kinase kinase binding)	GO:1904030(negative regulation of cyclin-dependent protein kinase activity)//GO:0043405(regulation of MAP kinase activity)//GO:0032436(positive regulation of proteasomal ubiquitin-dependent protein catabolic process)//GO:0006468(protein phosphorylation)//GO:0045081(negative regulation of interleukin-10 biosynthetic process)//GO:0045599(negative regulation of fat cell differentiation)//GO:0006469(…
CYBRD1	ENSG00000071967	protein_coding	+	chr2:172378756-172414643	17.6325	5.15122	3.42297	1.77525	5e-05	0.00106477	up	79901	CYB561A2|DCYTB|FRRS3	MIM:605745|HGNC:HGNC:20797|Ensembl:ENSG00000071967|HPRD:05764|Vega:OTTHUMG00000132260	2	2q31.1	cytochrome b reductase 1	hsa04978(Mineral absorption)	GO:0016021(integral component of membrane)//GO:0070062(extracellular exosome)//GO:0031526(brush border membrane)//GO:0005886(plasma membrane)	GO:0000293(ferric-chelate reductase activity)//GO:0046872(metal ion binding)//GO:0005515(protein binding)//GO:0016722(oxidoreductase activity, oxidizing metal ions)	GO:0010039(response to iron ion)//GO:0055114(oxidation-reduction process)//GO:0006879(cellular iron ion homeostasis)//GO:0055085(transmembrane transport)
ACTN1	ENSG00000072110	protein_coding	-	chr14:69340859-69446157	26.394	8.14632	3.23999	1.69599	0.00055	0.00833548	up	87	BDPLT15	MIM:102575|HGNC:HGNC:163|Ensembl:ENSG00000072110|HPRD:00020|Vega:OTTHUMG00000171386	14	14q24|14q22-q24	actinin alpha 1	hsa04510(Focal adhesion)//hsa04520(Adherens junction)//hsa04530(Tight junction)//hsa04670(Leukocyte transendothelial migration)//hsa04810(Regulation of actin cytoskeleton)//hsa05146(Amoebiasis)//hsa05203(Viral carcinogenesis)//hsa05322(Systemic lupus erythematosus)//hsa05412(Arrhythmogenic right ventricular cardiomyopathy (ARVC))	GO:0005916(fascia adherens)//GO:0030018(Z disc)//GO:0005886(plasma membrane)//GO:0070062(extracellular exosome)//GO:0005576(extracellular region)//GO:0005903(brush border)//GO:0031093(platelet alpha granule lumen)//GO:0042995(cell projection)//GO:0001725(stress fiber)//GO:0001726(ruffle)//GO:0005829(cytosol)//GO:0005911(cell-cell junction)//GO:0005925(focal adhesion)//GO:0005622(intracellular)//G…	GO:0042803(protein homodimerization activity)//GO:0030374(ligand-dependent nuclear receptor transcription coactivator activity)//GO:0003725(double-stranded RNA binding)//GO:0017166(vinculin binding)//GO:0051015(actin filament binding)//GO:0044325(ion channel binding)//GO:0005515(protein binding)//GO:0005509(calcium ion binding)//GO:0005178(integrin binding)	GO:0030168(platelet activation)//GO:0051639(actin filament network formation)//GO:0036344(platelet morphogenesis)//GO:0048041(focal adhesion assembly)//GO:0030220(platelet formation)//GO:0007596(blood coagulation)//GO:0007015(actin filament organization)//GO:0002576(platelet degranulation)//GO:0030198(extracellular matrix organization)//GO:0034329(cell junction assembly)//GO:0051764(actin crossli…
LIMS2	ENSG00000072163	protein_coding	-	chr2:128395955-128439360	160.934	5.16487	31.1595	4.9616	5e-05	0.00106477	up	55679	PINCH-2|PINCH2	MIM:607908|HGNC:HGNC:16084|Ensembl:ENSG00000072163|Vega:OTTHUMG00000131529	2	2q14.3	LIM zinc finger domain containing 2		GO:0005886(plasma membrane)//GO:0005634(nucleus)//GO:0005925(focal adhesion)//GO:0005829(cytosol)	GO:0008270(zinc ion binding)//GO:0005515(protein binding)	GO:2000178(negative regulation of neural precursor cell proliferation)//GO:0016337(single organismal cell-cell adhesion)//GO:2001046(positive regulation of integrin-mediated signaling pathway)//GO:2000346(negative regulation of hepatocyte proliferation)//GO:0034329(cell junction assembly)//GO:0043066(negative regulation of apoptotic process)//GO:0045216(cell-cell junction organization)
RHOBTB1	ENSG00000072422	protein_coding	-	chr10:62629195-62761198	6.82822	1.56881	4.35246	2.12183	0.036	0.213083	up	9886	-	MIM:607351|HGNC:HGNC:18738|Ensembl:ENSG00000072422|HPRD:06299|Vega:OTTHUMG00000018292	10	10q21.2	Rho related BTB domain containing 1	hsa04120(Ubiquitin mediated proteolysis)	GO:0005886(plasma membrane)//GO:0005829(cytosol)	GO:0005525(GTP binding)	GO:0051056(regulation of small GTPase mediated signal transduction)//GO:0007264(small GTPase mediated signal transduction)
EVC	ENSG00000072840	protein_coding	+	chr4:5712923-5894785	3.93254	0.287664	13.6707	3.77301	0.01015	0.0852466	up	2121	DWF-1|EVC1|EVCL	MIM:604831|HGNC:HGNC:3497|Ensembl:ENSG00000072840|HPRD:05319|Vega:OTTHUMG00000090427	4	4p16	EvC ciliary complex subunit 1		GO:0016021(integral component of membrane)//GO:0005929(cilium)//GO:0036064(ciliary basal body)//GO:0005737(cytoplasm)//GO:0060170(ciliary membrane)		GO:0051216(cartilage development)//GO:0007517(muscle organ development)//GO:0003416(endochondral bone growth)//GO:0001501(skeletal system development)//GO:0045880(positive regulation of smoothened signaling pathway)//GO:0007224(smoothened signaling pathway)
DERL2	ENSG00000072849	protein_coding	-	chr17:5374570-5394134	75.6696	23.1294	3.27159	1.70999	0.02915	0.182514	up	51009	CGI-101|DERtrin-2|F-LAN-1|F-LANa|FLANa	MIM:610304|HGNC:HGNC:17943|Ensembl:ENSG00000072849|HPRD:16796|Vega:OTTHUMG00000102040	17	17p13.2	derlin 2	hsa04141(Protein processing in endoplasmic reticulum)	GO:0016021(integral component of membrane)//GO:0016020(membrane)//GO:0005789(endoplasmic reticulum membrane)//GO:0005770(late endosome)//GO:0005783(endoplasmic reticulum)//GO:0005769(early endosome)//GO:0030176(integral component of endoplasmic reticulum membrane)	GO:0005515(protein binding)	GO:0008284(positive regulation of cell proliferation)//GO:0030968(endoplasmic reticulum unfolded protein response)//GO:1904153(negative regulation of retrograde protein transport, ER to cytosol)//GO:0030307(positive regulation of cell growth)//GO:0006457(protein folding)//GO:0044267(cellular protein metabolic process)//GO:0001967(suckling behavior)//GO:0030433(ER-associated ubiquitin-dependent pr…
MRVI1	ENSG00000072952	protein_coding	-	chr11:10562782-10715535	21.4054	5.57415	3.84012	1.94115	5e-05	0.00106477	up	10335	IRAG|JAW1L	MIM:604673|HGNC:HGNC:7237|Ensembl:ENSG00000072952|HPRD:05242|Vega:OTTHUMG00000165773	11	11p15	murine retrovirus integration site 1 homolog	hsa04022(cGMP-PKG signaling pathway)//hsa04270(Vascular smooth muscle contraction)	GO:0016529(sarcoplasmic reticulum)//GO:0016021(integral component of membrane)//GO:0048471(perinuclear region of cytoplasm)//GO:0005789(endoplasmic reticulum membrane)//GO:0031095(platelet dense tubular network membrane)	GO:0005515(protein binding)	GO:0019934(cGMP-mediated signaling)//GO:0060087(relaxation of vascular smooth muscle)//GO:0007596(blood coagulation)
PVR	ENSG00000073008	protein_coding	+	chr19:45041044-45222031	15.409	5.81847	2.64829	1.40506	0.0221	0.150864	up	5817	CD155|HVED|NECL5|Necl-5|PVS|TAGE4	MIM:173850|HGNC:HGNC:9705|Ensembl:ENSG00000073008|HPRD:01434|Vega:OTTHUMG00000151527	19	19q13.2	poliovirus receptor	hsa04514(Cell adhesion molecules (CAMs))	GO:0005886(plasma membrane)//GO:0005887(integral component of plasma membrane)//GO:0009986(cell surface)//GO:0016021(integral component of membrane)//GO:0070062(extracellular exosome)//GO:0005925(focal adhesion)//GO:0005913(cell-cell adherens junction)//GO:0005615(extracellular space)//GO:0005737(cytoplasm)	GO:0042803(protein homodimerization activity)//GO:0001618(virus receptor activity)//GO:0004872(receptor activity)//GO:0050839(cell adhesion molecule binding)//GO:0005515(protein binding)//GO:0005102(receptor binding)	GO:0060370(susceptibility to T cell mediated cytotoxicity)//GO:0007157(heterophilic cell-cell adhesion via plasma membrane cell adhesion molecules)//GO:0002860(positive regulation of natural killer cell mediated cytotoxicity directed against tumor cell target)//GO:0046718(viral entry into host cell)//GO:0007156(homophilic cell adhesion via plasma membrane adhesion molecules)//GO:0034332(adherens …
SCARB1	ENSG00000073060	protein_coding	-	chr12:125261401-125367214	446.906	23.9701	18.6444	4.22067	5e-05	0.00106477	up	949	CD36L1|CLA-1|CLA1|HDLQTL6|SR-BI|SRB1	MIM:601040|HGNC:HGNC:1664|Ensembl:ENSG00000073060|HPRD:03024|Vega:OTTHUMG00000168544	12	12q24.31	scavenger receptor class B member 1	hsa04145(Phagosome)//hsa04913(Ovarian steroidogenesis)//	GO:0016021(integral component of membrane)//GO:0005887(integral component of plasma membrane)//GO:0009986(cell surface)//GO:0005901(caveola)//GO:0005886(plasma membrane)//GO:0005765(lysosomal membrane)//GO:0043231(intracellular membrane-bounded organelle)//GO:0070062(extracellular exosome)//GO:0031528(microvillus membrane)//GO:0030666(endocytic vesicle membrane)	GO:0034186(apolipoprotein A-I binding)//GO:0034185(apolipoprotein binding)//GO:0042803(protein homodimerization activity)//GO:0001618(virus receptor activity)//GO:0001875(lipopolysaccharide receptor activity)//GO:0070506(high-density lipoprotein particle receptor activity)//GO:0005215(transporter activity)//GO:0001530(lipopolysaccharide binding)//GO:0005545(1-phosphatidylinositol binding)//GO:000…	GO:0010899(regulation of phosphatidylcholine catabolic process)//GO:0051000(positive regulation of nitric-oxide synthase activity)//GO:0050764(regulation of phagocytosis)//GO:0031663(lipopolysaccharide-mediated signaling pathway)//GO:0042060(wound healing)//GO:0010595(positive regulation of endothelial cell migration)//GO:0034383(low-density lipoprotein particle clearance)//GO:0070328(triglycerid…
TP63	ENSG00000073282	protein_coding	+	chr3:189349204-189615068	0.927034	0	inf	inf	5e-05	0.00106477	up	8626	AIS|B(p51A)|B(p51B)|EEC3|KET|LMS|NBP|OFC8|RHS|SHFM4|TP53CP|TP53L|TP73L|p40|p51|p53CP|p63|p73H|p73L	MIM:603273|HGNC:HGNC:15979|Ensembl:ENSG00000073282|HPRD:04469|Vega:OTTHUMG00000156313	3	3q28	tumor protein p63	hsa05206(MicroRNAs in cancer)	GO:0000790(nuclear chromatin)//GO:0005791(rough endoplasmic reticulum)//GO:0030425(dendrite)//GO:0005829(cytosol)//GO:0005667(transcription factor complex)//GO:0005654(nucleoplasm)//GO:0005634(nucleus)//GO:0005737(cytoplasm)	GO:0000989(transcription factor activity, transcription factor binding)//GO:0042802(identical protein binding)//GO:0050699(WW domain binding)//GO:0003700(transcription factor activity, sequence-specific DNA binding)//GO:0043565(sequence-specific DNA binding)//GO:0003682(chromatin binding)//GO:0003684(damaged DNA binding)//GO:0044212(transcription regulatory region DNA binding)//GO:0003677(DNA bin…	GO:2000381(negative regulation of mesoderm development)//GO:0043066(negative regulation of apoptotic process)//GO:0030326(embryonic limb morphogenesis)//GO:0001302(replicative cell aging)//GO:0043281(regulation of cysteine-type endopeptidase activity involved in apoptotic process)//GO:0060529(squamous basal epithelial stem cell differentiation involved in prostate gland acinus development)//GO:00…
ALPK1	ENSG00000073331	protein_coding	+	chr4:113195697-113363776	4.34759	0.782664	5.55486	2.47375	0.00375	0.0394418	up	80216	8430410J10Rik|LAK	MIM:607347|HGNC:HGNC:20917|Ensembl:ENSG00000073331|HPRD:09554|Vega:OTTHUMG00000132911	4	4q25	alpha kinase 1			GO:0005524(ATP binding)//GO:0016301(kinase activity)//GO:0004674(protein serine/threonine kinase activity)	GO:0016310(phosphorylation)//GO:0002230(positive regulation of defense response to virus by host)//GO:0098779(mitophagy in response to mitochondrial depolarization)//GO:0006468(protein phosphorylation)//GO:0098792(xenophagy)
PDE8A	ENSG00000073417	protein_coding	+	chr15:85523670-85682376	31.3809	7.4074	4.23643	2.08285	5e-05	0.00106477	up	5151	HsT19550	MIM:602972|HGNC:HGNC:8793|Ensembl:ENSG00000073417|HPRD:09114|Vega:OTTHUMG00000148670	15	15q25.3	phosphodiesterase 8A	hsa00230(Purine metabolism)//hsa05032(Morphine addiction)	GO:0070062(extracellular exosome)//GO:0005829(cytosol)	GO:0004115(3',5'-cyclic-AMP phosphodiesterase activity)//GO:0046872(metal ion binding)//GO:0004114(3',5'-cyclic-nucleotide phosphodiesterase activity)	GO:0006198(cAMP catabolic process)//GO:0009187(cyclic nucleotide metabolic process)//GO:0006355(regulation of transcription, DNA-templated)//GO:0007165(signal transduction)
SMARCE1	ENSG00000073584	protein_coding	-	chr17:38781213-38821433	49.5016	20.3892	2.42783	1.27967	0.00705	0.0645157	up	6605	BAF57	MIM:603111|HGNC:HGNC:11109|HPRD:04382	17	17q21.2	SWI/SNF related, matrix associated, actin dependent regulator of chromatin, subfamily e, member 1		GO:0071565(nBAF complex)//GO:0071564(npBAF complex)//GO:0000790(nuclear chromatin)//GO:0043234(protein complex)//GO:0017053(transcriptional repressor complex)//GO:0000228(nuclear chromosome)//GO:0016514(SWI/SNF complex)//GO:0005654(nucleoplasm)//GO:0005634(nucleus)	GO:0047485(protein N-terminus binding)//GO:0008080(N-acetyltransferase activity)//GO:0000978(RNA polymerase II core promoter proximal region sequence-specific DNA binding)//GO:0003723(RNA binding)//GO:0003682(chromatin binding)//GO:0016922(ligand-dependent nuclear receptor binding)//GO:0000980(RNA polymerase II distal enhancer sequence-specific DNA binding)//GO:0031492(nucleosomal DNA binding)//G…	GO:0006337(nucleosome disassembly)//GO:0006338(chromatin remodeling)//GO:0006357(regulation of transcription from RNA polymerase II promoter)//GO:0022008(neurogenesis)//GO:0045892(negative regulation of transcription, DNA-templated)//GO:0043044(ATP-dependent chromatin remodeling)
FERMT2	ENSG00000073712	protein_coding	-	chr14:53323985-53419153	24.8163	9.50811	2.61002	1.38406	0.01125	0.0925024	up	10979	KIND2|MIG2|PLEKHC1|UNC112|UNC112B|mig-2	MIM:607746|HGNC:HGNC:15767|Ensembl:ENSG00000073712|HPRD:06374|Vega:OTTHUMG00000140309	14	14q22.1	fermitin family member 2		GO:0009986(cell surface)//GO:0005938(cell cortex)//GO:0031258(lamellipodium membrane)//GO:0001725(stress fiber)//GO:0031674(I band)//GO:0005829(cytosol)//GO:0031941(filamentous actin)//GO:0005737(cytoplasm)//GO:0005654(nucleoplasm)//GO:0005634(nucleus)//GO:0031234(extrinsic component of cytoplasmic side of plasma membrane)//GO:0005856(cytoskeleton)//GO:0005925(focal adhesion)	GO:0005547(phosphatidylinositol-3,4,5-trisphosphate binding)//GO:0005515(protein binding)	GO:0008360(regulation of cell shape)//GO:0048041(focal adhesion assembly)//GO:0033622(integrin activation)//GO:0016055(Wnt signaling pathway)//GO:0072657(protein localization to membrane)//GO:0034329(cell junction assembly)//GO:0007229(integrin-mediated signaling pathway)//GO:0007179(transforming growth factor beta receptor signaling pathway)//GO:0034446(substrate adhesion-dependent cell spreadin…
NOTCH3	ENSG00000074181	protein_coding	-	chr19:15270443-15311792	65.8951	1.71408	38.4436	5.26467	5e-05	0.00106477	up	4854	CADASIL|CADASIL1|CASIL|IMF2|LMNS	MIM:600276|HGNC:HGNC:7883|Ensembl:ENSG00000074181|HPRD:02607|Vega:OTTHUMG00000183217	19	19p13.12	notch 3	hsa04320(Dorso-ventral axis formation)//hsa04330(Notch signaling pathway)//hsa04919(Thyroid hormone signaling pathway)//hsa05206(MicroRNAs in cancer)	GO:0005886(plasma membrane)//GO:0005576(extracellular region)//GO:0043235(receptor complex)//GO:0015629(actin cytoskeleton)//GO:0005789(endoplasmic reticulum membrane)//GO:0016021(integral component of membrane)//GO:0005829(cytosol)//GO:0000139(Golgi membrane)//GO:0005654(nucleoplasm)//GO:0005737(cytoplasm)	GO:0019899(enzyme binding)//GO:0005515(protein binding)//GO:0005509(calcium ion binding)	GO:0048844(artery morphogenesis)//GO:0048661(positive regulation of smooth muscle cell proliferation)//GO:0048663(neuron fate commitment)//GO:0010467(gene expression)//GO:0030900(forebrain development)//GO:0045665(negative regulation of neuron differentiation)//GO:0007219(Notch signaling pathway)//GO:0007220(Notch receptor processing)//GO:0006367(transcription initiation from RNA polymerase II pr…
TEAD2	ENSG00000074219	protein_coding	-	chr19:49834873-49891338	32.386	2.02587	15.9863	3.99876	0.0015	0.0189154	up	8463	ETF|TEAD-2|TEF-4|TEF4	MIM:601729|HGNC:HGNC:11715|Ensembl:ENSG00000074219|Vega:OTTHUMG00000183174	19	19q13.3	TEA domain transcription factor 2	hsa04390(Hippo signaling pathway)	GO:0005654(nucleoplasm)//GO:0005667(transcription factor complex)//GO:0005634(nucleus)	GO:0005515(protein binding)//GO:0003705(transcription factor activity, RNA polymerase II distal enhancer sequence-specific binding)//GO:0003677(DNA binding)//GO:0003700(transcription factor activity, sequence-specific DNA binding)	GO:0035329(hippo signaling)//GO:0048368(lateral mesoderm development)//GO:0010467(gene expression)//GO:0048339(paraxial mesoderm development)//GO:0001570(vasculogenesis)//GO:0060548(negative regulation of cell death)//GO:0006367(transcription initiation from RNA polymerase II promoter)//GO:0003143(embryonic heart tube morphogenesis)//GO:0001843(neural tube closure)//GO:0071300(cellular response t…
C17orf85	ENSG00000074356	protein_coding	-	chr17:3714459-3749545	26.7739	8.15176	3.28442	1.71564	0.0008	0.0112391	up
ATP2A3	ENSG00000074370	protein_coding	-	chr17:3827168-3867736	16.5997	8.01961	2.06988	1.04955	0.01005	0.0845385	up	489	SERCA3	MIM:601929|HGNC:HGNC:813|Ensembl:ENSG00000074370|HPRD:03568|Vega:OTTHUMG00000177674	17	17p13.3	ATPase sarcoplasmic/endoplasmic reticulum Ca2+ transporting 3	hsa04020(Calcium signaling pathway)//hsa04022(cGMP-PKG signaling pathway)//hsa04972(Pancreatic secretion)//hsa05010(Alzheimer's disease)	GO:0016529(sarcoplasmic reticulum)//GO:0016021(integral component of membrane)//GO:0005887(integral component of plasma membrane)//GO:0031965(nuclear membrane)//GO:0005789(endoplasmic reticulum membrane)//GO:0033017(sarcoplasmic reticulum membrane)//GO:0031095(platelet dense tubular network membrane)//GO:0005783(endoplasmic reticulum)	GO:0005524(ATP binding)//GO:0046872(metal ion binding)//GO:0005388(calcium-transporting ATPase activity)	GO:1903779(regulation of cardiac conduction)//GO:0008152(metabolic process)//GO:0061337(cardiac conduction)//GO:0007596(blood coagulation)//GO:0070588(calcium ion transmembrane transport)//GO:0006874(cellular calcium ion homeostasis)//GO:0006816(calcium ion transport)//GO:0055085(transmembrane transport)//GO:0006810(transport)//GO:0034220(ion transmembrane transport)
CA12	ENSG00000074410	protein_coding	-	chr15:63613576-63674360	11.1165	3.22058	3.45171	1.78731	0.0006	0.00895471	up	771	CAXII|HsT18816	MIM:603263|HGNC:HGNC:1371|HPRD:04464	15	15q22	carbonic anhydrase XII	hsa00910(Nitrogen metabolism)	GO:0016021(integral component of membrane)//GO:0005886(plasma membrane)	GO:0004089(carbonate dehydratase activity)//GO:0008270(zinc ion binding)	GO:0006730(one-carbon metabolic process)//GO:0015701(bicarbonate transport)//GO:0044281(small molecule metabolic process)//GO:0055064(chloride ion homeostasis)
NTN4	ENSG00000074527	protein_coding	-	chr12:96043030-96184930	6.40029	0.919038	6.96411	2.79994	0.00215	0.0253195	up	59277	PRO3091	MIM:610401|HGNC:HGNC:13658|Ensembl:ENSG00000074527|HPRD:10121|Vega:OTTHUMG00000170290	12	12q22	netrin 4	hsa04360(Axon guidance)	GO:0005604(basement membrane)//GO:0005886(plasma membrane)	GO:0005515(protein binding)//GO:0043237(laminin-1 binding)	GO:0060668(regulation of branching involved in salivary gland morphogenesis by extracellular matrix-epithelial cell signaling)//GO:0007411(axon guidance)//GO:0016322(neuron remodeling)//GO:0030198(extracellular matrix organization)
BCS1L	ENSG00000074582	protein_coding	+	chr2:219502638-219528166	78.2387	29.0484	2.69338	1.42942	0.041	0.231914	up	617	BCS|BCS1|BJS|FLNMS|GRACILE|Hs.6719|MC3DN1|PTD|h-BCS	MIM:603647|HGNC:HGNC:1020|Ensembl:ENSG00000074582|HPRD:04708|Vega:OTTHUMG00000133114	2	2q33	BCS1 homolog, ubiquinol-cytochrome c reductase complex chaperone		GO:0016021(integral component of membrane)//GO:0005739(mitochondrion)//GO:0005750(mitochondrial respiratory chain complex III)	GO:0005524(ATP binding)//GO:0005515(protein binding)	GO:0034551(mitochondrial respiratory chain complex III assembly)//GO:0007005(mitochondrion organization)//GO:0033617(mitochondrial respiratory chain complex IV assembly)//GO:0032981(mitochondrial respiratory chain complex I assembly)
SCARF1	ENSG00000074660	protein_coding	-	chr17:1537151-1549041	31.2184	3.99504	7.81426	2.96611	5e-05	0.00106477	up	8578	SREC|SREC-I|SREC1	MIM:607873|HGNC:HGNC:16820|Ensembl:ENSG00000074660|HPRD:06386|Vega:OTTHUMG00000090555	17	17p13.3	scavenger receptor class F member 1		GO:0005886(plasma membrane)//GO:0016021(integral component of membrane)//GO:0030666(endocytic vesicle membrane)	GO:0005044(scavenger receptor activity)//GO:0030169(low-density lipoprotein particle binding)//GO:0004888(transmembrane signaling receptor activity)	GO:0010976(positive regulation of neuron projection development)//GO:0006898(receptor-mediated endocytosis)//GO:0016322(neuron remodeling)//GO:0007155(cell adhesion)//GO:0048680(positive regulation of axon regeneration)//GO:0006707(cholesterol catabolic process)//GO:0016358(dendrite development)//GO:0007165(signal transduction)
C19orf10	ENSG00000074842	protein_coding	-	chr19:4639529-4670382	107.441	38.7444	2.77308	1.47149	0.00805	0.0714815	up
TIPIN	ENSG00000075131	protein_coding	-	chr15:66628543-66679084	4.69548	0.907597	5.17353	2.37115	0.0046	0.0461735	up	54962	-	MIM:610716|HGNC:HGNC:30750|Ensembl:ENSG00000075131|HPRD:16917|Vega:OTTHUMG00000133188	15	15q22.31	TIMELESS interacting protein		GO:0000790(nuclear chromatin)//GO:0005794(Golgi apparatus)//GO:0043231(intracellular membrane-bounded organelle)//GO:0005654(nucleoplasm)//GO:0005634(nucleus)//GO:0005737(cytoplasm)	GO:0005515(protein binding)	GO:0031573(intra-S DNA damage checkpoint)//GO:0008284(positive regulation of cell proliferation)//GO:0007067(mitotic nuclear division)//GO:0033262(regulation of nuclear cell cycle DNA replication)//GO:0006974(cellular response to DNA damage stimulus)//GO:0051301(cell division)//GO:0000076(DNA replication checkpoint)//GO:0006302(double-strand break repair)//GO:0007049(cell cycle)//GO:0044770(cell …
NUP37	ENSG00000075188	protein_coding	-	chr12:102457132-102513902	18.4508	2.92462	6.30878	2.65736	0.00905	0.0780146	up	79023	p37	MIM:609264|HGNC:HGNC:29929|Ensembl:ENSG00000075188|HPRD:14853	12	12q23.2	nucleoporin 37kDa	hsa03013(RNA transport)	GO:0000776(kinetochore)//GO:0005635(nuclear envelope)//GO:0031080(nuclear pore outer ring)//GO:0005829(cytosol)//GO:0005654(nucleoplasm)//GO:0005634(nucleus)//GO:0000777(condensed chromosome kinetochore)	GO:0005515(protein binding)	GO:0044267(cellular protein metabolic process)//GO:0051301(cell division)//GO:0005975(carbohydrate metabolic process)//GO:0007077(mitotic nuclear envelope disassembly)//GO:0043687(post-translational protein modification)//GO:0019054(modulation by virus of host process)//GO:0008645(hexose transport)//GO:0008033(tRNA processing)//GO:0031047(gene silencing by RNA)//GO:0015031(protein transport)//GO:…
GRAMD4	ENSG00000075240	protein_coding	+	chr22:46971908-47075688	42.1646	8.58361	4.91224	2.29638	5e-05	0.00106477	up	23151	DIP|dA59H18.1|dJ439F8.1	MIM:613691|HGNC:HGNC:29113|Ensembl:ENSG00000075240|HPRD:11107|Vega:OTTHUMG00000150402	22	22q13.31	GRAM domain containing 4		GO:0016021(integral component of membrane)//GO:0031966(mitochondrial membrane)		GO:0006915(apoptotic process)
CELSR1	ENSG00000075275	protein_coding	-	chr22:46756730-46933067	14.1536	0.110955	127.562	6.99505	0.0458	0.250009	up	9620	ADGRC1|CDHF9|FMI2|HFMI2|ME2	MIM:604523|HGNC:HGNC:1850|Ensembl:ENSG00000075275|HPRD:05160|Vega:OTTHUMG00000150423	22	22q13.3	cadherin EGF LAG seven-pass G-type receptor 1		GO:0005654(nucleoplasm)//GO:0005886(plasma membrane)//GO:0005887(integral component of plasma membrane)//GO:0016021(integral component of membrane)	GO:0046983(protein dimerization activity)//GO:0004930(G-protein coupled receptor activity)//GO:0004888(transmembrane signaling receptor activity)//GO:0005509(calcium ion binding)	GO:0060488(orthogonal dichotomous subdivision of terminal units involved in lung branching morphogenesis)//GO:0042249(establishment of planar polarity of embryonic epithelium)//GO:0001843(neural tube closure)//GO:0045176(apical protein localization)//GO:0042472(inner ear morphogenesis)//GO:0007156(homophilic cell adhesion via plasma membrane adhesion molecules)//GO:0090251(protein localization in…
RASAL2	ENSG00000075391	protein_coding	+	chr1:178060642-178448644	3.70116	1.0563	3.5039	1.80896	0.0054	0.0527062	up	9462	NGAP	MIM:606136|HGNC:HGNC:9874|HPRD:05845	1	1q24	RAS protein activator like 2	hsa04014(Ras signaling pathway)	GO:0031235(intrinsic component of the cytoplasmic side of the plasma membrane)//GO:0005737(cytoplasm)//GO:0005829(cytosol)	GO:0005096(GTPase activator activity)//GO:0005515(protein binding)	GO:0007411(axon guidance)//GO:0045087(innate immune response)//GO:0008286(insulin receptor signaling pathway)//GO:0000165(MAPK cascade)//GO:0046580(negative regulation of Ras protein signal transduction)//GO:0007173(epidermal growth factor receptor signaling pathway)//GO:0007264(small GTPase mediated signal transduction)//GO:0043547(positive regulation of GTPase activity)//GO:0007265(Ras protein …
FNDC3B	ENSG00000075420	protein_coding	+	chr3:171757417-172119455	4.6162	1.51317	3.05068	1.60913	0.0142	0.110798	up	64778	FAD104|PRO4979|YVTM2421	MIM:611909|HGNC:HGNC:24670|Ensembl:ENSG00000075420|HPRD:10943|Vega:OTTHUMG00000156761	3	3q26.31	fibronectin type III domain containing 3B		GO:0016021(integral component of membrane)	GO:0044822(poly(A) RNA binding)//GO:0005515(protein binding)
FOSL2	ENSG00000075426	protein_coding	+	chr2:28607275-28640179	10.1169	2.50939	4.03162	2.01136	0.0004	0.00645723	up	2355	FRA2	MIM:601575|HGNC:HGNC:3798|Ensembl:ENSG00000075426|HPRD:03343|Vega:OTTHUMG00000097832	2	2p23.3	FOS like antigen 2	hsa04380(Osteoclast differentiation)	GO:0005654(nucleoplasm)//GO:0005634(nucleus)	GO:0000978(RNA polymerase II core promoter proximal region sequence-specific DNA binding)//GO:0003700(transcription factor activity, sequence-specific DNA binding)//GO:0043565(sequence-specific DNA binding)//GO:0003682(chromatin binding)//GO:0000982(transcription factor activity, RNA polymerase II core promoter proximal region sequence-specific binding)//GO:0005515(protein binding)	GO:0008219(cell death)//GO:0048146(positive regulation of fibroblast proliferation)//GO:0006351(transcription, DNA-templated)//GO:0003334(keratinocyte development)//GO:0006357(regulation of transcription from RNA polymerase II promoter)//GO:0045944(positive regulation of transcription from RNA polymerase II promoter)
FRYL	ENSG00000075539	protein_coding	-	chr4:48499377-48782339	22.9487	11.3807	2.01645	1.01182	0.02555	0.166453	up	285527	AF4p12|KIAA0826|MOR2	HGNC:HGNC:29127|Ensembl:ENSG00000075539|Vega:OTTHUMG00000160608	4	4p11	FRY like transcription coactivator		GO:0030427(site of polarized growth)//GO:0005938(cell cortex)		GO:0090527(actin filament reorganization)//GO:0031175(neuron projection development)//GO:0000902(cell morphogenesis)//GO:0006351(transcription, DNA-templated)//GO:0006355(regulation of transcription, DNA-templated)
FSCN1	ENSG00000075618	protein_coding	+	chr7:5632438-5646286	96.1812	22.6816	4.24049	2.08423	5e-05	0.00106477	up	6624	FAN1|HSN|SNL|p55	MIM:602689|HGNC:HGNC:11148|Ensembl:ENSG00000075618|HPRD:04068|Vega:OTTHUMG00000090599	7	7p22	fascin actin-bundling protein 1	hsa05206(MicroRNAs in cancer)	GO:0044393(microspike)//GO:0043209(myelin sheath)//GO:0030027(lamellipodium)//GO:0030175(filopodium)//GO:0015629(actin cytoskeleton)//GO:0001725(stress fiber)//GO:0001726(ruffle)//GO:0005829(cytosol)//GO:0031253(cell projection membrane)//GO:0070062(extracellular exosome)//GO:0071437(invadopodium)//GO:0005911(cell-cell junction)//GO:0005902(microvillus)//GO:0002102(podosome)//GO:0005856(cytoskele…	GO:0005515(protein binding)//GO:0030674(protein binding, bridging)//GO:0051015(actin filament binding)//GO:0044822(poly(A) RNA binding)//GO:0008144(drug binding)//GO:0003779(actin binding)	GO:0071803(positive regulation of podosome assembly)//GO:0048870(cell motility)//GO:0032956(regulation of actin cytoskeleton organization)//GO:0007015(actin filament organization)//GO:0008283(cell proliferation)//GO:0010592(positive regulation of lamellipodium assembly)//GO:0016477(cell migration)//GO:0035089(establishment of apical/basal cell polarity)//GO:0090091(positive regulation of extracel…
ACTB	ENSG00000075624	protein_coding	-	chr7:5566781-5603415	3512.09	1210.77	2.90072	1.53641	0.0055	0.053561	up	60	BRWS1|PS1TP5BP1	MIM:102630|HGNC:HGNC:132|Ensembl:ENSG00000075624|HPRD:00032|Vega:OTTHUMG00000023268	7	7p22	actin, beta	hsa04015(Rap1 signaling pathway)//hsa04145(Phagosome)//hsa04210(Apoptosis)//hsa04390(Hippo signaling pathway)//hsa04510(Focal adhesion)//hsa04520(Adherens junction)//hsa04530(Tight junction)//hsa04611(Platelet activation)//hsa04670(Leukocyte transendothelial migration)//hsa04810(Regulation of actin cytoskeleton)//hsa04919(Thyroid hormone signaling pathway)//hsa04921(Oxytocin signaling pathway)//h…	GO:0030529(intracellular ribonucleoprotein complex)//GO:0097433(dense body)//GO:0005886(plasma membrane)//GO:0070062(extracellular exosome)//GO:0000790(nuclear chromatin)//GO:0005615(extracellular space)//GO:0043234(protein complex)//GO:0005829(cytosol)//GO:0070688(MLL5-L complex)//GO:0036464(cytoplasmic ribonucleoprotein granule)//GO:0005925(focal adhesion)//GO:0016020(membrane)//GO:0005654(nucl…	GO:0050998(nitric-oxide synthase binding)//GO:0019894(kinesin binding)//GO:0005200(structural constituent of cytoskeleton)//GO:0030957(Tat protein binding)//GO:0005524(ATP binding)//GO:0000980(RNA polymerase II distal enhancer sequence-specific DNA binding)//GO:0000978(RNA polymerase II core promoter proximal region sequence-specific DNA binding)//GO:0042802(identical protein binding)//GO:0031492…	GO:0061024(membrane organization)//GO:0044267(cellular protein metabolic process)//GO:0048013(ephrin receptor signaling pathway)//GO:0006457(protein folding)//GO:0001895(retina homeostasis)//GO:0045815(positive regulation of gene expression, epigenetic)//GO:0070527(platelet aggregation)//GO:0040029(regulation of gene expression, epigenetic)//GO:0051084('de novo' posttranslational protein folding)…
BCAP29	ENSG00000075790	protein_coding	+	chr7:107220001-107269943	41.4035	13.5219	3.06195	1.61445	0.00075	0.0106337	up	55973	BAP29	HGNC:HGNC:24131|Ensembl:ENSG00000075790|HPRD:16541	7	7q22.3	B-cell receptor-associated protein 29		GO:0005783(endoplasmic reticulum)//GO:0016020(membrane)//GO:0016021(integral component of membrane)//GO:0005789(endoplasmic reticulum membrane)		GO:0001649(osteoblast differentiation)//GO:0006915(apoptotic process)//GO:0070973(protein localization to endoplasmic reticulum exit site)//GO:0006886(intracellular protein transport)//GO:0006888(ER to Golgi vesicle-mediated transport)
RBMS2	ENSG00000076067	protein_coding	+	chr12:56915712-56984745	5.24698	0.943758	5.55967	2.475	0.0057	0.0549131	up	5939	SCR3	MIM:602387|HGNC:HGNC:9909|Ensembl:ENSG00000076067|HPRD:03860|Vega:OTTHUMG00000170488	12	12q13.3	RNA binding motif, single stranded interacting protein 2		GO:0005634(nucleus)	GO:0044822(poly(A) RNA binding)//GO:0000166(nucleotide binding)//GO:0003676(nucleic acid binding)//GO:0003723(RNA binding)	GO:0006396(RNA processing)
PLXNA2	ENSG00000076356	protein_coding	-	chr1:208195586-208417665	21.5777	9.30599	2.31869	1.21331	0.0254	0.166028	up	5362	OCT|PLXN2	MIM:601054|HGNC:HGNC:9100|Ensembl:ENSG00000076356|HPRD:03033|Vega:OTTHUMG00000036564	1	1q32.2	plexin A2	hsa04360(Axon guidance)	GO:0005886(plasma membrane)//GO:0005887(integral component of plasma membrane)//GO:0002116(semaphorin receptor complex)	GO:0005515(protein binding)//GO:0017154(semaphorin receptor activity)	GO:0021785(branchiomotor neuron axon guidance)//GO:0007411(axon guidance)//GO:0071526(semaphorin-plexin signaling pathway)//GO:0051642(centrosome localization)//GO:0060037(pharyngeal system development)//GO:1902287(semaphorin-plexin signaling pathway involved in axon guidance)//GO:0021915(neural tube development)//GO:0001756(somitogenesis)//GO:0021935(cerebellar granule cell precursor tangential …
MCAM	ENSG00000076706	protein_coding	-	chr11:119179240-119192231	192.681	73.4222	2.6243	1.39193	5e-05	0.00106477	up	4162	CD146|MUC18	MIM:155735|HGNC:HGNC:6934|Ensembl:ENSG00000076706|HPRD:01120|Vega:OTTHUMG00000166197	11	11q23.3	melanoma cell adhesion molecule		GO:0009897(external side of plasma membrane)//GO:0005886(plasma membrane)//GO:0016021(integral component of membrane)//GO:0005634(nucleus)//GO:0005615(extracellular space)//GO:0005925(focal adhesion)		GO:0061042(vascular wound healing)//GO:0009653(anatomical structure morphogenesis)//GO:0007155(cell adhesion)//GO:0001525(angiogenesis)//GO:0030335(positive regulation of cell migration)//GO:0003094(glomerular filtration)
ARHGEF1	ENSG00000076928	protein_coding	+	chr19:42387227-42434302	165.618	43.9366	3.76947	1.91436	0.00365	0.0386162	up	9138	GEF1|LBCL2|LSC|P115-RHOGEF|SUB1.5	MIM:601855|HGNC:HGNC:681|Ensembl:ENSG00000076928|HPRD:03511|Vega:OTTHUMG00000182679	19	19q13.13	Rho guanine nucleotide exchange factor 1	hsa04270(Vascular smooth muscle contraction)//hsa04611(Platelet activation)//hsa04810(Regulation of actin cytoskeleton)//hsa05200(Pathways in cancer)//hsa05205(Proteoglycans in cancer)	GO:0005886(plasma membrane)//GO:0005737(cytoplasm)//GO:0005829(cytosol)	GO:0005089(Rho guanyl-nucleotide exchange factor activity)//GO:0044822(poly(A) RNA binding)//GO:0005096(GTPase activator activity)//GO:0005515(protein binding)	GO:0007266(Rho protein signal transduction)//GO:0050770(regulation of axonogenesis)//GO:0008283(cell proliferation)//GO:0043547(positive regulation of GTPase activity)//GO:0050771(negative regulation of axonogenesis)//GO:0048011(neurotrophin TRK receptor signaling pathway)//GO:0035023(regulation of Rho protein signal transduction)
RARB	ENSG00000077092	protein_coding	+	chr3:25215822-25639423	3.84629	0.178555	21.5412	4.42903	0.04325	0.240786	up	5915	HAP|MCOPS12|NR1B2|RRB2	MIM:180220|HGNC:HGNC:9865|Ensembl:ENSG00000077092|HPRD:07183|Vega:OTTHUMG00000130480	3	3p24.2	retinoic acid receptor beta	hsa05200(Pathways in cancer)//hsa05222(Small cell lung cancer)//hsa05223(Non-small cell lung cancer)	GO:0005654(nucleoplasm)//GO:0005634(nucleus)//GO:0005737(cytoplasm)	GO:0008270(zinc ion binding)//GO:0032403(protein complex binding)//GO:0003708(retinoic acid receptor activity)//GO:0043565(sequence-specific DNA binding)//GO:0003707(steroid hormone receptor activity)//GO:0000977(RNA polymerase II regulatory region sequence-specific DNA binding)//GO:0046965(retinoid X receptor binding)//GO:0008144(drug binding)//GO:0005515(protein binding)//GO:0003677(DNA binding)	GO:0000122(negative regulation of transcription from RNA polymerase II promoter)//GO:0002068(glandular epithelial cell development)//GO:0055012(ventricular cardiac muscle cell differentiation)//GO:0003406(retinal pigment epithelium development)//GO:0021756(striatum development)//GO:0008285(negative regulation of cell proliferation)//GO:0043066(negative regulation of apoptotic process)//GO:0043401…
NFKB2	ENSG00000077150	protein_coding	+	chr10:104153866-104162281	17.2276	3.19577	5.39076	2.43049	5e-05	0.00106477	up	4791	CVID10|H2TF1|LYT-10|LYT10|NF-kB2|p100|p49/p100|p52	MIM:164012|HGNC:HGNC:7795|Ensembl:ENSG00000077150|HPRD:01239|Vega:OTTHUMG00000018962	10	10q24	nuclear factor of kappa light polypeptide gene enhancer in B-cells 2	hsa04010(MAPK signaling pathway)//hsa04064(NF-kappa B signaling pathway)//hsa04380(Osteoclast differentiation)//hsa05134(Legionellosis)//hsa05166(HTLV-I infection)//hsa05169(Epstein-Barr virus infection)//hsa05200(Pathways in cancer)//hsa05203(Viral carcinogenesis)	GO:0005654(nucleoplasm)//GO:0005634(nucleus)//GO:0033257(Bcl3/NF-kappaB2 complex)//GO:0005737(cytoplasm)//GO:0005829(cytosol)	GO:0000978(RNA polymerase II core promoter proximal region sequence-specific DNA binding)//GO:0003700(transcription factor activity, sequence-specific DNA binding)//GO:0003682(chromatin binding)//GO:0001077(transcriptional activator activity, RNA polymerase II core promoter proximal region sequence-specific binding)//GO:0005515(protein binding)//GO:0003677(DNA binding)//GO:0003713(transcription c…	GO:0034166(toll-like receptor 10 signaling pathway)//GO:0007249(I-kappaB kinase/NF-kappaB signaling)//GO:0035666(TRIF-dependent toll-like receptor signaling pathway)//GO:0048511(rhythmic process)//GO:0034142(toll-like receptor 4 signaling pathway)//GO:0000122(negative regulation of transcription from RNA polymerase II promoter)//GO:0033209(tumor necrosis factor-mediated signaling pathway)//GO:000…
IL4R	ENSG00000077238	protein_coding	+	chr16:27324988-27376099	34.5718	4.02019	8.59954	3.10426	5e-05	0.00106477	up	3566	CD124|IL-4RA|IL4RA	MIM:147781|HGNC:HGNC:6015|Ensembl:ENSG00000077238|HPRD:00990|Vega:OTTHUMG00000097015	16	16p12.1-p11.2	interleukin 4 receptor	hsa04060(Cytokine-cytokine receptor interaction)//hsa04151(PI3K-Akt signaling pathway)//hsa04630(Jak-STAT signaling pathway)//hsa04640(Hematopoietic cell lineage)//hsa05321(Inflammatory bowel disease (IBD))	GO:0005622(intracellular)//GO:0016021(integral component of membrane)//GO:0005887(integral component of plasma membrane)//GO:0005615(extracellular space)//GO:0043235(receptor complex)	GO:0004913(interleukin-4 receptor activity)//GO:0004896(cytokine receptor activity)//GO:0005515(protein binding)//GO:0005057(receptor signaling protein activity)	GO:0030728(ovulation)//GO:0090197(positive regulation of chemokine secretion)//GO:0045630(positive regulation of T-helper 2 cell differentiation)//GO:0042832(defense response to protozoan)//GO:0002532(production of molecular mediator involved in inflammatory response)//GO:0045626(negative regulation of T-helper 1 cell differentiation)//GO:0042127(regulation of cell proliferation)//GO:1901741(posi…
ITGA8	ENSG00000077943	protein_coding	-	chr10:15555947-15762124	7.12737	0.193796	36.7777	5.20076	5e-05	0.00106477	up	8516	-	MIM:604063|HGNC:HGNC:6144|Ensembl:ENSG00000077943|HPRD:10361|Vega:OTTHUMG00000017733	10	10p13	integrin subunit alpha 8	hsa04151(PI3K-Akt signaling pathway)//hsa04510(Focal adhesion)//hsa04512(ECM-receptor interaction)//hsa04514(Cell adhesion molecules (CAMs))//hsa04810(Regulation of actin cytoskeleton)//hsa05410(Hypertrophic cardiomyopathy (HCM))//hsa05412(Arrhythmogenic right ventricular cardiomyopathy (ARVC))//hsa05414(Dilated cardiomyopathy)	GO:0005886(plasma membrane)//GO:0045177(apical part of cell)//GO:0043204(perikaryon)//GO:0009986(cell surface)//GO:0014069(postsynaptic density)//GO:0008305(integrin complex)//GO:0034678(integrin alpha8-beta1 complex)//GO:0005783(endoplasmic reticulum)//GO:0032591(dendritic spine membrane)//GO:0005925(focal adhesion)	GO:0046872(metal ion binding)	GO:0042472(inner ear morphogenesis)//GO:0001656(metanephros development)//GO:0030511(positive regulation of transforming growth factor beta receptor signaling pathway)//GO:2000721(positive regulation of transcription from RNA polymerase II promoter involved in smooth muscle cell differentiation)//GO:0030030(cell projection organization)//GO:0007420(brain development)//GO:0045184(establishment of …
SYNJ2	ENSG00000078269	protein_coding	+	chr6:158402887-158520208	6.84882	3.13814	2.18244	1.12594	0.02195	0.150173	up	8871	INPP5H	MIM:609410|HGNC:HGNC:11504|Ensembl:ENSG00000078269|HPRD:10259|Vega:OTTHUMG00000015904	6	6q25.3	synaptojanin 2	hsa00562(Inositol phosphate metabolism)//	GO:0005886(plasma membrane)//GO:0045121(membrane raft)//GO:0030424(axon)//GO:0005856(cytoskeleton)//GO:0005829(cytosol)	GO:0003676(nucleic acid binding)//GO:0003723(RNA binding)//GO:0004439(phosphatidylinositol-4,5-bisphosphate 5-phosphatase activity)//GO:0000166(nucleotide binding)//GO:0042578(phosphoric ester hydrolase activity)//GO:0005515(protein binding)//GO:0016787(hydrolase activity)	GO:0006644(phospholipid metabolic process)//GO:0008152(metabolic process)//GO:0044281(small molecule metabolic process)//GO:0006661(phosphatidylinositol biosynthetic process)//GO:0046856(phosphatidylinositol dephosphorylation)
EDN1	ENSG00000078401	protein_coding	+	chr6:12290595-12297427	8.22114	1.91596	4.29087	2.10127	0.0064	0.0597343	up	1906	ARCND3|ET1|HDLCQ7|PPET1|QME	MIM:131240|HGNC:HGNC:3176|Ensembl:ENSG00000078401|HPRD:07030|Vega:OTTHUMG00000014266	6	6p24.1	endothelin 1	hsa04066(HIF-1 signaling pathway)//hsa04668(TNF signaling pathway)//hsa04916(Melanogenesis)//	GO:0005576(extracellular region)//GO:0033093(Weibel-Palade body)//GO:0045178(basal part of cell)//GO:0048237(rough endoplasmic reticulum lumen)//GO:0005829(cytosol)//GO:0005615(extracellular space)//GO:0005737(cytoplasm)	GO:0031707(endothelin A receptor binding)//GO:0031708(endothelin B receptor binding)//GO:0005515(protein binding)//GO:0005179(hormone activity)//GO:0005125(cytokine activity)	GO:0051771(negative regulation of nitric-oxide synthase biosynthetic process)//GO:0042554(superoxide anion generation)//GO:0046887(positive regulation of hormone secretion)//GO:0010595(positive regulation of endothelial cell migration)//GO:0046888(negative regulation of hormone secretion)//GO:0033574(response to testosterone)//GO:0043406(positive regulation of MAP kinase activity)//GO:0010613(pos…
ADCYAP1R1	ENSG00000078549	protein_coding	+	chr7:31092075-31151089	62.6951	18.4347	3.40093	1.76593	5e-05	0.00106477	up	117	PAC1|PAC1R|PACAPR|PACAPRI	MIM:102981|HGNC:HGNC:242|Ensembl:ENSG00000078549|HPRD:00045|Vega:OTTHUMG00000023884	7	7p14	adenylate cyclase activating polypeptide 1 (pituitary) receptor type I	hsa04024(cAMP signaling pathway)//hsa04080(Neuroactive ligand-receptor interaction)//hsa04713(Circadian entrainment)//hsa04911(Insulin secretion)//	GO:0005923(bicellular tight junction)//GO:0005768(endosome)//GO:0016021(integral component of membrane)//GO:0005887(integral component of plasma membrane)//GO:0009986(cell surface)//GO:0005901(caveola)//GO:0005791(rough endoplasmic reticulum)//GO:0016020(membrane)//GO:0043235(receptor complex)//GO:0005886(plasma membrane)//GO:0043005(neuron projection)	GO:0030306(ADP-ribosylation factor binding)//GO:0004872(receptor activity)//GO:0042923(neuropeptide binding)//GO:0008179(adenylate cyclase binding)//GO:0004930(G-protein coupled receptor activity)//GO:0004999(vasoactive intestinal polypeptide receptor activity)//GO:0005515(protein binding)	GO:0007169(transmembrane receptor protein tyrosine kinase signaling pathway)//GO:0042493(response to drug)//GO:0019933(cAMP-mediated signaling)//GO:0032355(response to estradiol)//GO:0046545(development of primary female sexual characteristics)//GO:0010524(positive regulation of calcium ion transport into cytosol)//GO:0007283(spermatogenesis)//GO:0007190(activation of adenylate cyclase activity)/…
ITM2A	ENSG00000078596	protein_coding	-	chrX:78615880-78623164	209.744	29.5037	7.10907	2.82966	5e-05	0.00106477	up	9452	BRICD2A|E25A	MIM:300222|HGNC:HGNC:6173|Ensembl:ENSG00000078596|HPRD:02200|Vega:OTTHUMG00000021900	X	Xq13.3-Xq21.2	integral membrane protein 2A		GO:0016021(integral component of membrane)	GO:0005515(protein binding)
FKBP7	ENSG00000079150	protein_coding	-	chr2:179328390-179343327	16.4112	2.60708	6.29484	2.65417	0.0041	0.0421159	up	51661	FKBP23|PPIase	MIM:607062|HGNC:HGNC:3723|Ensembl:ENSG00000079150|HPRD:08451|Vega:OTTHUMG00000132577	2	2q31.2	FK506 binding protein 7		GO:0005788(endoplasmic reticulum lumen)//GO:0005789(endoplasmic reticulum membrane)	GO:0005528(FK506 binding)//GO:0003755(peptidyl-prolyl cis-trans isomerase activity)//GO:0005515(protein binding)//GO:0005509(calcium ion binding)	GO:0061077(chaperone-mediated protein folding)//GO:0000413(protein peptidyl-prolyl isomerization)//GO:0006457(protein folding)
XRCC5	ENSG00000079246	protein_coding	+	chr2:216972186-217071026	101.323	49.6952	2.03888	1.02778	0.0436	0.241859	up	7520	KARP-1|KARP1|KU80|KUB2|Ku86|NFIV	MIM:194364|HGNC:HGNC:12833|Ensembl:ENSG00000079246|HPRD:08935|Vega:OTTHUMG00000133059	2	2q35	X-ray repair complementing defective repair in Chinese hamster cells 5	hsa03450(Non-homologous end-joining)	GO:0043564(Ku70:Ku80 complex)//GO:0005886(plasma membrane)//GO:0016020(membrane)//GO:0070419(nonhomologous end joining complex)//GO:0005829(cytosol)//GO:0000784(nuclear chromosome, telomeric region)//GO:0000783(nuclear telomere cap complex)//GO:0005730(nucleolus)//GO:0005654(nucleoplasm)//GO:0005634(nucleus)	GO:0003691(double-stranded telomeric DNA binding)//GO:0031625(ubiquitin protein ligase binding)//GO:0005524(ATP binding)//GO:0003684(damaged DNA binding)//GO:0044212(transcription regulatory region DNA binding)//GO:0004003(ATP-dependent DNA helicase activity)//GO:0051575(5'-deoxyribose-5-phosphate lyase activity)//GO:0042162(telomeric DNA binding)//GO:0044877(macromolecular complex binding)//GO:0…	GO:0071480(cellular response to gamma radiation)//GO:0000723(telomere maintenance)//GO:0006310(DNA recombination)//GO:0032508(DNA duplex unwinding)//GO:0045087(innate immune response)//GO:0048660(regulation of smooth muscle cell proliferation)//GO:0050769(positive regulation of neurogenesis)//GO:0008283(cell proliferation)//GO:0006303(double-strand break repair via nonhomologous end joining)//GO:…
TNS1	ENSG00000079308	protein_coding	-	chr2:218664511-218867718	13.9715	1.73083	8.07213	3.01295	5e-05	0.00106477	up	7145	MST091|MST122|MST127|MSTP091|MSTP122|MSTP127|MXRA6|PPP1R155|TNS	MIM:600076|HGNC:HGNC:11973|Ensembl:ENSG00000079308|HPRD:02512|Vega:OTTHUMG00000133056	2	2q35-q36	tensin 1		GO:0009986(cell surface)//GO:0005622(intracellular)//GO:0005925(focal adhesion)//GO:0005856(cytoskeleton)//GO:0005737(cytoplasm)	GO:0044822(poly(A) RNA binding)//GO:0005515(protein binding)//GO:0003779(actin binding)	GO:0035556(intracellular signal transduction)//GO:0010761(fibroblast migration)//GO:0007044(cell-substrate junction assembly)
RAPGEF3	ENSG00000079337	protein_coding	-	chr12:48099867-48231681	71.1384	15.5085	4.58706	2.19757	0.00965	0.0819091	up	10411	CAMP-GEFI|EPAC|EPAC1|HSU79275|bcm910	MIM:606057|HGNC:HGNC:16629|Ensembl:ENSG00000079337|HPRD:06928|Vega:OTTHUMG00000133667	12	12q13.1	Rap guanine nucleotide exchange factor 3	hsa04015(Rap1 signaling pathway)//hsa04024(cAMP signaling pathway)//	GO:0097470(ribbon synapse)//GO:0005886(plasma membrane)//GO:0012505(endomembrane system)//GO:0045177(apical part of cell)//GO:1990794(basolateral part of cell)//GO:0030027(lamellipodium)//GO:1990796(photoreceptor cell terminal bouton)//GO:0016020(membrane)//GO:0009925(basal plasma membrane)//GO:0030864(cortical actin cytoskeleton)//GO:0030175(filopodium)//GO:0048471(perinuclear region of cytoplas…	GO:0019904(protein domain specific binding)//GO:0044325(ion channel binding)//GO:0005085(guanyl-nucleotide exchange factor activity)//GO:0017034(Rap guanyl-nucleotide exchange factor activity)//GO:0005515(protein binding)//GO:0030552(cAMP binding)	GO:1904474(cellular response to L-dopa)//GO:0030168(platelet activation)//GO:1990791(dorsal root ganglion development)//GO:0046827(positive regulation of protein export from nucleus)//GO:0032486(Rap protein signal transduction)//GO:0061028(establishment of endothelial barrier)//GO:0006112(energy reserve metabolic process)//GO:1904453(positive regulation of hydrogen:potassium-exchanging ATPase act…
EPB41L2	ENSG00000079819	protein_coding	-	chr6:131160486-131384462	38.0943	14.4282	2.64026	1.40068	0.0196	0.138947	up	2037	4.1-G|4.1G	MIM:603237|HGNC:HGNC:3379|Ensembl:ENSG00000079819|HPRD:09126|Vega:OTTHUMG00000015560	6	6q23	erythrocyte membrane protein band 4.1-like 2	hsa04530(Tight junction)	GO:0008091(spectrin)//GO:0005886(plasma membrane)//GO:0070062(extracellular exosome)//GO:0008180(COP9 signalosome)//GO:0019898(extrinsic component of membrane)//GO:0030054(cell junction)//GO:0005925(focal adhesion)//GO:0005654(nucleoplasm)//GO:0005634(nucleus)//GO:0005856(cytoskeleton)//GO:0005737(cytoplasm)	GO:0008092(cytoskeletal protein binding)//GO:0005198(structural molecule activity)//GO:0003779(actin binding)//GO:0042731(PH domain binding)	GO:0030866(cortical actin cytoskeleton organization)
MOXD1	ENSG00000079931	protein_coding	-	chr6:132617193-132722684	19.3987	0.32371	59.9264	5.90512	5e-05	0.00106477	up	26002	MOX|PRO5780|dJ248E1.1	MIM:609000|HGNC:HGNC:21063|Ensembl:ENSG00000079931|HPRD:10093|Vega:OTTHUMG00000055853	6	6q23.2	monooxygenase, DBH-like 1		GO:0016021(integral component of membrane)//GO:0005789(endoplasmic reticulum membrane)	GO:0005507(copper ion binding)//GO:0016715(oxidoreductase activity, acting on paired donors, with incorporation or reduction of molecular oxygen, reduced ascorbate as one donor, and incorporation of one atom of oxygen)//GO:0005515(protein binding)	GO:0055114(oxidation-reduction process)
CRYBG3	ENSG00000080200	protein_coding	+	chr3:97595818-97691301	10.3487	1.52765	6.77424	2.76006	0.0239	0.159563	up	131544	DKFZp667G2110|vlAKAP	HGNC:HGNC:34427|Ensembl:ENSG00000080200|Vega:OTTHUMG00000159187	3	3q11.2	crystallin beta-gamma domain containing 3			GO:0030246(carbohydrate binding)
COL5A3	ENSG00000080573	protein_coding	-	chr19:10070236-10121147	25.2151	8.68484	2.90335	1.53772	0.00015	0.00277958	up	50509	-	MIM:120216|HGNC:HGNC:14864|Ensembl:ENSG00000080573|HPRD:00369|Vega:OTTHUMG00000150019	19	19p13.2	collagen type V alpha 3	hsa04974(Protein digestion and absorption)	GO:0005788(endoplasmic reticulum lumen)//GO:0070062(extracellular exosome)//GO:0005576(extracellular region)//GO:0005588(collagen type V trimer)	GO:0005201(extracellular matrix structural constituent)//GO:0005518(collagen binding)//GO:0008201(heparin binding)//GO:0043394(proteoglycan binding)	GO:0043588(skin development)//GO:0007411(axon guidance)//GO:0022617(extracellular matrix disassembly)//GO:0030198(extracellular matrix organization)//GO:0030199(collagen fibril organization)//GO:0030574(collagen catabolic process)//GO:0007160(cell-matrix adhesion)
KIAA0020	ENSG00000080608	protein_coding	-	chr9:2717501-2844241	48.4117	9.05119	5.34867	2.41918	0.0239	0.159563	up
ARG2	ENSG00000081181	protein_coding	+	chr14:68086514-68162531	79.9972	9.69411	8.25215	3.04477	0.0015	0.0189154	up	384	-	MIM:107830|HGNC:HGNC:664|Ensembl:ENSG00000081181|HPRD:00143|Vega:OTTHUMG00000171807	14	14q24.1	arginase 2		GO:0005739(mitochondrion)//GO:0005759(mitochondrial matrix)	GO:0046872(metal ion binding)//GO:0004053(arginase activity)	GO:0006809(nitric oxide biosynthetic process)//GO:0044281(small molecule metabolic process)//GO:0000050(urea cycle)//GO:0006595(polyamine metabolic process)//GO:0006525(arginine metabolic process)//GO:0006941(striated muscle contraction)//GO:0034641(cellular nitrogen compound metabolic process)//GO:0001657(ureteric bud development)
MEF2C	ENSG00000081189	protein_coding	-	chr5:87803362-88771325	22.9803	3.05894	7.51248	2.90929	5e-05	0.00106477	up	4208	C5DELq14.3|DEL5q14.3	MIM:600662|HGNC:HGNC:6996|Ensembl:ENSG00000081189|HPRD:02809|Vega:OTTHUMG00000162634	5	5q14.3	myocyte enhancer factor 2C	hsa04010(MAPK signaling pathway)//hsa04022(cGMP-PKG signaling pathway)//hsa04921(Oxytocin signaling pathway)//hsa05202(Transcriptional misregulation in cancer)	GO:0043234(protein complex)//GO:0098794(postsynapse)//GO:0043231(intracellular membrane-bounded organelle)//GO:0016607(nuclear speck)//GO:0005654(nucleoplasm)//GO:0005634(nucleus)//GO:0005737(cytoplasm)	GO:0003682(chromatin binding)//GO:0003700(transcription factor activity, sequence-specific DNA binding)//GO:0042826(histone deacetylase binding)//GO:0000981(RNA polymerase II transcription factor activity, sequence-specific DNA binding)//GO:0005515(protein binding)//GO:0000978(RNA polymerase II core promoter proximal region sequence-specific DNA binding)//GO:0046982(protein heterodimerization act…	GO:0007517(muscle organ development)//GO:0055012(ventricular cardiac muscle cell differentiation)//GO:2000727(positive regulation of cardiac muscle cell differentiation)//GO:0006959(humoral immune response)//GO:2000987(positive regulation of behavioral fear response)//GO:0072160(nephron tubule epithelial cell differentiation)//GO:0051403(stress-activated MAPK cascade)//GO:0048643(positive regulat…
ATP8B1	ENSG00000081923	protein_coding	-	chr18:55297533-55470333	1.81942	0	inf	inf	0.0011	0.0145615	up	5205	ATPIC|BRIC|FIC1|ICP1|PFIC|PFIC1	MIM:602397|HGNC:HGNC:3706|Ensembl:ENSG00000081923|HPRD:03867|Vega:OTTHUMG00000180255	18	18q21.31	ATPase phospholipid transporting 8B1		GO:0016021(integral component of membrane)//GO:0005887(integral component of plasma membrane)//GO:0032420(stereocilium)//GO:0005794(Golgi apparatus)//GO:0005886(plasma membrane)//GO:0031526(brush border membrane)//GO:0005783(endoplasmic reticulum)//GO:0016324(apical plasma membrane)	GO:0005524(ATP binding)//GO:0005515(protein binding)//GO:0000287(magnesium ion binding)//GO:1901612(cardiolipin binding)//GO:0004012(phospholipid-translocating ATPase activity)	GO:0006855(drug transmembrane transport)//GO:0045332(phospholipid translocation)//GO:0021650(vestibulocochlear nerve formation)//GO:0060119(inner ear receptor cell development)//GO:0008206(bile acid metabolic process)//GO:0015721(bile acid and bile salt transport)//GO:0045892(negative regulation of transcription, DNA-templated)//GO:0055085(transmembrane transport)//GO:0007030(Golgi organization)/…
TRAF5	ENSG00000082512	protein_coding	+	chr1:211499956-211548288	14.3445	1.30183	11.0187	3.46188	5e-05	0.00106477	up	7188	MGC:39780|RNF84	MIM:602356|HGNC:HGNC:12035|Ensembl:ENSG00000082512|HPRD:03834|Vega:OTTHUMG00000036997	1	1q32	TNF receptor associated factor 5	hsa04064(NF-kappa B signaling pathway)//hsa04668(TNF signaling pathway)//hsa05168(Herpes simplex infection)//hsa05169(Epstein-Barr virus infection)//hsa05200(Pathways in cancer)//hsa05203(Viral carcinogenesis)//hsa05222(Small cell lung cancer)	GO:0005813(centrosome)//GO:0035631(CD40 receptor complex)//GO:0009898(cytoplasmic side of plasma membrane)//GO:0005737(cytoplasm)//GO:0005829(cytosol)	GO:0008270(zinc ion binding)//GO:0031625(ubiquitin protein ligase binding)//GO:0004871(signal transducer activity)//GO:0004842(ubiquitin-protein transferase activity)//GO:0031996(thioesterase binding)//GO:0005515(protein binding)	GO:0008284(positive regulation of cell proliferation)//GO:0043123(positive regulation of I-kappaB kinase/NF-kappaB signaling)//GO:0016567(protein ubiquitination)//GO:0051091(positive regulation of sequence-specific DNA binding transcription factor activity)//GO:0006915(apoptotic process)//GO:0042981(regulation of apoptotic process)//GO:0051092(positive regulation of NF-kappaB transcription factor…
SEMA5B	ENSG00000082684	protein_coding	-	chr3:122628039-122747452	24.5583	2.61867	9.37819	3.22931	0.0002	0.00356215	up	54437	SEMAG|SemG	MIM:609298|HGNC:HGNC:10737|Ensembl:ENSG00000082684|HPRD:15322|Vega:OTTHUMG00000140392	3	3q21.1	semaphorin 5B	hsa04360(Axon guidance)	GO:0016021(integral component of membrane)	GO:0045499(chemorepellent activity)//GO:0030215(semaphorin receptor binding)	GO:0071526(semaphorin-plexin signaling pathway)//GO:0048675(axon extension)//GO:0048843(negative regulation of axon extension involved in axon guidance)//GO:0050919(negative chemotaxis)//GO:0001755(neural crest cell migration)//GO:0050908(detection of light stimulus involved in visual perception)//GO:0097485(neuron projection guidance)//GO:0030335(positive regulation of cell migration)
PLOD1	ENSG00000083444	protein_coding	+	chr1:11994261-12035595	95.1677	14.1062	6.7465	2.75414	5e-05	0.00106477	up	5351	EDS6|LH|LH1|LLH|PLOD	MIM:153454|HGNC:HGNC:9081|Ensembl:ENSG00000083444|HPRD:01086|Vega:OTTHUMG00000002393	1	1p36.22	procollagen-lysine, 2-oxoglutarate 5-dioxygenase 1	hsa00310(Lysine degradation)	GO:0030867(rough endoplasmic reticulum membrane)//GO:0070062(extracellular exosome)//GO:0005789(endoplasmic reticulum membrane)	GO:0008475(procollagen-lysine 5-dioxygenase activity)//GO:0031418(L-ascorbic acid binding)//GO:0042277(peptide binding)//GO:0008198(ferrous iron binding)//GO:0042803(protein homodimerization activity)	GO:0055114(oxidation-reduction process)//GO:0017185(peptidyl-lysine hydroxylation)//GO:0030198(extracellular matrix organization)//GO:0001666(response to hypoxia)//GO:0046947(hydroxylysine biosynthetic process)//GO:0006464(cellular protein modification process)//GO:0008544(epidermis development)//GO:0032870(cellular response to hormone stimulus)
TDRD3	ENSG00000083544	protein_coding	+	chr13:60970590-61148012	19.6636	8.39113	2.34338	1.22859	0.01065	0.0884463	up	81550	-	MIM:614392|HGNC:HGNC:20612|Ensembl:ENSG00000083544|HPRD:11625|Vega:OTTHUMG00000017007	13	13q21.2	tudor domain containing 3		GO:0005634(nucleus)//GO:0035145(exon-exon junction complex)//GO:0005737(cytoplasm)	GO:0044822(poly(A) RNA binding)//GO:0003682(chromatin binding)//GO:0005515(protein binding)//GO:0035064(methylated histone binding)//GO:0003713(transcription coactivator activity)	GO:0016568(chromatin modification)//GO:1903506(regulation of nucleic acid-templated transcription)
CD59	ENSG00000085063	protein_coding	-	chr11:33719806-33757991	360.576	160.788	2.24257	1.16515	0.0007	0.0100908	up	966	16.3A5|1F5|EJ16|EJ30|EL32|G344|HRF-20|HRF20|MAC-IP|MACIF|MEM43|MIC11|MIN1|MIN2|MIN3|MIRL|MSK21|p18-20	MIM:107271|HGNC:HGNC:1689|HPRD:00117	11	11p13	CD59 molecule	hsa04610(Complement and coagulation cascades)//hsa04640(Hematopoietic cell lineage)	GO:0005886(plasma membrane)//GO:0031982(vesicle)//GO:0009986(cell surface)//GO:0031362(anchored component of external side of plasma membrane)//GO:0016020(membrane)//GO:0033116(endoplasmic reticulum-Golgi intermediate compartment membrane)//GO:0005789(endoplasmic reticulum membrane)//GO:0012507(ER to Golgi transport vesicle membrane)//GO:0043218(compact myelin)//GO:0070062(extracellular exosome)/…	GO:0005515(protein binding)//GO:0001848(complement binding)	GO:0061024(membrane organization)//GO:0044267(cellular protein metabolic process)//GO:0042102(positive regulation of T cell proliferation)//GO:0045087(innate immune response)//GO:0007596(blood coagulation)//GO:0048208(COPII vesicle coating)//GO:0001971(negative regulation of activation of membrane attack complex)//GO:0007166(cell surface receptor signaling pathway)//GO:0043066(negative regulation…
MECOM	ENSG00000085276	protein_coding	-	chr3:168801286-169381406	3.88554	0.356717	10.8925	3.44526	5e-05	0.00106477	up	2122	AML1-EVI-1|EVI1|MDS1|MDS1-EVI1|PRDM3|RUSAT2	MIM:165215|HGNC:HGNC:3498|Ensembl:ENSG00000085276|HPRD:01310|Vega:OTTHUMG00000158596	3	3q26.2	MDS1 and EVI1 complex locus	hsa04010(MAPK signaling pathway)//hsa05200(Pathways in cancer)//hsa05220(Chronic myeloid leukemia)	GO:0000118(histone deacetylase complex)//GO:0005794(Golgi apparatus)//GO:0005829(cytosol)//GO:0043231(intracellular membrane-bounded organelle)//GO:0016607(nuclear speck)//GO:0005654(nucleoplasm)//GO:0005634(nucleus)//GO:0005737(cytoplasm)//GO:0016235(aggresome)	GO:0003676(nucleic acid binding)//GO:0042803(protein homodimerization activity)//GO:0003700(transcription factor activity, sequence-specific DNA binding)//GO:0046872(metal ion binding)//GO:0005515(protein binding)//GO:0003677(DNA binding)	GO:0072001(renal system development)//GO:0060039(pericardium development)//GO:0090336(positive regulation of brown fat cell differentiation)//GO:0051726(regulation of cell cycle)//GO:0045893(positive regulation of transcription, DNA-templated)//GO:0009617(response to bacterium)//GO:0006351(transcription, DNA-templated)//GO:0030512(negative regulation of transforming growth factor beta receptor si…
ABCB1	ENSG00000085563	protein_coding	-	chr7:87133174-87461611	37.9909	7.6252	4.98229	2.31681	0.02165	0.148592	up	5243	ABC20|CD243|CLCS|GP170|MDR1|P-GP|PGY1	MIM:171050|HGNC:HGNC:40|Ensembl:ENSG00000085563|HPRD:01370|Vega:OTTHUMG00000023393	7	7q21.12	ATP binding cassette subfamily B member 1	hsa02010(ABC transporters)//hsa04976(Bile secretion)//hsa05206(MicroRNAs in cancer)	GO:0016020(membrane)//GO:0005886(plasma membrane)//GO:0070062(extracellular exosome)//GO:0016021(integral component of membrane)//GO:0009986(cell surface)	GO:0005524(ATP binding)//GO:0008559(xenobiotic-transporting ATPase activity)//GO:0005515(protein binding)//GO:0005215(transporter activity)//GO:0042626(ATPase activity, coupled to transmembrane movement of substances)	GO:0006855(drug transmembrane transport)//GO:0044281(small molecule metabolic process)//GO:0042493(response to drug)//GO:0002481(antigen processing and presentation of exogenous protein antigen via MHC class Ib, TAP-dependent)//GO:0002489(antigen processing and presentation of endogenous peptide antigen via MHC class Ib via ER pathway, TAP-dependent)//GO:0002591(positive regulation of antigen pro…
MGST2	ENSG00000085871	protein_coding	+	chr4:140586921-141075338	110.183	24.8457	4.43468	2.14883	0.0025	0.028643	up	4258	GST2|MGST-II	MIM:601733|HGNC:HGNC:7063|Ensembl:ENSG00000085871|HPRD:03436|Vega:OTTHUMG00000133382	4	4q28.3	microsomal glutathione S-transferase 2	hsa00480(Glutathione metabolism)//hsa00980(Metabolism of xenobiotics by cytochrome P450)//hsa00982(Drug metabolism - cytochrome P450)//hsa05204(Chemical carcinogenesis)	GO:0005886(plasma membrane)//GO:0005789(endoplasmic reticulum membrane)//GO:0016021(integral component of membrane)//GO:0043231(intracellular membrane-bounded organelle)	GO:0004602(glutathione peroxidase activity)//GO:0008047(enzyme activator activity)//GO:0004464(leukotriene-C4 synthase activity)//GO:0004364(glutathione transferase activity)	GO:0055114(oxidation-reduction process)//GO:0019370(leukotriene biosynthetic process)//GO:0006750(glutathione biosynthetic process)//GO:0044281(small molecule metabolic process)//GO:1901687(glutathione derivative biosynthetic process)//GO:0098869(cellular oxidant detoxification)//GO:0032496(response to lipopolysaccharide)//GO:0043085(positive regulation of catalytic activity)//GO:0006805(xenobiot…
B4GALT1	ENSG00000086062	protein_coding	-	chr9:33104079-33179981	18.4516	7.12836	2.58849	1.37211	0.00225	0.026296	up	2683	B4GAL-T1|CDG2D|GGTB2|GT1|GTB|beta4Gal-T1	MIM:137060|HGNC:HGNC:924|Ensembl:ENSG00000086062|HPRD:00659|Vega:OTTHUMG00000019764	9	9p13	UDP-Gal:betaGlcNAc beta 1,4- galactosyltransferase, polypeptide 1	hsa00052(Galactose metabolism)//hsa00510(N-Glycan biosynthesis)//hsa00514(Other types of O-glycan biosynthesis)//hsa00533(Glycosaminoglycan biosynthesis - keratan sulfate)//hsa00601(Glycosphingolipid biosynthesis - lacto and neolacto series)//	GO:0009897(external side of plasma membrane)//GO:0070062(extracellular exosome)//GO:0000138(Golgi trans cisterna)//GO:0030175(filopodium)//GO:0016020(membrane)//GO:0005794(Golgi apparatus)//GO:0005886(plasma membrane)//GO:0030057(desmosome)//GO:0016323(basolateral plasma membrane)//GO:0031526(brush border membrane)//GO:0000139(Golgi membrane)//GO:0016021(integral component of membrane)//GO:003011…	GO:0003831(beta-N-acetylglucosaminylglycopeptide beta-1,4-galactosyltransferase activity)//GO:0035250(UDP-galactosyltransferase activity)//GO:0043014(alpha-tubulin binding)//GO:0003945(N-acetyllactosamine synthase activity)//GO:0048487(beta-tubulin binding)//GO:0042803(protein homodimerization activity)//GO:0019901(protein kinase binding)//GO:0016757(transferase activity, transferring glycosyl gr…	GO:0044267(cellular protein metabolic process)//GO:0007341(penetration of zona pellucida)//GO:0006012(galactose metabolic process)//GO:0005975(carbohydrate metabolic process)//GO:0008285(negative regulation of cell proliferation)//GO:0043687(post-translational protein modification)//GO:0050900(leukocyte migration)//GO:0060055(angiogenesis involved in wound healing)//GO:0007338(single fertilizatio…
IPO11	ENSG00000086200	protein_coding	+	chr5:61601988-61924409	28.028	6.11796	4.58128	2.19575	0.0027	0.0303694	up	51194	RanBP11	MIM:610889|HGNC:HGNC:20628|Ensembl:ENSG00000086200|HPRD:10003|HPRD:18066|Vega:OTTHUMG00000154400	5	5q12.1	importin 11		GO:0005622(intracellular)//GO:0005635(nuclear envelope)//GO:0005829(cytosol)	GO:0005515(protein binding)//GO:0008565(protein transporter activity)//GO:0008536(Ran GTPase binding)	GO:0042991(transcription factor import into nucleus)//GO:0006610(ribosomal protein import into nucleus)//GO:0006886(intracellular protein transport)
FOLH1	ENSG00000086205	protein_coding	-	chr11:49168186-49230222	46.6714	6.99886	6.66844	2.73735	0.0006	0.00895471	up	2346	FGCP|FOLH|GCP2|GCPII|NAALAD1|NAALAdase|PSM|PSMA|mGCP	MIM:600934|HGNC:HGNC:3788|Ensembl:ENSG00000086205|HPRD:02961|Vega:OTTHUMG00000166625	11	11p11.2	folate hydrolase (prostate-specific membrane antigen) 1	hsa00250(Alanine, aspartate and glutamate metabolism)//	GO:0016021(integral component of membrane)//GO:0005887(integral component of plasma membrane)//GO:0009986(cell surface)//GO:0016020(membrane)//GO:0005886(plasma membrane)//GO:0070062(extracellular exosome)//GO:0005737(cytoplasm)	GO:0008233(peptidase activity)//GO:0016805(dipeptidase activity)//GO:1904492(Ac-Asp-Glu binding)//GO:1904493(tetrahydrofolyl-poly(glutamate) polymer binding)//GO:0004181(metallocarboxypeptidase activity)//GO:0046872(metal ion binding)	GO:0008652(cellular amino acid biosynthetic process)//GO:0044281(small molecule metabolic process)//GO:0006760(folic acid-containing compound metabolic process)//GO:0035609(C-terminal protein deglutamylation)//GO:0034641(cellular nitrogen compound metabolic process)//GO:0006508(proteolysis)
NME8	ENSG00000086288	protein_coding	+	chr7:37723398-38065297	2.7182	0.0457156	59.4593	5.89383	0.02915	0.182514	up	51314	CILD6|HEL-S-99|NM23-H8|SPTRX2|TXNDC3|sptrx-2	MIM:607421|HGNC:HGNC:16473|Ensembl:ENSG00000086288|HPRD:16243|Vega:OTTHUMG00000023716	7	7p14.1	NME/NM23 family member 8		GO:0097598(sperm cytoplasmic droplet)//GO:0097228(sperm principal piece)//GO:0036157(outer dynein arm)	GO:0008017(microtubule binding)//GO:0004550(nucleoside diphosphate kinase activity)	GO:0042384(cilium assembly)//GO:0030317(sperm motility)//GO:0006165(nucleoside diphosphate phosphorylation)//GO:0006228(UTP biosynthetic process)//GO:0006241(CTP biosynthetic process)//GO:0007283(spermatogenesis)//GO:0034614(cellular response to reactive oxygen species)//GO:0030154(cell differentiation)//GO:0007275(multicellular organism development)//GO:0045454(cell redox homeostasis)//GO:190217…
RBM22	ENSG00000086589	protein_coding	-	chr5:150070355-150080669	69.7585	29.8821	2.33446	1.22309	0.0019	0.0229394	up	55696	Cwc2|ZC3H16|fSAP47	MIM:612430|HGNC:HGNC:25503|Ensembl:ENSG00000086589|HPRD:10186|Vega:OTTHUMG00000163589	5	5q33.1	RNA binding motif protein 22	hsa03040(Spliceosome)	GO:0071007(U2-type catalytic step 2 spliceosome)//GO:0071013(catalytic step 2 spliceosome)//GO:0071006(U2-type catalytic step 1 spliceosome)//GO:0000974(Prp19 complex)//GO:0005654(nucleoplasm)//GO:0005634(nucleus)//GO:0005737(cytoplasm)	GO:0048306(calcium-dependent protein binding)//GO:0036002(pre-mRNA binding)//GO:0017070(U6 snRNA binding)//GO:0000166(nucleotide binding)//GO:0005487(nucleocytoplasmic transporter activity)//GO:0044822(poly(A) RNA binding)//GO:0046872(metal ion binding)//GO:0005515(protein binding)	GO:0000060(protein import into nucleus, translocation)//GO:0000398(mRNA splicing, via spliceosome)//GO:0000387(spliceosomal snRNP assembly)//GO:0033120(positive regulation of RNA splicing)//GO:0035690(cellular response to drug)//GO:0045292(mRNA cis splicing, via spliceosome)//GO:0090316(positive regulation of intracellular protein transport)
TMED2	ENSG00000086598	protein_coding	+	chr12:124066766-124083116	51.8527	21.6241	2.39791	1.26178	0.0033	0.0356304	up	10959	P24A|RNP24|p24|p24b1	HGNC:HGNC:16996|Ensembl:ENSG00000086598|HPRD:17984|Vega:OTTHUMG00000168694	12	12q24.31	transmembrane p24 trafficking protein 2		GO:0016021(integral component of membrane)//GO:0030133(transport vesicle)//GO:0005794(Golgi apparatus)//GO:0033116(endoplasmic reticulum-Golgi intermediate compartment membrane)//GO:0005789(endoplasmic reticulum membrane)//GO:0012507(ER to Golgi transport vesicle membrane)//GO:0030137(COPI-coated vesicle)//GO:0043231(intracellular membrane-bounded organelle)//GO:0000139(Golgi membrane)//GO:000578…	GO:0005515(protein binding)	GO:0061024(membrane organization)//GO:0044267(cellular protein metabolic process)//GO:0072661(protein targeting to plasma membrane)//GO:0001893(maternal placenta development)//GO:0035459(cargo loading into vesicle)//GO:0048598(embryonic morphogenesis)//GO:0048208(COPII vesicle coating)//GO:0034260(negative regulation of GTPase activity)//GO:0060716(labyrinthine layer blood vessel development)//GO…
PPP1R15A	ENSG00000087074	protein_coding	+	chr19:49375648-49379314	95.4346	24.8482	3.8407	1.94137	5e-05	0.00106477	up	23645	GADD34	MIM:611048|HGNC:HGNC:14375|Ensembl:ENSG00000087074|HPRD:06572|Vega:OTTHUMG00000183330	19	19q13.2	protein phosphatase 1 regulatory subunit 15A	hsa04141(Protein processing in endoplasmic reticulum)	GO:0005794(Golgi apparatus)//GO:0005789(endoplasmic reticulum membrane)//GO:0005829(cytosol)//GO:0005739(mitochondrion)//GO:0005741(mitochondrial outer membrane)//GO:0016020(membrane)//GO:0005783(endoplasmic reticulum)//GO:0000164(protein phosphatase type 1 complex)//GO:0005737(cytoplasm)	GO:0019901(protein kinase binding)//GO:0008157(protein phosphatase 1 binding)//GO:0071862(protein phosphatase type 1 activator activity)//GO:0005515(protein binding)//GO:0008599(protein phosphatase type 1 regulator activity)	GO:0042220(response to cocaine)//GO:0045765(regulation of angiogenesis)//GO:0010955(negative regulation of protein processing)//GO:1904312(cellular response to gold(3+))//GO:1903912(negative regulation of endoplasmic reticulum stress-induced eIF2 alpha phosphorylation)//GO:0060548(negative regulation of cell death)//GO:0035308(negative regulation of protein dephosphorylation)//GO:0072732(cellular…
TRIP6	ENSG00000087077	protein_coding	+	chr7:100464759-100471076	86.7099	28.3846	3.05483	1.61109	0.00035	0.00574475	up	7205	OIP-1|OIP1|TRIP-6|TRIP6i2|ZRP-1	MIM:602933|HGNC:HGNC:12311|Ensembl:ENSG00000087077|HPRD:04242|Vega:OTTHUMG00000157029	7	7q22	thyroid hormone receptor interactor 6	hsa04621(NOD-like receptor signaling pathway)	GO:0045323(interleukin-1 receptor complex)//GO:0005886(plasma membrane)//GO:0005737(cytoplasm)//GO:0005634(nucleus)//GO:0005856(cytoskeleton)//GO:0005925(focal adhesion)	GO:0019900(kinase binding)//GO:0008270(zinc ion binding)//GO:0046966(thyroid hormone receptor binding)//GO:0005149(interleukin-1 receptor binding)//GO:0044822(poly(A) RNA binding)//GO:0005515(protein binding)	GO:0048041(focal adhesion assembly)//GO:0008588(release of cytoplasmic sequestered NF-kappaB)//GO:0006351(transcription, DNA-templated)//GO:0006355(regulation of transcription, DNA-templated)//GO:0030335(positive regulation of cell migration)
BAX	ENSG00000087088	protein_coding	+	chr19:49458071-49465055	212.112	66.2738	3.20055	1.67832	0.0006	0.00895471	up	581	BCL2L4	MIM:600040|HGNC:HGNC:959|Ensembl:ENSG00000087088|HPRD:02498|Vega:OTTHUMG00000160476	19	19q13.3-q13.4	BCL2-associated X protein	hsa04071(Sphingolipid signaling pathway)//hsa04115(p53 signaling pathway)//hsa04141(Protein processing in endoplasmic reticulum)//hsa04210(Apoptosis)//	GO:0005757(mitochondrial permeability transition pore complex)//GO:0046930(pore complex)//GO:0005635(nuclear envelope)//GO:0016020(membrane)//GO:0097144(BAX complex)//GO:0048471(perinuclear region of cytoplasm)//GO:0005789(endoplasmic reticulum membrane)//GO:0016021(integral component of membrane)//GO:0005829(cytosol)//GO:0005739(mitochondrion)//GO:0005741(mitochondrial outer membrane)//GO:007006…	GO:0032403(protein complex binding)//GO:0042803(protein homodimerization activity)//GO:0051434(BH3 domain binding)//GO:0046982(protein heterodimerization activity)//GO:0042802(identical protein binding)//GO:0008289(lipid binding)//GO:0051087(chaperone binding)//GO:0031072(heat shock protein binding)//GO:0015267(channel activity)//GO:0005515(protein binding)	GO:0070584(mitochondrion morphogenesis)//GO:0008053(mitochondrial fusion)//GO:0097192(extrinsic apoptotic signaling pathway in absence of ligand)//GO:0008637(apoptotic mitochondrial changes)//GO:0048087(positive regulation of developmental pigmentation)//GO:1990009(retinal cell apoptotic process)//GO:0002262(myeloid cell homeostasis)//GO:0001777(T cell homeostatic proliferation)//GO:1901030(posit…
MMP2	ENSG00000087245	protein_coding	+	chr16:55423611-55540603	58.7808	2.92479	20.0974	4.32894	5e-05	0.00106477	up	4313	CLG4|CLG4A|MMP-2|MMP-II|MONA|TBE-1	MIM:120360|HGNC:HGNC:7166|Ensembl:ENSG00000087245|HPRD:00386|Vega:OTTHUMG00000133202	16	16q12.2	matrix metallopeptidase 2	hsa04670(Leukocyte transendothelial migration)//hsa04912(GnRH signaling pathway)//hsa04915(Estrogen signaling pathway)//	GO:0005886(plasma membrane)//GO:0005576(extracellular region)//GO:0030017(sarcomere)//GO:0005739(mitochondrion)//GO:0005578(proteinaceous extracellular matrix)//GO:0031012(extracellular matrix)//GO:0005634(nucleus)//GO:0005615(extracellular space)	GO:0008237(metallopeptidase activity)//GO:0005515(protein binding)//GO:0008270(zinc ion binding)//GO:0004222(metalloendopeptidase activity)//GO:0004252(serine-type endopeptidase activity)	GO:0045089(positive regulation of innate immune response)//GO:0044267(cellular protein metabolic process)//GO:0007411(axon guidance)//GO:0060346(bone trabecula formation)//GO:0035987(endodermal cell differentiation)//GO:0022617(extracellular matrix disassembly)//GO:0030198(extracellular matrix organization)//GO:0001666(response to hypoxia)//GO:0001955(blood vessel maturation)//GO:0048013(ephrin r…
SH3BP2	ENSG00000087266	protein_coding	+	chr4:2794749-2842825	47.5145	10.1763	4.66915	2.22316	5e-05	0.00106477	up	6452	3BP-2|3BP2|CRBM|CRPM|RES4-23	MIM:602104|HGNC:HGNC:10825|Ensembl:ENSG00000087266|HPRD:03657|Vega:OTTHUMG00000160801	4	4p16.3	SH3-domain binding protein 2	hsa04650(Natural killer cell mediated cytotoxicity)		GO:0017124(SH3 domain binding)//GO:0005515(protein binding)//GO:0005070(SH3/SH2 adaptor activity)	GO:0009967(positive regulation of signal transduction)//GO:0007165(signal transduction)
C14orf166	ENSG00000087302	protein_coding	+	chr14:52456192-52471420	178.636	60.6335	2.94617	1.55884	0.0014	0.0179272	up	51637	CGI-99|CGI99|CLE|CLE7|LCRP369|RLLM1|hCLE1	MIM:610858|HGNC:HGNC:23169|HPRD:16615	14	14q22.1	chromosome 14 open reading frame 166		GO:0005815(microtubule organizing center)//GO:0048471(perinuclear region of cytoplasm)//GO:0005829(cytosol)//GO:0072669(tRNA-splicing ligase complex)//GO:0005654(nucleoplasm)//GO:0005634(nucleus)//GO:0005737(cytoplasm)	GO:0044822(poly(A) RNA binding)//GO:0003723(RNA binding)//GO:0000993(RNA polymerase II core binding)//GO:0005515(protein binding)//GO:0042802(identical protein binding)	GO:0010467(gene expression)//GO:0006351(transcription, DNA-templated)//GO:0006388(tRNA splicing, via endonucleolytic cleavage and ligation)//GO:0016032(viral process)//GO:0050658(RNA transport)//GO:0008033(tRNA processing)//GO:0045944(positive regulation of transcription from RNA polymerase II promoter)
NID2	ENSG00000087303	protein_coding	-	chr14:52471520-52535712	18.8077	0.805846	23.339	4.54467	0.00045	0.00712561	up	22795	NID-2	MIM:605399|HGNC:HGNC:13389|Ensembl:ENSG00000087303|HPRD:05654|Vega:OTTHUMG00000140298	14	14q22.1	nidogen 2		GO:0005604(basement membrane)//GO:0070062(extracellular exosome)//GO:0005576(extracellular region)//GO:0031012(extracellular matrix)	GO:0005518(collagen binding)//GO:0005515(protein binding)//GO:0005509(calcium ion binding)	GO:0071711(basement membrane organization)//GO:0007155(cell adhesion)//GO:0007160(cell-matrix adhesion)//GO:0030198(extracellular matrix organization)
TFAP2C	ENSG00000087510	protein_coding	+	chr20:55204357-55214339	24.0339	0.0609325	394.434	8.62364	0.0416	0.234018	up	7022	AP2-GAMMA|ERF1|TFAP2G|hAP-2g	MIM:601602|HGNC:HGNC:11744|Ensembl:ENSG00000087510|HPRD:03361|Vega:OTTHUMG00000032805	20	20q13.2	transcription factor AP-2 gamma (activating enhancer binding protein 2 gamma)		GO:0005654(nucleoplasm)//GO:0005634(nucleus)//GO:0005739(mitochondrion)	GO:0003700(transcription factor activity, sequence-specific DNA binding)//GO:0005515(protein binding)//GO:0001047(core promoter binding)//GO:0000977(RNA polymerase II regulatory region sequence-specific DNA binding)//GO:0001078(transcriptional repressor activity, RNA polymerase II core promoter proximal region sequence-specific binding)//GO:0001077(transcriptional activator activity, RNA polymera…	GO:0045944(positive regulation of transcription from RNA polymerase II promoter)//GO:0060750(epithelial cell proliferation involved in mammary gland duct elongation)//GO:0048733(sebaceous gland development)//GO:0001829(trophectodermal cell differentiation)//GO:0021877(forebrain neuron fate commitment)//GO:0035019(somatic stem cell population maintenance)//GO:0007267(cell-cell signaling)//GO:00456…
REM1	ENSG00000088320	protein_coding	+	chr20:30053308-30072708	27.5799	1.17469	23.4784	4.55326	0.00025	0.00431365	up	28954	GD:REM|GES	MIM:610388|HGNC:HGNC:15922|Ensembl:ENSG00000088320|HPRD:15237|Vega:OTTHUMG00000032168	20	20q11.21	RAS (RAD and GEM)-like GTP-binding 1		GO:0005622(intracellular)//GO:0016020(membrane)	GO:0005516(calmodulin binding)//GO:0005525(GTP binding)	GO:0007264(small GTPase mediated signal transduction)
TPX2	ENSG00000088325	protein_coding	+	chr20:30327073-30389608	4.41747	1.62346	2.72102	1.44415	0.0185	0.13361	up	22974	C20orf1|C20orf2|DIL-2|DIL2|FLS353|GD:C20orf1|HCA519|HCTP4|REPP86|p100	MIM:605917|HGNC:HGNC:1249|Ensembl:ENSG00000088325|HPRD:05802|Vega:OTTHUMG00000032190	20	20q11.2	TPX2, microtubule-associated		GO:0005874(microtubule)//GO:0000922(spindle pole)//GO:0005819(spindle)//GO:0015630(microtubule cytoskeleton)//GO:0005654(nucleoplasm)//GO:0005634(nucleus)//GO:0005737(cytoplasm)//GO:0043203(axon hillock)	GO:0005524(ATP binding)//GO:0019901(protein kinase binding)//GO:0061676(importin-alpha family protein binding)//GO:0005515(protein binding)//GO:0005525(GTP binding)	GO:0007067(mitotic nuclear division)//GO:0032147(activation of protein kinase activity)//GO:0090307(mitotic spindle assembly)//GO:0051301(cell division)//GO:0008283(cell proliferation)//GO:0060236(regulation of mitotic spindle organization)//GO:0006915(apoptotic process)
ANKRD10	ENSG00000088448	protein_coding	-	chr13:111530886-111567454	173.779	63.7136	2.7275	1.44758	0.00265	0.0299163	up	55608	-	HGNC:HGNC:20265|Ensembl:ENSG00000088448|HPRD:12455|Vega:OTTHUMG00000017349	13	13q34	ankyrin repeat domain 10			GO:0005515(protein binding)	GO:0060828(regulation of canonical Wnt signaling pathway)
SIGLEC1	ENSG00000088827	protein_coding	-	chr20:3667616-3687775	15.4274	5.26228	2.93168	1.55173	0.00295	0.0326698	up	6614	CD169|SIGLEC-1|SN|dJ1009E24.1	MIM:600751|HGNC:HGNC:11127|Ensembl:ENSG00000088827|HPRD:02854|Vega:OTTHUMG00000031757	20	20p13	sialic acid binding Ig like lectin 1	hsa04514(Cell adhesion molecules (CAMs))	GO:0005886(plasma membrane)//GO:0005576(extracellular region)//GO:0016021(integral component of membrane)	GO:0030246(carbohydrate binding)	GO:0006897(endocytosis)//GO:0070234(positive regulation of T cell apoptotic process)//GO:2001238(positive regulation of extrinsic apoptotic signaling pathway)//GO:0006954(inflammatory response)//GO:0016337(single organismal cell-cell adhesion)//GO:0007160(cell-matrix adhesion)
FKBP1A	ENSG00000088832	protein_coding	-	chr20:1290554-1373816	345.557	50.8623	6.79399	2.76426	5e-05	0.00106477	up	2280	FKBP-12|FKBP-1A|FKBP1|FKBP12|PKC12|PKCI2|PPIASE	MIM:186945|HGNC:HGNC:3711|Ensembl:ENSG00000088832|HPRD:01741|Vega:OTTHUMG00000031666	20	20p13	FK506 binding protein 1A		GO:0030018(Z disc)//GO:0033017(sarcoplasmic reticulum membrane)//GO:0016021(integral component of membrane)//GO:0070062(extracellular exosome)//GO:0043679(axon terminus)//GO:0016020(membrane)//GO:0005789(endoplasmic reticulum membrane)//GO:0005829(cytosol)//GO:0014802(terminal cisterna)//GO:0031012(extracellular matrix)//GO:0005737(cytoplasm)	GO:0005527(macrolide binding)//GO:0019855(calcium channel inhibitor activity)//GO:0042803(protein homodimerization activity)//GO:0004871(signal transducer activity)//GO:0019899(enzyme binding)//GO:0048185(activin binding)//GO:0034713(type I transforming growth factor beta receptor binding)//GO:0030544(Hsp70 protein binding)//GO:0044325(ion channel binding)//GO:0005528(FK506 binding)//GO:0003755(p…	GO:0007183(SMAD protein complex assembly)//GO:0043123(positive regulation of I-kappaB kinase/NF-kappaB signaling)//GO:0006458('de novo' protein folding)//GO:0006457(protein folding)//GO:0042110(T cell activation)//GO:0007179(transforming growth factor beta receptor signaling pathway)//GO:1902991(regulation of amyloid precursor protein catabolic process)//GO:0060314(regulation of ryanodine-sensiti…
EBF4	ENSG00000088881	protein_coding	+	chr20:2673523-2740753	55.3683	7.41727	7.46478	2.9001	0.00145	0.0184468	up	57593	COE4|O/E-4	MIM:609935|HGNC:HGNC:29278|Ensembl:ENSG00000088881|Vega:OTTHUMG00000031709	20	20p13	early B-cell factor 4		GO:0005634(nucleus)	GO:0046872(metal ion binding)//GO:0000977(RNA polymerase II regulatory region sequence-specific DNA binding)//GO:0008134(transcription factor binding)//GO:0001228(transcriptional activator activity, RNA polymerase II transcription regulatory region sequence-specific binding)//GO:0001077(transcriptional activator activity, RNA polymerase II core promoter proximal region sequence-specific binding)/…	GO:0006351(transcription, DNA-templated)//GO:0006366(transcription from RNA polymerase II promoter)//GO:0007275(multicellular organism development)//GO:0006355(regulation of transcription, DNA-templated)//GO:0045944(positive regulation of transcription from RNA polymerase II promoter)
CPXM1	ENSG00000088882	protein_coding	-	chr20:2774714-2781283	19.8488	0.89694	22.1295	4.4679	0.00105	0.0139942	up	56265	CPX1|CPXM	MIM:609555|HGNC:HGNC:15771|Ensembl:ENSG00000088882|HPRD:07099|Vega:OTTHUMG00000031706	20	20p13	carboxypeptidase X (M14 family), member 1		GO:0005615(extracellular space)	GO:0004181(metallocarboxypeptidase activity)//GO:0008270(zinc ion binding)//GO:0004185(serine-type carboxypeptidase activity)	GO:0006518(peptide metabolic process)//GO:0016485(protein processing)
TESC	ENSG00000088992	protein_coding	-	chr12:117476727-117537284	165.628	10.3817	15.9539	3.99584	5e-05	0.00106477	up	54997	CHP3|TSC	MIM:611585|HGNC:HGNC:26065|Ensembl:ENSG00000088992|HPRD:11649|Vega:OTTHUMG00000144168	12	12q24.22	tescalcin		GO:0005886(plasma membrane)//GO:0030027(lamellipodium)//GO:0001726(ruffle)//GO:0005634(nucleus)//GO:0032587(ruffle membrane)//GO:0005737(cytoplasm)	GO:0004860(protein kinase inhibitor activity)//GO:0042803(protein homodimerization activity)//GO:0019212(phosphatase inhibitor activity)//GO:0000287(magnesium ion binding)//GO:0005515(protein binding)//GO:0005509(calcium ion binding)	GO:0033628(regulation of cell adhesion mediated by integrin)//GO:1904030(negative regulation of cyclin-dependent protein kinase activity)//GO:0072661(protein targeting to plasma membrane)//GO:0071300(cellular response to retinoic acid)//GO:0008584(male gonad development)//GO:0010628(positive regulation of gene expression)//GO:0045654(positive regulation of megakaryocyte differentiation)//GO:00324…
RPLP0	ENSG00000089157	protein_coding	-	chr12:120634488-120639038	974.649	334.409	2.91454	1.54327	5e-05	0.00106477	up	6175	L10E|LP0|P0|PRLP0|RPP0	MIM:180510|HGNC:HGNC:10371|Ensembl:ENSG00000089157|HPRD:01610|Vega:OTTHUMG00000169317	12	12q24.2	ribosomal protein, large, P0	hsa03010(Ribosome)	GO:0030529(intracellular ribonucleoprotein complex)//GO:0070062(extracellular exosome)//GO:0016020(membrane)//GO:0005829(cytosol)//GO:0036464(cytoplasmic ribonucleoprotein granule)//GO:0005737(cytoplasm)//GO:0005634(nucleus)//GO:0005840(ribosome)//GO:0005925(focal adhesion)//GO:0022625(cytosolic large ribosomal subunit)	GO:0044822(poly(A) RNA binding)//GO:0003735(structural constituent of ribosome)//GO:0005515(protein binding)	GO:0006415(translational termination)//GO:0006412(translation)//GO:0044267(cellular protein metabolic process)//GO:0000184(nuclear-transcribed mRNA catabolic process, nonsense-mediated decay)//GO:0044281(small molecule metabolic process)//GO:0006614(SRP-dependent cotranslational protein targeting to membrane)//GO:0019083(viral transcription)//GO:0010467(gene expression)//GO:0001887(selenium compo…
PXN	ENSG00000089159	protein_coding	-	chr12:120639093-120703574	101.625	27.783	3.65781	1.87098	5e-05	0.00106477	up	5829	-	MIM:602505|HGNC:HGNC:9718|Ensembl:ENSG00000089159|Vega:OTTHUMG00000169169	12	12q24.31	paxillin	hsa04062(Chemokine signaling pathway)//hsa04370(VEGF signaling pathway)//hsa04510(Focal adhesion)//hsa04670(Leukocyte transendothelial migration)//hsa04810(Regulation of actin cytoskeleton)//hsa05100(Bacterial invasion of epithelial cells)//hsa05203(Viral carcinogenesis)//hsa05205(Proteoglycans in cancer)	GO:0005886(plasma membrane)//GO:0030027(lamellipodium)//GO:0005938(cell cortex)//GO:0001725(stress fiber)//GO:0005829(cytosol)//GO:0005875(microtubule associated complex)//GO:0005737(cytoplasm)//GO:0005654(nucleoplasm)//GO:0005856(cytoskeleton)//GO:0005925(focal adhesion)	GO:0008270(zinc ion binding)//GO:0008013(beta-catenin binding)//GO:0019901(protein kinase binding)//GO:0017166(vinculin binding)//GO:0005178(integrin binding)//GO:0051435(BH4 domain binding)//GO:0005515(protein binding)	GO:0008360(regulation of cell shape)//GO:0007010(cytoskeleton organization)//GO:0048041(focal adhesion assembly)//GO:0007173(epidermal growth factor receptor signaling pathway)//GO:0060396(growth hormone receptor signaling pathway)//GO:0018108(peptidyl-tyrosine phosphorylation)//GO:0000187(activation of MAPK activity)//GO:0006936(muscle contraction)//GO:0007155(cell adhesion)//GO:0034614(cellular…
TBX5	ENSG00000089225	protein_coding	-	chr12:114791735-114850636	41.2109	0.476589	86.4707	6.43414	0.00015	0.00277958	up	6910	HOS	MIM:601620|HGNC:HGNC:11604|Ensembl:ENSG00000089225|HPRD:03372|Vega:OTTHUMG00000166191	12	12q24.1	T-box 5		GO:0005654(nucleoplasm)//GO:0005634(nucleus)//GO:0005737(cytoplasm)	GO:0003700(transcription factor activity, sequence-specific DNA binding)//GO:0043565(sequence-specific DNA binding)//GO:0000977(RNA polymerase II regulatory region sequence-specific DNA binding)//GO:0008134(transcription factor binding)//GO:0001228(transcriptional activator activity, RNA polymerase II transcription regulatory region sequence-specific binding)//GO:0005515(protein binding)//GO:0003…	GO:0010719(negative regulation of epithelial to mesenchymal transition)//GO:0010467(gene expression)//GO:0055007(cardiac muscle cell differentiation)//GO:0030326(embryonic limb morphogenesis)//GO:0051891(positive regulation of cardioblast differentiation)//GO:0035136(forelimb morphogenesis)//GO:0060039(pericardium development)//GO:0008285(negative regulation of cell proliferation)//GO:0060980(cel…
FXYD5	ENSG00000089327	protein_coding	+	chr19:35645632-35660786	341.259	21.0116	16.2415	4.02161	0.00015	0.00277958	up	53827	DYSAD|HSPC113|IWU1|KCT1|OIT2|PRO6241|RIC	MIM:606669|HGNC:HGNC:4029|Ensembl:ENSG00000089327|HPRD:09448|Vega:OTTHUMG00000048092	19	19q13.12	FXYD domain containing ion transport regulator 5		GO:0016020(membrane)//GO:0016021(integral component of membrane)//GO:0005887(integral component of plasma membrane)	GO:0045296(cadherin binding)//GO:0017080(sodium channel regulator activity)//GO:0003779(actin binding)//GO:0005216(ion channel activity)	GO:0046588(negative regulation of calcium-dependent cell-cell adhesion)//GO:2000649(regulation of sodium ion transmembrane transporter activity)//GO:0030033(microvillus assembly)//GO:0034220(ion transmembrane transport)
HEPH	ENSG00000089472	protein_coding	+	chrX:65382390-65488709	19.0819	4.4375	4.30013	2.10438	5e-05	0.00106477	up	9843	CPL	MIM:300167|HGNC:HGNC:4866|Ensembl:ENSG00000089472|HPRD:02159|Vega:OTTHUMG00000021732	X	Xq11-q12	hephaestin	hsa00860(Porphyrin and chlorophyll metabolism)//hsa04978(Mineral absorption)	GO:0016323(basolateral plasma membrane)//GO:0005622(intracellular)//GO:0005886(plasma membrane)//GO:0048471(perinuclear region of cytoplasm)//GO:0016021(integral component of membrane)	GO:0005507(copper ion binding)//GO:0016491(oxidoreductase activity)//GO:0004322(ferroxidase activity)//GO:0008198(ferrous iron binding)	GO:0006826(iron ion transport)//GO:0055114(oxidation-reduction process)//GO:0006825(copper ion transport)//GO:0006879(cellular iron ion homeostasis)//GO:0055085(transmembrane transport)
GMIP	ENSG00000089639	protein_coding	-	chr19:19740284-19754476	13.3617	2.20796	6.05161	2.59732	5e-05	0.00106477	up	51291	ARHGAP46	MIM:609694|HGNC:HGNC:24852|Ensembl:ENSG00000089639|HPRD:11005|Vega:OTTHUMG00000182329	19	19p13.11	GEM interacting protein		GO:0005622(intracellular)//GO:0005829(cytosol)	GO:0005096(GTPase activator activity)//GO:0046872(metal ion binding)//GO:0005515(protein binding)	GO:0098792(xenophagy)//GO:0098779(mitophagy in response to mitochondrial depolarization)//GO:0007264(small GTPase mediated signal transduction)//GO:0043547(positive regulation of GTPase activity)//GO:0035556(intracellular signal transduction)//GO:0034260(negative regulation of GTPase activity)//GO:0051056(regulation of small GTPase mediated signal transduction)//GO:0002230(positive regulation of …
RBM41	ENSG00000089682	protein_coding	-	chrX:106307649-106362057	5.36687	1.53469	3.49705	1.80614	0.03555	0.211348	up	55285	-	HGNC:HGNC:25617|HPRD:06515	X	Xq22.3	RNA binding motif protein 41		GO:0005689(U12-type spliceosomal complex)	GO:0000166(nucleotide binding)//GO:0030626(U12 snRNA binding)//GO:0005515(protein binding)//GO:0097157(pre-mRNA intronic binding)	GO:0000398(mRNA splicing, via spliceosome)//GO:0032502(developmental process)
LTBP4	ENSG00000090006	protein_coding	+	chr19:41098788-41135725	42.9135	11.8454	3.62281	1.85711	0.00575	0.055296	up	8425	ARCL1C|LTBP-4|LTBP4L|LTBP4S	MIM:604710|HGNC:HGNC:6717|Ensembl:ENSG00000090006|HPRD:05274|Vega:OTTHUMG00000182635	19	19q13.1-q13.2	latent transforming growth factor beta binding protein 4		GO:0070062(extracellular exosome)//GO:0005576(extracellular region)//GO:0005623(cell)//GO:0005578(proteinaceous extracellular matrix)//GO:0031012(extracellular matrix)//GO:0005615(extracellular space)	GO:0005024(transforming growth factor beta-activated receptor activity)//GO:0050431(transforming growth factor beta binding)//GO:0005178(integrin binding)//GO:0005539(glycosaminoglycan binding)//GO:0005515(protein binding)//GO:0005509(calcium ion binding)	GO:0030198(extracellular matrix organization)//GO:0030252(growth hormone secretion)//GO:0006457(protein folding)//GO:0030162(regulation of proteolysis)//GO:0007275(multicellular organism development)//GO:0001558(regulation of cell growth)//GO:0007178(transmembrane receptor protein serine/threonine kinase signaling pathway)//GO:0045595(regulation of cell differentiation)//GO:0017015(regulation of …
RGS1	ENSG00000090104	protein_coding	+	chr1:192544856-192549161	21.3679	9.0674	2.35656	1.23668	0.02505	0.16474	up	5996	1R20|BL34|HEL-S-87|IER1|IR20	MIM:600323|HGNC:HGNC:9991|Ensembl:ENSG00000090104|HPRD:15968|Vega:OTTHUMG00000035598	1	1q31	regulator of G-protein signaling 1		GO:0005886(plasma membrane)//GO:0031234(extrinsic component of cytoplasmic side of plasma membrane)//GO:0005737(cytoplasm)//GO:0005829(cytosol)	GO:0001965(G-protein alpha-subunit binding)//GO:0005516(calmodulin binding)//GO:0005096(GTPase activator activity)	GO:0008277(regulation of G-protein coupled receptor protein signaling pathway)//GO:0009968(negative regulation of signal transduction)//GO:0043547(positive regulation of GTPase activity)//GO:0061737(leukotriene signaling pathway)//GO:0007193(adenylate cyclase-inhibiting G-protein coupled receptor signaling pathway)//GO:0006955(immune response)//GO:0007186(G-protein coupled receptor signaling path…
IRAK3	ENSG00000090376	protein_coding	+	chr12:66582658-66651214	3.19491	0.641161	4.98298	2.31701	0.00015	0.00277958	up	11213	ASRT5|IRAKM	MIM:604459|HGNC:HGNC:17020|Ensembl:ENSG00000090376|HPRD:05123|Vega:OTTHUMG00000169002	12	12q14.3	interleukin 1 receptor associated kinase 3	hsa04722(Neurotrophin signaling pathway)	GO:0005634(nucleus)//GO:0005737(cytoplasm)	GO:0005524(ATP binding)//GO:0004674(protein serine/threonine kinase activity)//GO:0046982(protein heterodimerization activity)//GO:0000287(magnesium ion binding)//GO:0042803(protein homodimerization activity)	GO:0043407(negative regulation of MAP kinase activity)//GO:0042177(negative regulation of protein catabolic process)//GO:0032494(response to peptidoglycan)//GO:0009615(response to virus)//GO:0043330(response to exogenous dsRNA)//GO:0032695(negative regulation of interleukin-12 production)//GO:0002755(MyD88-dependent toll-like receptor signaling pathway)//GO:0045824(negative regulation of innate i…
SPG21	ENSG00000090487	protein_coding	-	chr15:65255361-65282648	42.8673	20.1952	2.12266	1.08587	0.01535	0.117725	up	51324	ACP33|BM-019|GL010|MAST	MIM:608181|HGNC:HGNC:20373|Ensembl:ENSG00000090487|HPRD:10492|Vega:OTTHUMG00000133098	15	15q22.31	spastic paraplegia 21 (autosomal recessive, Mast syndrome)	hsa04144(Endocytosis)	GO:0010008(endosome membrane)//GO:0030140(trans-Golgi network transport vesicle)//GO:0043231(intracellular membrane-bounded organelle)//GO:0005737(cytoplasm)//GO:0005829(cytosol)	GO:0005515(protein binding)//GO:0042609(CD4 receptor binding)	GO:0050851(antigen receptor-mediated signaling pathway)
LEPREL1	ENSG00000090530	protein_coding	-	chr3:189674516-189862635	22.7583	0.877566	25.9334	4.69674	5e-05	0.00106477	up
CD209	ENSG00000090659	protein_coding	-	chr19:7804878-7812464	3.11983	0.722973	4.31527	2.10945	0.00935	0.0798343	up	30835	CDSIGN|CLEC4L|DC-SIGN|DC-SIGN1	MIM:604672|HGNC:HGNC:1641|Ensembl:ENSG00000090659|HPRD:05241|Vega:OTTHUMG00000182530	19	19p13	CD209 molecule	hsa04145(Phagosome)//hsa05152(Tuberculosis)//hsa05162(Measles)	GO:0005886(plasma membrane)//GO:0070062(extracellular exosome)//GO:0009986(cell surface)//GO:0016020(membrane)//GO:0016021(integral component of membrane)//GO:0005737(cytoplasm)	GO:0001618(virus receptor activity)//GO:0046790(virion binding)//GO:0042605(peptide antigen binding)//GO:0030246(carbohydrate binding)//GO:0005537(mannose binding)//GO:0046872(metal ion binding)//GO:0005515(protein binding)	GO:0006897(endocytosis)//GO:0007159(leukocyte cell-cell adhesion)//GO:0045087(innate immune response)//GO:0002223(stimulatory C-type lectin receptor signaling pathway)//GO:0007157(heterophilic cell-cell adhesion via plasma membrane cell adhesion molecules)//GO:0042129(regulation of T cell proliferation)//GO:0009988(cell-cell recognition)//GO:0046968(peptide antigen transport)//GO:0019079(viral ge…
EFNB1	ENSG00000090776	protein_coding	+	chrX:68048839-68061990	49.5951	1.63294	30.3716	4.92465	5e-05	0.00106477	up	1947	CFND|CFNS|EFB1|EFL3|EPLG2|Elk-L|LERK2	MIM:300035|HGNC:HGNC:3226|Ensembl:ENSG00000090776|HPRD:02072|Vega:OTTHUMG00000021751	X	Xq12	ephrin-B1	hsa04360(Axon guidance)	GO:0005886(plasma membrane)//GO:0005887(integral component of plasma membrane)//GO:0045202(synapse)//GO:0045121(membrane raft)//GO:0070062(extracellular exosome)//GO:0005634(nucleus)//GO:0005737(cytoplasm)	GO:0046875(ephrin receptor binding)//GO:0005515(protein binding)	GO:0007411(axon guidance)//GO:0009880(embryonic pattern specification)//GO:0042102(positive regulation of T cell proliferation)//GO:0048013(ephrin receptor signaling pathway)//GO:0007267(cell-cell signaling)//GO:0007155(cell adhesion)//GO:0031295(T cell costimulation)//GO:0001755(neural crest cell migration)
PLEKHG2	ENSG00000090924	protein_coding	+	chr19:39903224-39919055	117.872	4.36725	26.9899	4.75435	5e-05	0.00106477	up	64857	ARHGEF42|CLG|LDAMD	MIM:611893|HGNC:HGNC:29515|Ensembl:ENSG00000090924|HPRD:15148|Vega:OTTHUMG00000152570	19	19q13.2	pleckstrin homology and RhoGEF domain containing G2		GO:0005829(cytosol)	GO:0005089(Rho guanyl-nucleotide exchange factor activity)//GO:0005515(protein binding)	GO:0043065(positive regulation of apoptotic process)//GO:0007264(small GTPase mediated signal transduction)//GO:0043547(positive regulation of GTPase activity)//GO:0048011(neurotrophin TRK receptor signaling pathway)//GO:0035023(regulation of Rho protein signal transduction)//GO:0097190(apoptotic signaling pathway)//GO:0051056(regulation of small GTPase mediated signal transduction)
DTX2	ENSG00000091073	protein_coding	+	chr7:76090992-76135312	21.2087	4.733	4.48103	2.16383	0.0003	0.0050041	up	113878	RNF58	MIM:613141|HGNC:HGNC:15973|Ensembl:ENSG00000091073|HPRD:16841|Vega:OTTHUMG00000162594	7	7q11.23	deltex 2, E3 ubiquitin ligase	hsa04330(Notch signaling pathway)	GO:0031965(nuclear membrane)//GO:0005654(nucleoplasm)//GO:0005737(cytoplasm)	GO:0016874(ligase activity)//GO:0008270(zinc ion binding)//GO:0005515(protein binding)	GO:0007219(Notch signaling pathway)//GO:0016567(protein ubiquitination)
LAMB1	ENSG00000091136	protein_coding	-	chr7:107531414-107643700	156.283	39.1565	3.99125	1.99684	0.0014	0.0179272	up	3912	CLM|LIS5	MIM:150240|HGNC:HGNC:6486|Ensembl:ENSG00000091136|HPRD:01029|Vega:OTTHUMG00000149966	7	7q22	laminin subunit beta 1	hsa04151(PI3K-Akt signaling pathway)//hsa04510(Focal adhesion)//hsa04512(ECM-receptor interaction)//hsa05145(Toxoplasmosis)//hsa05146(Amoebiasis)//hsa05200(Pathways in cancer)//hsa05222(Small cell lung cancer)	GO:0005604(basement membrane)//GO:0070062(extracellular exosome)//GO:0005576(extracellular region)//GO:0005606(laminin-1 complex)//GO:0048471(perinuclear region of cytoplasm)//GO:0043259(laminin-10 complex)//GO:0043257(laminin-8 complex)//GO:0005607(laminin-2 complex)//GO:0031012(extracellular matrix)//GO:0005615(extracellular space)	GO:0005201(extracellular matrix structural constituent)//GO:0043208(glycosphingolipid binding)//GO:0005198(structural molecule activity)//GO:0019899(enzyme binding)//GO:0005178(integrin binding)	GO:0031175(neuron projection development)//GO:0007411(axon guidance)//GO:0042476(odontogenesis)//GO:0035987(endodermal cell differentiation)//GO:0022617(extracellular matrix disassembly)//GO:0030198(extracellular matrix organization)//GO:0007155(cell adhesion)//GO:0007566(embryo implantation)//GO:0030335(positive regulation of cell migration)//GO:0034446(substrate adhesion-dependent cell spreadin…
ITGA6	ENSG00000091409	protein_coding	+	chr2:173292081-173489823	25.1103	2.95497	8.49763	3.08706	5e-05	0.00106477	up	3655	CD49f|ITGA6B|VLA-6	MIM:147556|HGNC:HGNC:6142|Ensembl:ENSG00000091409|HPRD:00945|Vega:OTTHUMG00000132277	2	2q31.1	integrin subunit alpha 6	hsa04151(PI3K-Akt signaling pathway)//hsa04510(Focal adhesion)//hsa04512(ECM-receptor interaction)//hsa04514(Cell adhesion molecules (CAMs))//hsa04640(Hematopoietic cell lineage)//hsa04810(Regulation of actin cytoskeleton)//hsa05145(Toxoplasmosis)//hsa05200(Pathways in cancer)//hsa05222(Small cell lung cancer)//hsa05410(Hypertrophic cardiomyopathy (HCM))//hsa05412(Arrhythmogenic right ventricular…	GO:0005604(basement membrane)//GO:0005886(plasma membrane)//GO:0009986(cell surface)//GO:0009897(external side of plasma membrane)//GO:0009925(basal plasma membrane)//GO:0016021(integral component of membrane)//GO:0008305(integrin complex)//GO:0030056(hemidesmosome)//GO:0005925(focal adhesion)	GO:0046872(metal ion binding)//GO:0005515(protein binding)//GO:0005178(integrin binding)	GO:0031581(hemidesmosome assembly)//GO:0072001(renal system development)//GO:2001237(negative regulation of extrinsic apoptotic signaling pathway)//GO:0050900(leukocyte migration)//GO:0043588(skin development)//GO:0010668(ectodermal cell differentiation)//GO:0030198(extracellular matrix organization)//GO:0043065(positive regulation of apoptotic process)//GO:0022409(positive regulation of cell-cel…
MLTK	ENSG00000091436	protein_coding	+	chr2:173940162-174146764	8.67978	1.27777	6.79291	2.76403	5e-05	0.00106477	up
TMEM101	ENSG00000091947	protein_coding	-	chr17:42088555-42101314	25.3972	8.29215	3.0628	1.61485	0.0035	0.0373778	up	84336	-	HGNC:HGNC:28653|Ensembl:ENSG00000091947|HPRD:14623|Vega:OTTHUMG00000181803	17	17q21.31	transmembrane protein 101		GO:0016021(integral component of membrane)//GO:0005575(cellular_component)	GO:0004871(signal transducer activity)	GO:0043123(positive regulation of I-kappaB kinase/NF-kappaB signaling)//GO:0007165(signal transduction)
PSME1	ENSG00000092010	protein_coding	+	chr14:24605366-24610797	179.946	71.6739	2.51063	1.32805	0.01295	0.10287	up	5720	HEL-S-129m|IFI5111|PA28A|PA28alpha|REGalpha	MIM:600654|HGNC:HGNC:9568|Ensembl:ENSG00000092010|HPRD:02803|Vega:OTTHUMG00000028795	14	14q11.2	proteasome activator subunit 1	hsa03050(Proteasome)//hsa04612(Antigen processing and presentation)	GO:0070062(extracellular exosome)//GO:0008537(proteasome activator complex)//GO:0005829(cytosol)//GO:0000502(proteasome complex)//GO:0005654(nucleoplasm)//GO:0005737(cytoplasm)	GO:0061133(endopeptidase activator activity)	GO:0002474(antigen processing and presentation of peptide antigen via MHC class I)//GO:0010950(positive regulation of endopeptidase activity)//GO:0043488(regulation of mRNA stability)//GO:0034641(cellular nitrogen compound metabolic process)//GO:0048011(neurotrophin TRK receptor signaling pathway)//GO:0043066(negative regulation of apoptotic process)//GO:0033209(tumor necrosis factor-mediated sig…
TBX15	ENSG00000092607	protein_coding	-	chr1:119425668-119532179	5.09937	0.378361	13.4776	3.75249	0.0004	0.00645723	up	6913	TBX14	MIM:604127|HGNC:HGNC:11594|Ensembl:ENSG00000092607|HPRD:16035|Vega:OTTHUMG00000012263	1	1p11.1	T-box 15		GO:0005634(nucleus)//GO:0070722(Tle3-Aes complex)	GO:0000978(RNA polymerase II core promoter proximal region sequence-specific DNA binding)//GO:0042803(protein homodimerization activity)//GO:0001106(RNA polymerase II transcription corepressor activity)//GO:0001078(transcriptional repressor activity, RNA polymerase II core promoter proximal region sequence-specific binding)//GO:0003700(transcription factor activity, sequence-specific DNA binding)…	GO:0006351(transcription, DNA-templated)//GO:0006355(regulation of transcription, DNA-templated)//GO:0000122(negative regulation of transcription from RNA polymerase II promoter)//GO:0048701(embryonic cranial skeleton morphogenesis)
EZR	ENSG00000092820	protein_coding	-	chr6:159186772-159243272	46.7585	10.28	4.5485	2.18539	5e-05	0.00106477	up	7430	CVIL|CVL|HEL-S-105|VIL2	MIM:123900|HGNC:HGNC:12691|Ensembl:ENSG00000092820|HPRD:00475|Vega:OTTHUMG00000015917	6	6q25.3	ezrin	hsa04670(Leukocyte transendothelial migration)//hsa04810(Regulation of actin cytoskeleton)//hsa04971(Gastric acid secretion)//hsa05130(Pathogenic Escherichia coli infection)//hsa05205(Proteoglycans in cancer)//hsa05206(MicroRNAs in cancer)	GO:0001726(ruffle)//GO:0044297(cell body)//GO:0032587(ruffle membrane)//GO:0005737(cytoplasm)//GO:0001772(immunological synapse)//GO:0005768(endosome)//GO:0001931(uropod)//GO:0030863(cortical cytoskeleton)//GO:0045177(apical part of cell)//GO:0016020(membrane)//GO:0071944(cell periphery)//GO:0015629(actin cytoskeleton)//GO:0030175(filopodium)//GO:0005884(actin filament)//GO:0016323(basolateral pl…	GO:0034236(protein kinase A catalytic subunit binding)//GO:0019904(protein domain specific binding)//GO:0003779(actin binding)//GO:0034237(protein kinase A regulatory subunit binding)//GO:0051015(actin filament binding)//GO:0044822(poly(A) RNA binding)//GO:0008017(microtubule binding)//GO:0005515(protein binding)//GO:0050839(cell adhesion molecule binding)//GO:0044548(S100 protein binding)//GO:00…	GO:1900041(negative regulation of interleukin-2 secretion)//GO:0050714(positive regulation of protein secretion)//GO:1902896(terminal web assembly)//GO:0010628(positive regulation of gene expression)//GO:0072697(protein localization to cell cortex)//GO:0003376(sphingosine-1-phosphate signaling pathway)//GO:0061028(establishment of endothelial barrier)//GO:0030033(microvillus assembly)//GO:0031623…
MYL6	ENSG00000092841	protein_coding	+	chr12:56544579-56584068	3895.1	935.055	4.16565	2.05854	5e-05	0.00106477	up	4637	ESMLC|LC17|LC17-GI|LC17-NM|LC17A|LC17B|MLC-3|MLC1SM|MLC3NM|MLC3SM	MIM:609931|HGNC:HGNC:7587|Ensembl:ENSG00000092841|HPRD:17618|Vega:OTTHUMG00000170200	12	12q13.2	myosin light chain 6	hsa04270(Vascular smooth muscle contraction)//hsa04921(Oxytocin signaling pathway)	GO:0070062(extracellular exosome)//GO:0005903(brush border)//GO:0016020(membrane)//GO:0005829(cytosol)//GO:0016461(unconventional myosin complex)//GO:0016459(myosin complex)//GO:0031982(vesicle)	GO:0008307(structural constituent of muscle)//GO:0003774(motor activity)//GO:0030898(actin-dependent ATPase activity)//GO:0005515(protein binding)//GO:0005509(calcium ion binding)	GO:0007411(axon guidance)//GO:0030049(muscle filament sliding)//GO:0048013(ephrin receptor signaling pathway)//GO:0006936(muscle contraction)//GO:0007264(small GTPase mediated signal transduction)//GO:0007519(skeletal muscle tissue development)
TEKT2	ENSG00000092850	protein_coding	+	chr1:36549675-36553876	6.599	1.39929	4.71596	2.23755	0.0314	0.192299	up	27285	TEKTB1|TEKTIN-T|h-tektin-t	MIM:608953|HGNC:HGNC:11725|Ensembl:ENSG00000092850|HPRD:16410|Vega:OTTHUMG00000007629	1	1p34.3	tektin 2		GO:0005634(nucleus)//GO:0005874(microtubule)//GO:0005737(cytoplasm)//GO:0031514(motile cilium)		GO:0030317(sperm motility)//GO:0036159(inner dynein arm assembly)
CDC6	ENSG00000094804	protein_coding	+	chr17:38443884-38459171	2.7811	0.732121	3.79868	1.9255	0.00255	0.0290614	up	990	CDC18L|HsCDC18|HsCDC6	MIM:602627|HGNC:HGNC:1744|HPRD:04022	17	17q21.3	cell division cycle 6	hsa04110(Cell cycle)	GO:0005794(Golgi apparatus)//GO:0051233(spindle midzone)//GO:0005829(cytosol)//GO:0005654(nucleoplasm)//GO:0005634(nucleus)//GO:0005737(cytoplasm)//GO:0000922(spindle pole)	GO:0005524(ATP binding)//GO:0000166(nucleotide binding)//GO:0019900(kinase binding)//GO:0005515(protein binding)	GO:1904385(cellular response to angiotensin)//GO:0045737(positive regulation of cyclin-dependent protein serine/threonine kinase activity)//GO:0007067(mitotic nuclear division)//GO:0000083(regulation of transcription involved in G1/S transition of mitotic cell cycle)//GO:0048146(positive regulation of fibroblast proliferation)//GO:0032467(positive regulation of cytokinesis)//GO:1904117(cellular r…
MAP3K1	ENSG00000095015	protein_coding	+	chr5:56111400-56191979	3.96998	1.10438	3.59475	1.84589	0.0164	0.123277	up	4214	MAPKKK1|MEKK|MEKK 1|MEKK1|SRXY6	MIM:600982|HGNC:HGNC:6848|Ensembl:ENSG00000095015|Vega:OTTHUMG00000059486	5	5q11.2	mitogen-activated protein kinase kinase kinase 1, E3 ubiquitin protein ligase	hsa04010(MAPK signaling pathway)//hsa04120(Ubiquitin mediated proteolysis)//hsa04622(RIG-I-like receptor signaling pathway)//hsa04722(Neurotrophin signaling pathway)//hsa04912(GnRH signaling pathway)//hsa05161(Hepatitis B)//hsa05166(HTLV-I infection)	GO:0031941(filamentous actin)//GO:0005737(cytoplasm)//GO:0005829(cytosol)	GO:0008270(zinc ion binding)//GO:0004674(protein serine/threonine kinase activity)//GO:0019901(protein kinase binding)//GO:0004672(protein kinase activity)//GO:0004709(MAP kinase kinase kinase activity)//GO:0004706(JUN kinase kinase kinase activity)//GO:0005524(ATP binding)//GO:0008092(cytoskeletal protein binding)//GO:0005515(protein binding)	GO:0034166(toll-like receptor 10 signaling pathway)//GO:0007256(activation of JNKK activity)//GO:0007257(activation of JUN kinase activity)//GO:0034142(toll-like receptor 4 signaling pathway)//GO:0007179(transforming growth factor beta receptor signaling pathway)//GO:0008637(apoptotic mitochondrial changes)//GO:0002011(morphogenesis of an epithelial sheet)//GO:0034146(toll-like receptor 5 signali…
SH2D3C	ENSG00000095370	protein_coding	-	chr9:130500595-130541020	49.3723	10.3396	4.77506	2.25552	5e-05	0.00106477	up	10044	CHAT|NSP3|PRO34088|SHEP1	MIM:604722|HGNC:HGNC:16884|Ensembl:ENSG00000095370|HPRD:05284|Vega:OTTHUMG00000020717	9	9q34.11	SH2 domain containing 3C		GO:0016020(membrane)//GO:0005737(cytoplasm)	GO:0005515(protein binding)//GO:0005070(SH3/SH2 adaptor activity)//GO:0005085(guanyl-nucleotide exchange factor activity)	GO:0043547(positive regulation of GTPase activity)//GO:0007254(JNK cascade)//GO:0009967(positive regulation of signal transduction)//GO:0007264(small GTPase mediated signal transduction)
BAMBI	ENSG00000095739	protein_coding	+	chr10:28966270-28971868	10.3282	2.56065	4.03344	2.01201	0.00365	0.0386162	up	25805	NMA	MIM:604444|HGNC:HGNC:30251|Ensembl:ENSG00000095739|HPRD:05117|Vega:OTTHUMG00000017874	10	10p12.3-p11.2	BMP and activin membrane-bound inhibitor	hsa04310(Wnt signaling pathway)//hsa04350(TGF-beta signaling pathway)	GO:0005886(plasma membrane)//GO:0016021(integral component of membrane)//GO:0005737(cytoplasm)	GO:0005114(type II transforming growth factor beta receptor binding)//GO:0005109(frizzled binding)	GO:0035413(positive regulation of catenin import into nucleus)//GO:0008284(positive regulation of cell proliferation)//GO:0090263(positive regulation of canonical Wnt signaling pathway)//GO:0008360(regulation of cell shape)//GO:0016477(cell migration)//GO:0030512(negative regulation of transforming growth factor beta receptor signaling pathway)//GO:0032092(positive regulation of protein binding)/…
FKBP5	ENSG00000096060	protein_coding	-	chr6:35541361-35704724	20.3118	4.96291	4.09272	2.03306	0.0001	0.00195563	up	2289	AIG6|FKBP51|FKBP54|P54|PPIase|Ptg-10	MIM:602623|HGNC:HGNC:3721|Ensembl:ENSG00000096060|HPRD:04019|Vega:OTTHUMG00000014576	6	6p21.31	FK506 binding protein 5	hsa04915(Estrogen signaling pathway)	GO:0005654(nucleoplasm)//GO:0070062(extracellular exosome)//GO:0005789(endoplasmic reticulum membrane)//GO:0016020(membrane)	GO:0005528(FK506 binding)//GO:0003755(peptidyl-prolyl cis-trans isomerase activity)//GO:0005515(protein binding)//GO:0031072(heat shock protein binding)	GO:0061077(chaperone-mediated protein folding)//GO:0000413(protein peptidyl-prolyl isomerization)//GO:0006457(protein folding)
EFHC1	ENSG00000096093	protein_coding	+	chr6:52285105-52441713	30.4853	7.295	4.17892	2.06313	0.009	0.0777079	up	114327	EJM1|dJ304B14.2	MIM:608815|HGNC:HGNC:16406|Ensembl:ENSG00000096093|HPRD:10583|Vega:OTTHUMG00000014848	6	6p12.3	EF-hand domain (C-terminal) containing 1		GO:0005813(centrosome)//GO:0072686(mitotic spindle)//GO:0005930(axoneme)//GO:0043025(neuronal cell body)	GO:0005515(protein binding)//GO:0008022(protein C-terminus binding)//GO:0005509(calcium ion binding)	GO:0021795(cerebral cortex cell migration)
ABL1	ENSG00000097007	protein_coding	+	chr9:133589332-133763062	16.2828	8.04872	2.02303	1.01652	0.0165	0.123813	up	25	ABL|JTK7|bcr/abl|c-ABL|c-ABL1|p150|v-abl	MIM:189980|HGNC:HGNC:76|Ensembl:ENSG00000097007|HPRD:01809|Vega:OTTHUMG00000020813	9	9q34.1	ABL proto-oncogene 1, non-receptor tyrosine kinase	hsa04012(ErbB signaling pathway)//hsa04014(Ras signaling pathway)//hsa04110(Cell cycle)//hsa04360(Axon guidance)//hsa04722(Neurotrophin signaling pathway)//hsa05130(Pathogenic Escherichia coli infection)//hsa05131(Shigellosis)//hsa05200(Pathways in cancer)//hsa05206(MicroRNAs in cancer)//hsa05220(Chronic myeloid leukemia)//hsa05416(Viral myocarditis)	GO:0048471(perinuclear region of cytoplasm)//GO:0031965(nuclear membrane)//GO:0015629(actin cytoskeleton)//GO:0005829(cytosol)//GO:0005739(mitochondrion)//GO:0031252(cell leading edge)//GO:0005730(nucleolus)//GO:0005654(nucleoplasm)//GO:0005634(nucleus)//GO:0031234(extrinsic component of cytoplasmic side of plasma membrane)//GO:0005737(cytoplasm)	GO:0003785(actin monomer binding)//GO:0051019(mitogen-activated protein kinase binding)//GO:0004713(protein tyrosine kinase activity)//GO:0005080(protein kinase C binding)//GO:0017124(SH3 domain binding)//GO:0004672(protein kinase activity)//GO:0005102(receptor binding)//GO:0000287(magnesium ion binding)//GO:0019905(syntaxin binding)//GO:0004515(nicotinate-nucleotide adenylyltransferase activity)…	GO:0043123(positive regulation of I-kappaB kinase/NF-kappaB signaling)//GO:0045184(establishment of protein localization)//GO:0070301(cellular response to hydrogen peroxide)//GO:0050853(B cell receptor signaling pathway)//GO:1900042(positive regulation of interleukin-2 secretion)//GO:2000352(negative regulation of endothelial cell apoptotic process)//GO:0031113(regulation of microtubule polymeriz…
SH3GLB1	ENSG00000097033	protein_coding	+	chr1:87170258-87213867	33.6184	6.90787	4.86669	2.28294	0.0015	0.0189154	up	51100	Bif-1|CGI-61|PPP1R70|dJ612B15.2	MIM:609287|HGNC:HGNC:10833|Ensembl:ENSG00000097033|HPRD:15333|Vega:OTTHUMG00000010257	1	1p22	SH3-domain GRB2-like endophilin B1	hsa04144(Endocytosis)	GO:0070062(extracellular exosome)//GO:0016020(membrane)//GO:0043234(protein complex)//GO:0000421(autophagosome membrane)//GO:0030496(midbody)//GO:0005739(mitochondrion)//GO:0000139(Golgi membrane)//GO:0031410(cytoplasmic vesicle)//GO:0005737(cytoplasm)//GO:0005741(mitochondrial outer membrane)	GO:0042803(protein homodimerization activity)//GO:0005504(fatty acid binding)//GO:0042802(identical protein binding)//GO:0008289(lipid binding)//GO:0042171(lysophosphatidic acid acyltransferase activity)//GO:0005515(protein binding)	GO:0034198(cellular response to amino acid starvation)//GO:0042149(cellular response to glucose starvation)//GO:1900740(positive regulation of protein insertion into mitochondrial membrane involved in apoptotic signaling pathway)//GO:0006914(autophagy)//GO:1903527(positive regulation of membrane tubulation)//GO:0010508(positive regulation of autophagy)//GO:1902255(positive regulation of intrinsic…
NRP1	ENSG00000099250	protein_coding	-	chr10:33466419-33625190	60.3359	1.64991	36.5693	5.19256	5e-05	0.00106477	up	8829	BDCA4|CD304|NP1|NRP|VEGF165R	MIM:602069|HGNC:HGNC:8004|Ensembl:ENSG00000099250|HPRD:03642|Vega:OTTHUMG00000019343	10	10p12	neuropilin 1	hsa04360(Axon guidance)//hsa05166(HTLV-I infection)	GO:0097443(sorting endosome)//GO:0016021(integral component of membrane)//GO:0043235(receptor complex)//GO:0009986(cell surface)//GO:0030424(axon)//GO:0002116(semaphorin receptor complex)//GO:0005886(plasma membrane)//GO:0005829(cytosol)//GO:0030426(growth cone)//GO:0031410(cytoplasmic vesicle)//GO:0005883(neurofilament)//GO:0005769(early endosome)//GO:0005615(extracellular space)//GO:0005925(foc…	GO:0005021(vascular endothelial growth factor-activated receptor activity)//GO:0038085(vascular endothelial growth factor binding)//GO:0008201(heparin binding)//GO:0019838(growth factor binding)//GO:0015026(coreceptor activity)//GO:0017154(semaphorin receptor activity)//GO:0019955(cytokine binding)//GO:0046872(metal ion binding)//GO:0005515(protein binding)	GO:0021785(branchiomotor neuron axon guidance)//GO:0061549(sympathetic ganglion development)//GO:0035924(cellular response to vascular endothelial growth factor stimulus)//GO:0021649(vestibulocochlear nerve structural organization)//GO:0061299(retina vasculature morphogenesis in camera-type eye)//GO:0021828(gonadotrophin-releasing hormone neuronal migration to the hypothalamus)//GO:0048843(negati…
PALMD	ENSG00000099260	protein_coding	+	chr1:100111498-100160097	16.667	1.15475	14.4335	3.85135	0.00035	0.00574475	up	54873	C1orf11|PALML	MIM:610182|HGNC:HGNC:15846|Ensembl:ENSG00000099260|HPRD:06673|Vega:OTTHUMG00000010764	1	1p21.2	palmdelphin		GO:0016020(membrane)//GO:0043197(dendritic spine)//GO:0005737(cytoplasm)		GO:0008360(regulation of cell shape)
MAST3	ENSG00000099308	protein_coding	+	chr19:18169804-18262502	6.29501	2.38646	2.63781	1.39934	0.0052	0.0510548	up	23031	-	MIM:612258|HGNC:HGNC:19036|Ensembl:ENSG00000099308|Vega:OTTHUMG00000183418	19	19p13.11	microtubule associated serine/threonine kinase 3		GO:0005622(intracellular)	GO:0005524(ATP binding)//GO:0004674(protein serine/threonine kinase activity)//GO:0000287(magnesium ion binding)//GO:0005515(protein binding)	GO:0035556(intracellular signal transduction)//GO:0007010(cytoskeleton organization)//GO:0018105(peptidyl-serine phosphorylation)
HSD3B7	ENSG00000099377	protein_coding	+	chr16:30996518-31000473	7.10329	3.01546	2.35563	1.23611	0.0462	0.250858	up	80270	CBAS1|PFIC4|SDR11E3	MIM:607764|HGNC:HGNC:18324|Ensembl:ENSG00000099377|HPRD:09680|Vega:OTTHUMG00000132417	16	16p11.2	hydroxy-delta-5-steroid dehydrogenase, 3 beta- and steroid delta-isomerase 7	hsa00120(Primary bile acid biosynthesis)//	GO:0016021(integral component of membrane)//GO:0005575(cellular_component)//GO:0005789(endoplasmic reticulum membrane)	GO:0047016(cholest-5-ene-3-beta,7-alpha-diol 3-beta-dehydrogenase activity)//GO:0005515(protein binding)//GO:0003854(3-beta-hydroxy-delta5-steroid dehydrogenase activity)	GO:0055114(oxidation-reduction process)//GO:0006699(bile acid biosynthetic process)//GO:0006694(steroid biosynthetic process)//GO:0044281(small molecule metabolic process)//GO:0008206(bile acid metabolic process)
BCL7C	ENSG00000099385	protein_coding	-	chr16:30844946-30906541	82.5763	33.8265	2.44118	1.28758	0.0031	0.0338783	up	9274	-	MIM:605847|HGNC:HGNC:1006|Ensembl:ENSG00000099385|HPRD:05787|Vega:OTTHUMG00000177719	16	16p11	B-cell CLL/lymphoma 7C				GO:0006915(apoptotic process)
MTAP	ENSG00000099810	protein_coding	+	chr9:21802541-22121096	7.45594	1.82567	4.08394	2.02996	0.0168	0.125366	up	4507	BDMF|DMSFH|DMSMFH|HEL-249|LGMBF|MSAP|c86fus	MIM:156540|HGNC:HGNC:7413|Ensembl:ENSG00000099810|HPRD:01134|Vega:OTTHUMG00000019690	9	9p21	methylthioadenosine phosphorylase	hsa00270(Cysteine and methionine metabolism)//	GO:0070062(extracellular exosome)//GO:0005634(nucleus)//GO:0005737(cytoplasm)//GO:0005829(cytosol)	GO:0003824(catalytic activity)//GO:0005515(protein binding)//GO:0004645(phosphorylase activity)//GO:0017061(S-methyl-5-thioadenosine phosphorylase activity)	GO:0006166(purine ribonucleoside salvage)//GO:0043101(purine-containing compound salvage)//GO:0044281(small molecule metabolic process)//GO:0006738(nicotinamide riboside catabolic process)//GO:0009116(nucleoside metabolic process)//GO:0034641(cellular nitrogen compound metabolic process)//GO:0006595(polyamine metabolic process)//GO:0000096(sulfur amino acid metabolic process)//GO:0019509(L-methio…
GADD45B	ENSG00000099860	protein_coding	+	chr19:2476119-2478257	265.221	64.5301	4.11003	2.03915	5e-05	0.00106477	up	4616	GADD45BETA|MYD118	MIM:604948|HGNC:HGNC:4096|Ensembl:ENSG00000099860|HPRD:05382|Vega:OTTHUMG00000180434	19	19p13.3	growth arrest and DNA damage inducible beta	hsa04010(MAPK signaling pathway)//hsa04064(NF-kappa B signaling pathway)//hsa04068(FoxO signaling pathway)//hsa04110(Cell cycle)//hsa04115(p53 signaling pathway)//hsa04210(Apoptosis)	GO:0005634(nucleus)//GO:0005737(cytoplasm)	GO:0005515(protein binding)	GO:0007275(multicellular organism development)//GO:0043065(positive regulation of apoptotic process)//GO:0030154(cell differentiation)//GO:1900745(positive regulation of p38MAPK cascade)//GO:0046330(positive regulation of JNK cascade)//GO:0000186(activation of MAPKK activity)//GO:0006950(response to stress)//GO:0006469(negative regulation of protein kinase activity)//GO:0006915(apoptotic process)…
MED15	ENSG00000099917	protein_coding	+	chr22:20850199-20946505	65.6605	29.1329	2.25382	1.17237	0.00405	0.0417415	up	51586	ARC105|CAG7A|CTG7A|PCQAP|TIG-1|TIG1|TNRC7	MIM:607372|HGNC:HGNC:14248|Ensembl:ENSG00000099917|HPRD:12117|Vega:OTTHUMG00000150810	22	22q11.2	mediator complex subunit 15		GO:0016592(mediator complex)//GO:0005654(nucleoplasm)//GO:0005634(nucleus)//GO:0005737(cytoplasm)//GO:0016020(membrane)	GO:0005515(protein binding)//GO:0001104(RNA polymerase II transcription cofactor activity)	GO:0006357(regulation of transcription from RNA polymerase II promoter)//GO:0010467(gene expression)//GO:0006367(transcription initiation from RNA polymerase II promoter)//GO:0019827(stem cell population maintenance)
SUSD2	ENSG00000099994	protein_coding	+	chr22:24577226-24585078	15.9854	1.98254	8.06313	3.01134	5e-05	0.00106477	up	56241	BK65A6.2	MIM:615825|HGNC:HGNC:30667|Ensembl:ENSG00000099994|HPRD:18132|Vega:OTTHUMG00000150792	22	22q11-q12	sushi domain containing 2		GO:0005886(plasma membrane)//GO:0070062(extracellular exosome)//GO:0016021(integral component of membrane)	GO:0005044(scavenger receptor activity)//GO:0005515(protein binding)//GO:0030247(polysaccharide binding)	GO:0006955(immune response)//GO:0051782(negative regulation of cell division)//GO:0006898(receptor-mediated endocytosis)//GO:1902807(negative regulation of cell cycle G1/S phase transition)
GGT5	ENSG00000099998	protein_coding	-	chr22:24615621-24641110	162.635	6.95071	23.3983	4.54833	5e-05	0.00106477	up	2687	GGL|GGT 5|GGT-REL|GGTLA1	MIM:137168|HGNC:HGNC:4260|Ensembl:ENSG00000099998|HPRD:00666|Vega:OTTHUMG00000150796	22	22q11.23	gamma-glutamyltransferase 5	hsa00430(Taurine and hypotaurine metabolism)//hsa00460(Cyanoamino acid metabolism)//hsa00480(Glutathione metabolism)//hsa00590(Arachidonic acid metabolism)//	GO:0031362(anchored component of external side of plasma membrane)//GO:0005886(plasma membrane)//GO:0016021(integral component of membrane)	GO:0036374(glutathione hydrolase activity)//GO:0003840(gamma-glutamyltransferase activity)	GO:0006691(leukotriene metabolic process)//GO:0019370(leukotriene biosynthetic process)//GO:0006750(glutathione biosynthetic process)//GO:0019369(arachidonic acid metabolic process)//GO:0006954(inflammatory response)//GO:0006520(cellular amino acid metabolic process)//GO:0006508(proteolysis)//GO:0044281(small molecule metabolic process)//GO:0006749(glutathione metabolic process)
PPM1F	ENSG00000100034	protein_coding	-	chr22:22273792-22307209	39.3354	9.12864	4.30902	2.10736	5e-05	0.00106477	up	9647	CAMKP|CaMKPase|FEM-2|POPX2|hFEM-2	HGNC:HGNC:19388|Ensembl:ENSG00000100034|HPRD:10163|Vega:OTTHUMG00000150835	22	22q11.22	protein phosphatase, Mg2+/Mn2+ dependent 1F		GO:0043234(protein complex)//GO:0048471(perinuclear region of cytoplasm)//GO:0005829(cytosol)	GO:0033192(calmodulin-dependent protein phosphatase activity)//GO:0004722(protein serine/threonine phosphatase activity)//GO:0043169(cation binding)//GO:0016791(phosphatase activity)//GO:0046872(metal ion binding)//GO:0005515(protein binding)	GO:0044387(negative regulation of protein kinase activity by regulation of protein phosphorylation)//GO:0010634(positive regulation of epithelial cell migration)//GO:0097193(intrinsic apoptotic signaling pathway)//GO:0050921(positive regulation of chemotaxis)//GO:0016576(histone dephosphorylation)//GO:0035970(peptidyl-threonine dephosphorylation)//GO:0045927(positive regulation of growth)//GO:005…
CYTH4	ENSG00000100055	protein_coding	+	chr22:37678067-37711382	8.82242	2.43104	3.62907	1.8596	0.002	0.0237607	up	27128	CYT4|DJ63G5.1|PSCD4	MIM:606514|HGNC:HGNC:9505|Ensembl:ENSG00000100055|HPRD:07354|Vega:OTTHUMG00000150562	22	22q12.3-q13.1	cytohesin 4		GO:0005886(plasma membrane)	GO:0008289(lipid binding)//GO:0005086(ARF guanyl-nucleotide exchange factor activity)	GO:0032012(regulation of ARF protein signal transduction)//GO:0043547(positive regulation of GTPase activity)
MFNG	ENSG00000100060	protein_coding	-	chr22:37865100-37915549	41.3553	1.45605	28.4024	4.82794	0.00015	0.00277958	up	4242	-	MIM:602577|HGNC:HGNC:7038|Ensembl:ENSG00000100060|HPRD:03988|Vega:OTTHUMG00000150560	22	22q12	MFNG O-fucosylpeptide 3-beta-N-acetylglucosaminyltransferase	hsa00514(Other types of O-glycan biosynthesis)//hsa04330(Notch signaling pathway)	GO:0016020(membrane)//GO:0030173(integral component of Golgi membrane)//GO:0005615(extracellular space)	GO:0046872(metal ion binding)//GO:0033829(O-fucosylpeptide 3-beta-N-acetylglucosaminyltransferase activity)//GO:0016757(transferase activity, transferring glycosyl groups)	GO:0002315(marginal zone B cell differentiation)//GO:0032092(positive regulation of protein binding)//GO:0045747(positive regulation of Notch signaling pathway)//GO:0008152(metabolic process)//GO:0007389(pattern specification process)
CARD10	ENSG00000100065	protein_coding	-	chr22:37865100-37915549	17.9932	0.854612	21.0543	4.39604	0.0001	0.00195563	up	29775	BIMP1|CARMA3	MIM:607209|HGNC:HGNC:16422|Ensembl:ENSG00000100065|HPRD:06233|Vega:OTTHUMG00000150592	22	22q13.1	caspase recruitment domain family member 10		GO:0032449(CBM complex)//GO:0005737(cytoplasm)	GO:0005515(protein binding)//GO:0030159(receptor signaling complex scaffold activity)	GO:0007250(activation of NF-kappaB-inducing kinase activity)//GO:0006461(protein complex assembly)//GO:0042981(regulation of apoptotic process)
LGALS1	ENSG00000100097	protein_coding	+	chr22:38071614-38075813	1102.68	244.028	4.51864	2.17589	5e-05	0.00106477	up	3956	GAL1|GBP	MIM:150570|HGNC:HGNC:6561|Ensembl:ENSG00000100097|HPRD:01040|Vega:OTTHUMG00000150661	22	22q13.1	lectin, galactoside-binding, soluble, 1		GO:0070062(extracellular exosome)//GO:0009986(cell surface)//GO:0031012(extracellular matrix)//GO:0005578(proteinaceous extracellular matrix)//GO:0005622(intracellular)//GO:0005634(nucleus)//GO:0005615(extracellular space)//GO:0005737(cytoplasm)	GO:0043236(laminin binding)//GO:0042803(protein homodimerization activity)//GO:0004871(signal transducer activity)//GO:0030395(lactose binding)//GO:0044822(poly(A) RNA binding)//GO:0005515(protein binding)//GO:0001948(glycoprotein binding)	GO:0034120(positive regulation of erythrocyte aggregation)//GO:0042493(response to drug)//GO:0010977(negative regulation of neuron projection development)//GO:0033555(multicellular organismal response to stress)//GO:0002317(plasma cell differentiation)//GO:0043123(positive regulation of I-kappaB kinase/NF-kappaB signaling)//GO:0031295(T cell costimulation)//GO:0010812(negative regulation of cell-…
TRIOBP	ENSG00000100106	protein_coding	+	chr22:38077679-38172563	23.7055	4.68351	5.06148	2.33956	0.0038	0.0398123	up	11078	DFNB28|HRIHFB2122|TAP68|TARA|dJ37E16.4	MIM:609761|HGNC:HGNC:17009|Ensembl:ENSG00000100106|HPRD:11028|Vega:OTTHUMG00000150657	22	22q13.1	TRIO and F-actin binding protein		GO:0005815(microtubule organizing center)//GO:0015629(actin cytoskeleton)//GO:0030496(midbody)//GO:0005737(cytoplasm)//GO:0005634(nucleus)//GO:0005925(focal adhesion)	GO:0017049(GTP-Rho binding)//GO:0051015(actin filament binding)//GO:0045159(myosin II binding)//GO:0031625(ubiquitin protein ligase binding)	GO:0007067(mitotic nuclear division)//GO:0051016(barbed-end actin filament capping)//GO:0032956(regulation of actin cytoskeleton organization)//GO:0051301(cell division)//GO:1900026(positive regulation of substrate adhesion-dependent cell spreading)//GO:0030047(actin modification)
MICALL1	ENSG00000100139	protein_coding	+	chr22:38301663-38338829	13.0043	3.21306	4.0473	2.01696	0.0003	0.0050041	up	85377	MICAL-L1|MIRAB13	HGNC:HGNC:29804|Ensembl:ENSG00000100139|HPRD:11363|Vega:OTTHUMG00000150670	22	22q13.1	MICAL like 1		GO:0031902(late endosome membrane)//GO:0005802(trans-Golgi network)//GO:0055038(recycling endosome membrane)//GO:0005770(late endosome)//GO:0019898(extrinsic component of membrane)//GO:0005622(intracellular)//GO:0005769(early endosome)	GO:0070300(phosphatidic acid binding)//GO:0017137(Rab GTPase binding)//GO:0008270(zinc ion binding)//GO:0005515(protein binding)//GO:0042802(identical protein binding)	GO:0006897(endocytosis)//GO:1990090(cellular response to nerve growth factor stimulus)//GO:0031175(neuron projection development)//GO:0006898(receptor-mediated endocytosis)//GO:0097320(membrane tubulation)//GO:0032456(endocytic recycling)//GO:0032458(slow endocytic recycling)//GO:1990126(retrograde transport, endosome to plasma membrane)//GO:0006612(protein targeting to membrane)//GO:0036010(prot…
HSCB	ENSG00000100209	protein_coding	+	chr22:29083730-29153503	21.1054	7.22808	2.91992	1.54593	0.0438	0.242657	up	150274	DNAJC20|HSC20|JAC1	MIM:608142|HGNC:HGNC:28913|Ensembl:ENSG00000100209|HPRD:16289|Vega:OTTHUMG00000151092	22	22q12.1	HscB mitochondrial iron-sulfur cluster co-chaperone		GO:0005739(mitochondrion)//GO:0005634(nucleus)//GO:0005737(cytoplasm)	GO:0051087(chaperone binding)//GO:0003674(molecular_function)//GO:0046872(metal ion binding)//GO:0005515(protein binding)	GO:0051259(protein oligomerization)//GO:0016226(iron-sulfur cluster assembly)//GO:0006457(protein folding)
CBY1	ENSG00000100211	protein_coding	+	chr22:39052640-39077825	41.5677	18.616	2.2329	1.15892	0.0178	0.13039	up	25776	C22orf2|CBY|HS508I15A|PGEA1|PIGEA-14|PIGEA14|arb1	MIM:607757|HGNC:HGNC:1307|Ensembl:ENSG00000100211|HPRD:09676|Vega:OTTHUMG00000150990	22	22q12	chibby homolog 1 (Drosophila)		GO:0005802(trans-Golgi network)//GO:0005829(cytosol)//GO:0016607(nuclear speck)//GO:0005654(nucleoplasm)//GO:0005634(nucleus)//GO:0036064(ciliary basal body)	GO:0005515(protein binding)//GO:0042802(identical protein binding)//GO:0008013(beta-catenin binding)	GO:0042384(cilium assembly)//GO:0055007(cardiac muscle cell differentiation)//GO:0090090(negative regulation of canonical Wnt signaling pathway)//GO:0008104(protein localization)//GO:0030178(negative regulation of Wnt signaling pathway)//GO:0045892(negative regulation of transcription, DNA-templated)//GO:0045444(fat cell differentiation)
XBP1	ENSG00000100219	protein_coding	-	chr22:29190542-29196585	46.9405	18.0346	2.60279	1.38006	0.00235	0.0272724	up	7494	TREB-5|TREB5|XBP-1|XBP2	MIM:194355|HGNC:HGNC:12801|Ensembl:ENSG00000100219|HPRD:01908|Vega:OTTHUMG00000151094	22	22q12.1|22q12	X-box binding protein 1	hsa04141(Protein processing in endoplasmic reticulum)//hsa04932(Non-alcoholic fatty liver disease (NAFLD))//hsa05166(HTLV-I infection)	GO:0016021(integral component of membrane)//GO:0005789(endoplasmic reticulum membrane)//GO:0030176(integral component of endoplasmic reticulum membrane)//GO:0005829(cytosol)//GO:0005783(endoplasmic reticulum)//GO:0005654(nucleoplasm)//GO:0005634(nucleus)//GO:0005737(cytoplasm)	GO:0002020(protease binding)//GO:0031490(chromatin DNA binding)//GO:0031625(ubiquitin protein ligase binding)//GO:0003700(transcription factor activity, sequence-specific DNA binding)//GO:0019901(protein kinase binding)//GO:0043565(sequence-specific DNA binding)//GO:0001047(core promoter binding)//GO:0042803(protein homodimerization activity)//GO:0046982(protein heterodimerization activity)//GO:0…	GO:1903071(positive regulation of ER-associated ubiquitin-dependent protein catabolic process)//GO:0007517(muscle organ development)//GO:0048666(neuron development)//GO:0035924(cellular response to vascular endothelial growth factor stimulus)//GO:0000122(negative regulation of transcription from RNA polymerase II promoter)//GO:0045600(positive regulation of fat cell differentiation)//GO:0031062(p…
FBXO7	ENSG00000100225	protein_coding	+	chr22:32870662-32894818	137.633	55.8381	2.46485	1.3015	0.0015	0.0189154	up	25793	FBX|FBX07|FBX7|PARK15|PKPS	MIM:605648|HGNC:HGNC:13586|Ensembl:ENSG00000100225|HPRD:07292|Vega:OTTHUMG00000030674	22	22q12.3	F-box protein 7		GO:0043234(protein complex)//GO:0005829(cytosol)//GO:0005739(mitochondrion)//GO:0005634(nucleus)//GO:0005737(cytoplasm)//GO:0000151(ubiquitin ligase complex)	GO:0019901(protein kinase binding)//GO:0004842(ubiquitin-protein transferase activity)//GO:0005515(protein binding)	GO:2000134(negative regulation of G1/S transition of mitotic cell cycle)//GO:0045620(negative regulation of lymphocyte differentiation)//GO:0045736(negative regulation of cyclin-dependent protein serine/threonine kinase activity)//GO:0016567(protein ubiquitination)//GO:0031647(regulation of protein stability)//GO:0006511(ubiquitin-dependent protein catabolic process)//GO:0000422(mitophagy)//GO:00…
RAB36	ENSG00000100228	protein_coding	+	chr22:23487512-23506537	4.09511	1.61886	2.52964	1.33893	0.024	0.159834	up	9609	-	MIM:605662|HGNC:HGNC:9775|Ensembl:ENSG00000100228|HPRD:05743|Vega:OTTHUMG00000150601	22	22q11.22	RAB36, member RAS oncogene family		GO:0005622(intracellular)//GO:0005794(Golgi apparatus)//GO:0000139(Golgi membrane)	GO:0005525(GTP binding)	GO:0015031(protein transport)//GO:0007264(small GTPase mediated signal transduction)
TIMP3	ENSG00000100234	protein_coding	+	chr22:32908538-33454358	171.063	17.5497	9.74735	3.28501	5e-05	0.00106477	up	7078	HSMRK222|K222|K222TA2|SFD	MIM:188826|HGNC:HGNC:11822|Ensembl:ENSG00000100234|HPRD:01785|Vega:OTTHUMG00000030784	22	22q12.3	TIMP metallopeptidase inhibitor 3	hsa05205(Proteoglycans in cancer)//hsa05206(MicroRNAs in cancer)	GO:0005604(basement membrane)//GO:0070062(extracellular exosome)//GO:0005578(proteinaceous extracellular matrix)//GO:0031012(extracellular matrix)//GO:0005634(nucleus)//GO:0005615(extracellular space)//GO:0005737(cytoplasm)	GO:0002020(protease binding)//GO:0005515(protein binding)//GO:0046872(metal ion binding)//GO:0008191(metalloendopeptidase inhibitor activity)	GO:0007568(aging)//GO:0071310(cellular response to organic substance)//GO:0010033(response to organic substance)//GO:0051593(response to folic acid)//GO:0051045(negative regulation of membrane protein ectodomain proteolysis)//GO:1904684(negative regulation of metalloendopeptidase activity)//GO:0048553(negative regulation of metalloenzyme activity)//GO:0009612(response to mechanical stimulus)//GO:…
CYB5R3	ENSG00000100243	protein_coding	-	chr22:43013845-43045574	148.628	65.4151	2.27207	1.18401	0.00115	0.0151212	up	1727	B5R|DIA1	MIM:613213|HGNC:HGNC:2873|Ensembl:ENSG00000100243|HPRD:08942	22	22q13.2	cytochrome b5 reductase 3	hsa00520(Amino sugar and nucleotide sugar metabolism)	GO:0005833(hemoglobin complex)//GO:0005743(mitochondrial inner membrane)//GO:0070062(extracellular exosome)//GO:0005811(lipid particle)//GO:0016020(membrane)//GO:0005789(endoplasmic reticulum membrane)//GO:0005739(mitochondrion)//GO:0005741(mitochondrial outer membrane)//GO:0005783(endoplasmic reticulum)//GO:0005737(cytoplasm)	GO:0051287(NAD binding)//GO:0016491(oxidoreductase activity)//GO:0004128(cytochrome-b5 reductase activity, acting on NAD(P)H)//GO:0016208(AMP binding)//GO:0043531(ADP binding)//GO:0071949(FAD binding)//GO:0050660(flavin adenine dinucleotide binding)	GO:0055114(oxidation-reduction process)//GO:0044281(small molecule metabolic process)//GO:0019852(L-ascorbic acid metabolic process)//GO:0008015(blood circulation)//GO:0006695(cholesterol biosynthetic process)//GO:0006767(water-soluble vitamin metabolic process)//GO:0006766(vitamin metabolic process)
HMOX1	ENSG00000100292	protein_coding	+	chr22:35776353-35790207	61.5789	6.65873	9.24786	3.20912	5e-05	0.00106477	up	3162	HMOX1D|HO-1|HSP32|bK286B10	MIM:141250|HGNC:HGNC:5013|Ensembl:ENSG00000100292|HPRD:00782|Vega:OTTHUMG00000150960	22	22q13.1	heme oxygenase 1	hsa00860(Porphyrin and chlorophyll metabolism)//hsa04066(HIF-1 signaling pathway)//hsa04978(Mineral absorption)//hsa05206(MicroRNAs in cancer)	GO:0005901(caveola)//GO:0016020(membrane)//GO:0048471(perinuclear region of cytoplasm)//GO:0005789(endoplasmic reticulum membrane)//GO:0005829(cytosol)//GO:0005783(endoplasmic reticulum)//GO:0005730(nucleolus)//GO:0005634(nucleus)//GO:0005615(extracellular space)	GO:0004392(heme oxygenase (decyclizing) activity)//GO:0042803(protein homodimerization activity)//GO:0004871(signal transducer activity)//GO:0019899(enzyme binding)//GO:0004630(phospholipase D activity)//GO:0020037(heme binding)//GO:0046872(metal ion binding)//GO:0005515(protein binding)	GO:0014806(smooth muscle hyperplasia)//GO:0045765(regulation of angiogenesis)//GO:0010656(negative regulation of muscle cell apoptotic process)//GO:0043123(positive regulation of I-kappaB kinase/NF-kappaB signaling)//GO:0006979(response to oxidative stress)//GO:0006788(heme oxidation)//GO:0045080(positive regulation of chemokine biosynthetic process)//GO:0032764(negative regulation of mast cell c…
TSPO	ENSG00000100300	protein_coding	+	chr22:43547519-43559248	111.611	37.4012	2.98415	1.57732	0.00145	0.0184468	up	706	BPBS|BZRP|DBI|IBP|MBR|PBR|PBS|PKBS|PTBR|mDRC|pk18	MIM:109610|HGNC:HGNC:1158|Ensembl:ENSG00000100300|HPRD:15913|Vega:OTTHUMG00000150573	22	22q13.31	translocator protein	hsa04080(Neuroactive ligand-receptor interaction)//hsa05166(HTLV-I infection)	GO:0016021(integral component of membrane)//GO:0070062(extracellular exosome)//GO:0031965(nuclear membrane)//GO:0098794(postsynapse)//GO:0043231(intracellular membrane-bounded organelle)//GO:0005739(mitochondrion)//GO:0005741(mitochondrial outer membrane)//GO:0005737(cytoplasm)	GO:0008503(benzodiazepine receptor activity)//GO:0015485(cholesterol binding)//GO:0005497(androgen binding)//GO:0005515(protein binding)//GO:0044325(ion channel binding)	GO:0045019(negative regulation of nitric oxide biosynthetic process)//GO:0006821(chloride transport)//GO:0032374(regulation of cholesterol transport)//GO:0099565(chemical synaptic transmission, postsynaptic)//GO:0051901(positive regulation of mitochondrial depolarization)//GO:0060253(negative regulation of glial cell proliferation)//GO:0010042(response to manganese ion)//GO:1903147(negative regul…
PDGFB	ENSG00000100311	protein_coding	-	chr22:39619363-39640756	43.3028	4.89744	8.84192	3.14436	5e-05	0.00106477	up	5155	IBGC5|PDGF-2|PDGF2|SIS|SSV|c-sis	MIM:190040|HGNC:HGNC:8800|Ensembl:ENSG00000100311|HPRD:01815|Vega:OTTHUMG00000151029	22	22q13.1	platelet derived growth factor subunit B	hsa04010(MAPK signaling pathway)//hsa04014(Ras signaling pathway)//hsa04015(Rap1 signaling pathway)//hsa04060(Cytokine-cytokine receptor interaction)//	GO:0005576(extracellular region)//GO:0009986(cell surface)//GO:0031093(platelet alpha granule lumen)//GO:0016020(membrane)//GO:0016323(basolateral plasma membrane)//GO:0005788(endoplasmic reticulum lumen)//GO:0000139(Golgi membrane)//GO:0005615(extracellular space)//GO:0005737(cytoplasm)	GO:0008083(growth factor activity)//GO:0042803(protein homodimerization activity)//GO:0005518(collagen binding)//GO:0005161(platelet-derived growth factor receptor binding)//GO:0046982(protein heterodimerization activity)//GO:0042802(identical protein binding)//GO:0048407(platelet-derived growth factor binding)//GO:0016176(superoxide-generating NADPH oxidase activator activity)//GO:0005515(protei…	GO:0071363(cellular response to growth factor stimulus)//GO:0030168(platelet activation)//GO:0071506(cellular response to mycophenolic acid)//GO:2000573(positive regulation of DNA biosynthetic process)//GO:0043536(positive regulation of blood vessel endothelial cell migration)//GO:0045840(positive regulation of mitotic nuclear division)//GO:0010628(positive regulation of gene expression)//GO:0031…
APOL4	ENSG00000100336	protein_coding	-	chr22:36585171-36600886	2.16178	0.13318	16.232	4.02077	0.0383	0.222241	up	80832	APOL-IV|APOLIV	MIM:607254|HGNC:HGNC:14867|Ensembl:ENSG00000100336|HPRD:16237|Vega:OTTHUMG00000150630	22	22q11.2-q13.2	apolipoprotein L4		GO:0043231(intracellular membrane-bounded organelle)//GO:0005575(cellular_component)//GO:0005576(extracellular region)//GO:0005615(extracellular space)	GO:0008289(lipid binding)//GO:0003674(molecular_function)//GO:0005515(protein binding)	GO:0006869(lipid transport)//GO:0006629(lipid metabolic process)//GO:0042157(lipoprotein metabolic process)
APOL1	ENSG00000100342	protein_coding	+	chr22:36649055-36663576	14.6704	1.9792	7.41229	2.88992	0.00045	0.00712561	up	8542	APO-L|APOL|APOL-I|FSGS4	MIM:603743|HGNC:HGNC:618|Ensembl:ENSG00000100342|HPRD:04774|Vega:OTTHUMG00000030427	22	22q13.1	apolipoprotein L1	hsa05143(African trypanosomiasis)	GO:0005576(extracellular region)//GO:0072562(blood microparticle)//GO:0034361(very-low-density lipoprotein particle)//GO:0034364(high-density lipoprotein particle)//GO:0031224(intrinsic component of membrane)//GO:0005615(extracellular space)	GO:0008289(lipid binding)//GO:0005254(chloride channel activity)//GO:0005515(protein binding)	GO:0019835(cytolysis)//GO:0006898(receptor-mediated endocytosis)//GO:0045087(innate immune response)//GO:1902476(chloride transmembrane transport)//GO:0042157(lipoprotein metabolic process)//GO:0006869(lipid transport)//GO:0008203(cholesterol metabolic process)//GO:0031640(killing of cells of other organism)
MYH9	ENSG00000100345	protein_coding	-	chr22:36677326-36784063	78.0017	15.689	4.97174	2.31375	5e-05	0.00106477	up	4627	BDPLT6|DFNA17|EPSTS|FTNS|MHA|NMHC-II-A|NMMHC-IIA|NMMHCA	MIM:160775|HGNC:HGNC:7579|Ensembl:ENSG00000100345|HPRD:01177|Vega:OTTHUMG00000030429	22	22q13.1	myosin, heavy chain 9, non-muscle	hsa04530(Tight junction)//hsa04810(Regulation of actin cytoskeleton)//hsa05132(Salmonella infection)	GO:0016460(myosin II complex)//GO:0001725(stress fiber)//GO:0001726(ruffle)//GO:0005913(cell-cell adherens junction)//GO:0005737(cytoplasm)//GO:0001772(immunological synapse)//GO:0001931(uropod)//GO:0016020(membrane)//GO:0015629(actin cytoskeleton)//GO:0042641(actomyosin)//GO:0005819(spindle)//GO:0008180(COP9 signalosome)//GO:0008305(integrin complex)//GO:0005634(nucleus)//GO:0031252(cell leading…	GO:0019904(protein domain specific binding)//GO:0000146(microfilament motor activity)//GO:0042803(protein homodimerization activity)//GO:0005524(ATP binding)//GO:0003779(actin binding)//GO:0005516(calmodulin binding)//GO:0043531(ADP binding)//GO:0003774(motor activity)//GO:0030898(actin-dependent ATPase activity)//GO:0051015(actin filament binding)//GO:0044822(poly(A) RNA binding)//GO:0043495(pro…	GO:0008152(metabolic process)//GO:0048013(ephrin receptor signaling pathway)//GO:0001768(establishment of T cell polarity)//GO:0051295(establishment of meiotic spindle localization)//GO:0007520(myoblast fusion)//GO:0000910(cytokinesis)//GO:0050900(leukocyte migration)//GO:0006509(membrane protein ectodomain proteolysis)//GO:0070527(platelet aggregation)//GO:0000212(meiotic spindle organization)//…
EIF3D	ENSG00000100353	protein_coding	-	chr22:36906896-36925483	142.982	64.7066	2.2097	1.14385	0.02725	0.174418	up	8664	EIF3S7|eIF3-p66|eIF3-zeta	MIM:603915|HGNC:HGNC:3278|Ensembl:ENSG00000100353|HPRD:04888|Vega:OTTHUMG00000150599	22	22q13.1	eukaryotic translation initiation factor 3 subunit D	hsa03013(RNA transport)	GO:0071541(eukaryotic translation initiation factor 3 complex, eIF3m)//GO:0016020(membrane)//GO:0005829(cytosol)//GO:0033290(eukaryotic 48S preinitiation complex)//GO:0005852(eukaryotic translation initiation factor 3 complex)//GO:0016282(eukaryotic 43S preinitiation complex)	GO:0044822(poly(A) RNA binding)//GO:0005515(protein binding)//GO:0003743(translation initiation factor activity)	GO:0006412(translation)//GO:0044267(cellular protein metabolic process)//GO:0010467(gene expression)//GO:0001731(formation of translation preinitiation complex)//GO:0001732(formation of cytoplasmic translation initiation complex)//GO:0006413(translational initiation)//GO:0006446(regulation of translational initiation)
NCF4	ENSG00000100365	protein_coding	+	chr22:37243414-37274057	27.4709	5.34238	5.14207	2.36235	0.0004	0.00645723	up	4689	NCF|P40PHOX|SH3PXD4	MIM:601488|HGNC:HGNC:7662|Ensembl:ENSG00000100365|HPRD:03289|Vega:OTTHUMG00000150548	22	22q13.1	neutrophil cytosolic factor 4	hsa04145(Phagosome)//hsa04380(Osteoclast differentiation)//hsa04670(Leukocyte transendothelial migration)//hsa05140(Leishmaniasis)	GO:0010008(endosome membrane)//GO:0016020(membrane)//GO:0032010(phagolysosome)//GO:0043020(NADPH oxidase complex)//GO:0005829(cytosol)	GO:0032266(phosphatidylinositol-3-phosphate binding)//GO:0016176(superoxide-generating NADPH oxidase activator activity)//GO:0035091(phosphatidylinositol binding)//GO:0046983(protein dimerization activity)//GO:0005515(protein binding)	GO:0055114(oxidation-reduction process)//GO:0002474(antigen processing and presentation of peptide antigen via MHC class I)//GO:0002479(antigen processing and presentation of exogenous peptide antigen via MHC class I, TAP-dependent)//GO:0042590(antigen processing and presentation of exogenous peptide antigen via MHC class I)//GO:0007264(small GTPase mediated signal transduction)//GO:0043085(posit…
FAM118A	ENSG00000100376	protein_coding	+	chr22:45704848-45737836	101.126	24.7746	4.08184	2.02922	0.0006	0.00895471	up	55007	C22orf8	HGNC:HGNC:1313|Ensembl:ENSG00000100376|HPRD:07936|Vega:OTTHUMG00000151338	22	22q13	family with sequence similarity 118 member A		GO:0016021(integral component of membrane)	GO:0005515(protein binding)
IL2RB	ENSG00000100385	protein_coding	-	chr22:37521877-37595425	1.60564	0.125943	12.749	3.67231	0.00155	0.0194323	up	3560	CD122|IL15RB|P70-75	MIM:146710|HGNC:HGNC:6009|Ensembl:ENSG00000100385|HPRD:00896|Vega:OTTHUMG00000150534	22	22q13.1	interleukin 2 receptor subunit beta	hsa04060(Cytokine-cytokine receptor interaction)//hsa04144(Endocytosis)//hsa04151(PI3K-Akt signaling pathway)//hsa04630(Jak-STAT signaling pathway)//hsa05162(Measles)//hsa05166(HTLV-I infection)//hsa05202(Transcriptional misregulation in cancer)	GO:0005622(intracellular)//GO:0005886(plasma membrane)//GO:0005887(integral component of plasma membrane)//GO:0009897(external side of plasma membrane)//GO:0016020(membrane)	GO:0019976(interleukin-2 binding)//GO:0005515(protein binding)//GO:0004911(interleukin-2 receptor activity)	GO:0007411(axon guidance)//GO:0045087(innate immune response)//GO:0008286(insulin receptor signaling pathway)//GO:0000165(MAPK cascade)//GO:0019221(cytokine-mediated signaling pathway)//GO:0007173(epidermal growth factor receptor signaling pathway)//GO:0007264(small GTPase mediated signal transduction)//GO:0038095(Fc-epsilon receptor signaling pathway)//GO:0007265(Ras protein signal transduction)…
GZMB	ENSG00000100453	protein_coding	-	chr14:25064928-25126980	13.8157	0.150469	91.817	6.52069	0.04525	0.248075	up	3002	CCPI|CGL-1|CGL1|CSP-B|CSPB|CTLA1|CTSGL1|HLP|SECT	MIM:123910|HGNC:HGNC:4709|Ensembl:ENSG00000100453|HPRD:00476|Vega:OTTHUMG00000029369	14	14q11.2	granzyme B	hsa04210(Apoptosis)//hsa04650(Natural killer cell mediated cytotoxicity)//hsa04940(Type I diabetes mellitus)//hsa05202(Transcriptional misregulation in cancer)//hsa05320(Autoimmune thyroid disease)//hsa05330(Allograft rejection)//hsa05332(Graft-versus-host disease)	GO:0001772(immunological synapse)//GO:0016020(membrane)//GO:0005829(cytosol)//GO:0043231(intracellular membrane-bounded organelle)//GO:0005739(mitochondrion)//GO:0044194(cytolytic granule)//GO:0005634(nucleus)//GO:0005737(cytoplasm)	GO:0008236(serine-type peptidase activity)//GO:0005515(protein binding)//GO:0004252(serine-type endopeptidase activity)	GO:0019835(cytolysis)//GO:1900740(positive regulation of protein insertion into mitochondrial membrane involved in apoptotic signaling pathway)//GO:0001913(T cell mediated cytotoxicity)//GO:0012501(programmed cell death)//GO:0008626(granzyme-mediated apoptotic signaling pathway)//GO:0007219(Notch signaling pathway)//GO:0097193(intrinsic apoptotic signaling pathway)//GO:0042267(natural killer cell…
PYGL	ENSG00000100504	protein_coding	-	chr14:51314839-51413305	35.5577	3.19819	11.118	3.47483	5e-05	0.00106477	up	5836	GSD6	MIM:613741|HGNC:HGNC:9725|Ensembl:ENSG00000100504|HPRD:01987|Vega:OTTHUMG00000166596	14	14q21-q22	phosphorylase, glycogen, liver	hsa00500(Starch and sucrose metabolism)//	GO:0005886(plasma membrane)//GO:0070062(extracellular exosome)//GO:0005737(cytoplasm)//GO:0005829(cytosol)	GO:0005536(glucose binding)//GO:0032052(bile acid binding)//GO:0008144(drug binding)//GO:0042803(protein homodimerization activity)//GO:0030170(pyridoxal phosphate binding)//GO:0019842(vitamin binding)//GO:0016208(AMP binding)//GO:0005524(ATP binding)//GO:0008184(glycogen phosphorylase activity)//GO:0002060(purine nucleobase binding)//GO:0005515(protein binding)	GO:0044281(small molecule metabolic process)//GO:0005977(glycogen metabolic process)//GO:0070266(necroptotic process)//GO:0042593(glucose homeostasis)//GO:0006006(glucose metabolic process)//GO:0005975(carbohydrate metabolic process)//GO:0005980(glycogen catabolic process)//GO:0006015(5-phosphoribose 1-diphosphate biosynthetic process)
LGMN	ENSG00000100600	protein_coding	-	chr14:93170151-93215047	87.4451	26.945	3.24532	1.69836	0.00335	0.0360439	up	5641	AEP|LGMN1|PRSC1	MIM:602620|HGNC:HGNC:9472|Ensembl:ENSG00000100600|HPRD:04017|Vega:OTTHUMG00000171199	14	14q32.1	legumain	hsa04142(Lysosome)//hsa04612(Antigen processing and presentation)	GO:0005764(lysosome)//GO:0070062(extracellular exosome)//GO:0045177(apical part of cell)//GO:0005770(late endosome)//GO:0043202(lysosomal lumen)	GO:0008233(peptidase activity)//GO:0004197(cysteine-type endopeptidase activity)	GO:0045087(innate immune response)//GO:0010447(response to acidic pH)//GO:0003014(renal system process)//GO:0044281(small molecule metabolic process)//GO:0042359(vitamin D metabolic process)//GO:0006775(fat-soluble vitamin metabolic process)//GO:0043524(negative regulation of neuron apoptotic process)//GO:0040015(negative regulation of multicellular organism growth)//GO:0006624(vacuolar protein p…
CEP128	ENSG00000100629	protein_coding	-	chr14:80943329-81638207	0.67708	0.286648	2.36205	1.24004	0.02475	0.163465	up	145508	C14orf145|C14orf61|LEDP/132	HGNC:HGNC:20359|Ensembl:ENSG00000100629|HPRD:09834|Vega:OTTHUMG00000171442	14	14q31.1	centrosomal protein 128kDa		GO:0005815(microtubule organizing center)//GO:0005814(centriole)//GO:0005737(cytoplasm)//GO:0000922(spindle pole)
NFKBIA	ENSG00000100906	protein_coding	-	chr14:35870716-35873955	134.189	43.2849	3.10013	1.63233	5e-05	0.00106477	up	4792	IKBA|MAD-3|NFKBI	MIM:164008|HGNC:HGNC:7797|Ensembl:ENSG00000100906|HPRD:01235|Vega:OTTHUMG00000140220	14	14q13	NFKB inhibitor alpha	hsa04024(cAMP signaling pathway)//hsa04062(Chemokine signaling pathway)//hsa04064(NF-kappa B signaling pathway)//hsa04210(Apoptosis)//hsa04380(Osteoclast differentiation)//hsa04620(Toll-like receptor signaling pathway)//hsa04621(NOD-like receptor signaling pathway)//hsa04622(RIG-I-like receptor signaling pathway)//hsa04623(Cytosolic DNA-sensing pathway)//hsa04660(T cell receptor signaling pathway…	GO:0005886(plasma membrane)//GO:0005634(nucleus)//GO:0033256(I-kappaB/NF-kappaB complex)//GO:0005737(cytoplasm)//GO:0005829(cytosol)	GO:0031625(ubiquitin protein ligase binding)//GO:0032403(protein complex binding)//GO:0019899(enzyme binding)//GO:0042802(identical protein binding)//GO:0031072(heat shock protein binding)//GO:0008134(transcription factor binding)//GO:0008139(nuclear localization sequence binding)//GO:0005515(protein binding)//GO:0051059(NF-kappaB binding)	GO:0034166(toll-like receptor 10 signaling pathway)//GO:0000060(protein import into nucleus, translocation)//GO:0032270(positive regulation of cellular protein metabolic process)//GO:0010875(positive regulation of cholesterol efflux)//GO:0035666(TRIF-dependent toll-like receptor signaling pathway)//GO:0034142(toll-like receptor 4 signaling pathway)//GO:0010745(negative regulation of macrophage de…
NFATC4	ENSG00000100968	protein_coding	+	chr14:24834878-24848810	331.302	53.9744	6.13813	2.6178	0.00445	0.0449189	up	4776	NF-AT3|NF-ATC4|NFAT3	MIM:602699|HGNC:HGNC:7778|Ensembl:ENSG00000100968|HPRD:09096|Vega:OTTHUMG00000029351	14	14q11.2	nuclear factor of activated T-cells, cytoplasmic, calcineurin-dependent 4	hsa04022(cGMP-PKG signaling pathway)//hsa04310(Wnt signaling pathway)//hsa04360(Axon guidance)//hsa04921(Oxytocin signaling pathway)//hsa05161(Hepatitis B)//hsa05166(HTLV-I infection)	GO:0005667(transcription factor complex)//GO:0005634(nucleus)//GO:0045111(intermediate filament cytoskeleton)//GO:0005737(cytoplasm)//GO:0005829(cytosol)	GO:0042975(peroxisome proliferator activated receptor binding)//GO:0003700(transcription factor activity, sequence-specific DNA binding)//GO:0000978(RNA polymerase II core promoter proximal region sequence-specific DNA binding)//GO:0001078(transcriptional repressor activity, RNA polymerase II core promoter proximal region sequence-specific binding)//GO:0008134(transcription factor binding)//GO:00…	GO:0045333(cellular respiration)//GO:0007507(heart development)//GO:0048167(regulation of synaptic plasticity)//GO:2000297(negative regulation of synapse maturation)//GO:0008630(intrinsic apoptotic signaling pathway in response to DNA damage)//GO:0001569(patterning of blood vessels)//GO:0051145(smooth muscle cell differentiation)//GO:0035562(negative regulation of chromatin binding)//GO:0032760(p…
MYBL2	ENSG00000101057	protein_coding	+	chr20:42295753-42345136	4.21854	0.496908	8.48956	3.08569	0.002	0.0237607	up	4605	B-MYB|BMYB	MIM:601415|HGNC:HGNC:7548|Ensembl:ENSG00000101057|HPRD:03247|Vega:OTTHUMG00000033062	20	20q13.1	v-myb avian myeloblastosis viral oncogene homolog-like 2	hsa05166(HTLV-I infection)	GO:0005654(nucleoplasm)//GO:0031523(Myb complex)	GO:0001077(transcriptional activator activity, RNA polymerase II core promoter proximal region sequence-specific binding)//GO:0000978(RNA polymerase II core promoter proximal region sequence-specific DNA binding)//GO:0005515(protein binding)//GO:0003700(transcription factor activity, sequence-specific DNA binding)	GO:0090307(mitotic spindle assembly)//GO:0000278(mitotic cell cycle)//GO:0006366(transcription from RNA polymerase II promoter)//GO:0045944(positive regulation of transcription from RNA polymerase II promoter)//GO:0000086(G2/M transition of mitotic cell cycle)//GO:0051726(regulation of cell cycle)
NFATC2	ENSG00000101096	protein_coding	-	chr20:50003493-50179370	1.39483	0.409361	3.40733	1.76864	0.0065	0.0605365	up	4773	NFAT1|NFATP	MIM:600490|HGNC:HGNC:7776|Ensembl:ENSG00000101096|HPRD:02730|Vega:OTTHUMG00000032747	20	20q13.2	nuclear factor of activated T-cells, cytoplasmic, calcineurin-dependent 2	hsa04022(cGMP-PKG signaling pathway)//hsa04310(Wnt signaling pathway)//hsa04360(Axon guidance)//hsa04370(VEGF signaling pathway)//hsa04380(Osteoclast differentiation)//hsa04650(Natural killer cell mediated cytotoxicity)//hsa04660(T cell receptor signaling pathway)//hsa04662(B cell receptor signaling pathway)//hsa04921(Oxytocin signaling pathway)//hsa05161(Hepatitis B)//hsa05166(HTLV-I infection)	GO:0030529(intracellular ribonucleoprotein complex)//GO:0005886(plasma membrane)//GO:0015629(actin cytoskeleton)//GO:0005829(cytosol)//GO:0044798(nuclear transcription factor complex)//GO:0005654(nucleoplasm)//GO:0005634(nucleus)//GO:0005737(cytoplasm)	GO:0000978(RNA polymerase II core promoter proximal region sequence-specific DNA binding)//GO:0003700(transcription factor activity, sequence-specific DNA binding)//GO:0003682(chromatin binding)//GO:0001078(transcriptional repressor activity, RNA polymerase II core promoter proximal region sequence-specific binding)//GO:0008134(transcription factor binding)//GO:0001077(transcriptional activator a…	GO:0030890(positive regulation of B cell proliferation)//GO:0042493(response to drug)//GO:0002223(stimulatory C-type lectin receptor signaling pathway)//GO:0006974(cellular response to DNA damage stimulus)//GO:0001816(cytokine production)//GO:0016477(cell migration)//GO:0038095(Fc-epsilon receptor signaling pathway)//GO:0045087(innate immune response)//GO:0033173(calcineurin-NFAT signaling cascad…
PABPC1L	ENSG00000101104	protein_coding	+	chr20:43538702-43589127	47.7142	7.82317	6.09907	2.60859	0.0099	0.0836358	up	80336	C20orf119|EPAB|PABPC1L1|dJ1069P2.3	HGNC:HGNC:15797|Ensembl:ENSG00000101104|Vega:OTTHUMG00000032553	20	-	poly(A) binding protein, cytoplasmic 1-like	hsa03013(RNA transport)//hsa03015(mRNA surveillance pathway)//hsa03018(RNA degradation)	GO:0070062(extracellular exosome)	GO:0003723(RNA binding)//GO:0000166(nucleotide binding)	GO:0001556(oocyte maturation)//GO:0006378(mRNA polyadenylation)
DOK5	ENSG00000101134	protein_coding	+	chr20:53092135-53267710	16.73	1.78838	9.35482	3.22571	0.0004	0.00645723	up	55816	C20orf180|IRS-6|IRS6	MIM:608334|HGNC:HGNC:16173|Ensembl:ENSG00000101134|HPRD:16317|Vega:OTTHUMG00000032778	20	20q13.2	docking protein 5		GO:0005622(intracellular)	GO:0005158(insulin receptor binding)//GO:0005057(receptor signaling protein activity)	GO:0051386(regulation of neurotrophin TRK receptor signaling pathway)//GO:0007399(nervous system development)//GO:0000165(MAPK cascade)//GO:0007169(transmembrane receptor protein tyrosine kinase signaling pathway)
SLCO4A1	ENSG00000101187	protein_coding	+	chr20:61272070-61317137	99.197	11.7965	8.40898	3.07193	5e-05	0.00106477	up	28231	OATP-E|OATP1|OATP4A1|OATPE|OATPRP1|POAT|SLC21A12	MIM:612436|HGNC:HGNC:10953|Ensembl:ENSG00000101187|HPRD:11582|Vega:OTTHUMG00000032923	20	20q13.33	solute carrier organic anion transporter family member 4A1		GO:0016021(integral component of membrane)//GO:0005887(integral component of plasma membrane)//GO:0005886(plasma membrane)	GO:0015347(sodium-independent organic anion transmembrane transporter activity)//GO:0005215(transporter activity)//GO:0015349(thyroid hormone transmembrane transporter activity)	GO:0043252(sodium-independent organic anion transport)//GO:0070327(thyroid hormone transport)//GO:0042403(thyroid hormone metabolic process)//GO:0055085(transmembrane transport)//GO:0006810(transport)//GO:0006811(ion transport)
C20orf27	ENSG00000101220	protein_coding	-	chr20:3734145-3749035	84.1976	21.8836	3.84752	1.94393	0.00115	0.0151212	up	54976	-	HGNC:HGNC:15873|Ensembl:ENSG00000101220|HPRD:16648|Vega:OTTHUMG00000031753	20	20p13	chromosome 20 open reading frame 27		GO:0005575(cellular_component)	GO:0003674(molecular_function)	GO:0008150(biological_process)
RNF24	ENSG00000101236	protein_coding	-	chr20:3907955-3996229	7.28384	2.37117	3.07183	1.6191	0.00065	0.00954884	up	11237	G1L	MIM:612489|HGNC:HGNC:13779|Ensembl:ENSG00000101236|HPRD:10198|Vega:OTTHUMG00000031770	20	20p13	ring finger protein 24		GO:0016021(integral component of membrane)//GO:0000139(Golgi membrane)	GO:0008270(zinc ion binding)//GO:0005515(protein binding)//GO:0061630(ubiquitin protein ligase activity)	GO:0043161(proteasome-mediated ubiquitin-dependent protein catabolic process)//GO:0000209(protein polyubiquitination)//GO:0042787(protein ubiquitination involved in ubiquitin-dependent protein catabolic process)
SLC52A3	ENSG00000101276	protein_coding	-	chr20:740723-749131	4.01256	0.744803	5.3874	2.42959	0.0136	0.106968	up	113278	BVVLS|BVVLS1|C20orf54|RFT2|RFVT3|bA371L19.1|hRFT2	MIM:613350|HGNC:HGNC:16187|Ensembl:ENSG00000101276|HPRD:09843|Vega:OTTHUMG00000031647	20	20p13	solute carrier family 52 member 3	hsa04977(Vitamin digestion and absorption)	GO:0005886(plasma membrane)//GO:0005887(integral component of plasma membrane)//GO:0016324(apical plasma membrane)	GO:0032217(riboflavin transporter activity)	GO:0032218(riboflavin transport)//GO:0044281(small molecule metabolic process)//GO:0006771(riboflavin metabolic process)//GO:0034605(cellular response to heat)//GO:0007605(sensory perception of sound)//GO:0006767(water-soluble vitamin metabolic process)//GO:0006766(vitamin metabolic process)
HM13	ENSG00000101294	protein_coding	+	chr20:30102230-30161066	177.304	59.6562	2.97209	1.57148	0.0006	0.00895471	up	81502	H13|IMP1|IMPAS|IMPAS-1|MSTP086|PSENL3|PSL3|SPP|SPPL1	MIM:607106|HGNC:HGNC:16435|Ensembl:ENSG00000101294|HPRD:06166|Vega:OTTHUMG00000032175	20	20q11.21	histocompatibility (minor) 13		GO:0016021(integral component of membrane)//GO:0071458(integral component of cytoplasmic side of endoplasmic reticulum membrane)//GO:0009986(cell surface)//GO:0005791(rough endoplasmic reticulum)//GO:0016020(membrane)//GO:0005789(endoplasmic reticulum membrane)//GO:0005886(plasma membrane)//GO:0071556(integral component of lumenal side of endoplasmic reticulum membrane)//GO:0005783(endoplasmic re…	GO:0008233(peptidase activity)//GO:0031625(ubiquitin protein ligase binding)//GO:0042803(protein homodimerization activity)//GO:0004190(aspartic-type endopeptidase activity)//GO:0042500(aspartic endopeptidase activity, intramembrane cleaving)//GO:0005515(protein binding)	GO:0031293(membrane protein intracellular domain proteolysis)//GO:0051289(protein homotetramerization)//GO:0006509(membrane protein ectodomain proteolysis)//GO:0033619(membrane protein proteolysis)//GO:1904211(membrane protein proteolysis involved in retrograde protein transport, ER to cytosol)//GO:0006508(proteolysis)
MYLK2	ENSG00000101306	protein_coding	+	chr20:30407110-30422500	1.86446	4.05157e-05	46017.7	15.4899	0.03175	0.193892	up	85366	KMLC|MLCK|MLCK2|skMLCK	MIM:606566|HGNC:HGNC:16243|Ensembl:ENSG00000101306|HPRD:05953|Vega:OTTHUMG00000032194	20	20q13.31	myosin light chain kinase 2	hsa04020(Calcium signaling pathway)//hsa04022(cGMP-PKG signaling pathway)//hsa04270(Vascular smooth muscle contraction)//hsa04510(Focal adhesion)//hsa04611(Platelet activation)//hsa04810(Regulation of actin cytoskeleton)//hsa04921(Oxytocin signaling pathway)//hsa04971(Gastric acid secretion)	GO:0030017(sarcomere)//GO:0005634(nucleus)//GO:0005737(cytoplasm)	GO:0005524(ATP binding)//GO:0005516(calmodulin binding)//GO:0005515(protein binding)//GO:0004683(calmodulin-dependent protein kinase activity)//GO:0004687(myosin light chain kinase activity)	GO:0032971(regulation of muscle filament sliding)//GO:0060048(cardiac muscle contraction)//GO:0010628(positive regulation of gene expression)//GO:0006941(striated muscle contraction)//GO:0046777(protein autophosphorylation)//GO:0055008(cardiac muscle tissue morphogenesis)//GO:0018107(peptidyl-threonine phosphorylation)//GO:0035914(skeletal muscle cell differentiation)//GO:0007274(neuromuscular sy…
CCM2L	ENSG00000101331	protein_coding	+	chr20:30598244-30619984	35.3379	4.86745	7.26005	2.85998	0.00015	0.00277958	up	140706	C20orf160|dJ310O13.5	HGNC:HGNC:16153|Ensembl:ENSG00000101331|HPRD:12753|Vega:OTTHUMG00000032197	20	20q11.2	CCM2 like scaffolding protein		GO:0005575(cellular_component)	GO:0003674(molecular_function)	GO:0055017(cardiac muscle tissue growth)//GO:0090271(positive regulation of fibroblast growth factor production)//GO:0003222(ventricular trabecula myocardium morphogenesis)//GO:0003209(cardiac atrium morphogenesis)//GO:0034111(negative regulation of homotypic cell-cell adhesion)//GO:0008150(biological_process)//GO:0032091(negative regulation of protein binding)//GO:0042060(wound healing)
MYL9	ENSG00000101335	protein_coding	+	chr20:34894257-35274619	554.392	15.9606	34.735	5.11832	0.01665	0.124635	up	10398	LC20|MLC-2C|MLC2|MRLC1|MYRL2	MIM:609905|HGNC:HGNC:15754|Ensembl:ENSG00000101335|HPRD:17619|Vega:OTTHUMG00000032387	20	20q11.23	myosin light chain 9	hsa04022(cGMP-PKG signaling pathway)//hsa04024(cAMP signaling pathway)//hsa04270(Vascular smooth muscle contraction)//hsa04510(Focal adhesion)//hsa04530(Tight junction)//hsa04670(Leukocyte transendothelial migration)//hsa04810(Regulation of actin cytoskeleton)//hsa04921(Oxytocin signaling pathway)	GO:0030018(Z disc)//GO:0001725(stress fiber)//GO:0005859(muscle myosin complex)//GO:0005829(cytosol)	GO:0008307(structural constituent of muscle)//GO:0032036(myosin heavy chain binding)//GO:0005509(calcium ion binding)	GO:0007411(axon guidance)//GO:0048013(ephrin receptor signaling pathway)//GO:0070527(platelet aggregation)//GO:0006936(muscle contraction)//GO:0007264(small GTPase mediated signal transduction)//GO:0006937(regulation of muscle contraction)
CRNKL1	ENSG00000101343	protein_coding	-	chr20:20015011-20341346	14.1985	4.75092	2.98858	1.57946	0.03105	0.191024	up	51340	CLF|CRN|Clf1|HCRN|MSTP021|SYF3	MIM:610952|HGNC:HGNC:15762|Ensembl:ENSG00000101343|HPRD:09898|Vega:OTTHUMG00000032000	20	20p11.2	crooked neck pre-mRNA splicing factor 1	hsa03040(Spliceosome)	GO:0071011(precatalytic spliceosome)//GO:0071013(catalytic step 2 spliceosome)//GO:0071012(catalytic step 1 spliceosome)//GO:0071010(prespliceosome)//GO:0016607(nuclear speck)//GO:0005681(spliceosomal complex)//GO:0000974(Prp19 complex)//GO:0005622(intracellular)//GO:0005737(cytoplasm)//GO:0071014(post-mRNA release spliceosomal complex)	GO:0044822(poly(A) RNA binding)//GO:0003723(RNA binding)//GO:0005515(protein binding)	GO:0000245(spliceosomal complex assembly)//GO:0006396(RNA processing)//GO:0098792(xenophagy)//GO:0000398(mRNA splicing, via spliceosome)//GO:0098779(mitophagy in response to mitochondrial depolarization)//GO:0002230(positive regulation of defense response to virus by host)
POFUT1	ENSG00000101346	protein_coding	+	chr20:30795682-30826470	8.64739	3.16288	2.73403	1.45103	0.0038	0.0398123	up	23509	DDD2|FUT12|O-FUT|O-Fuc-T|O-FucT-1|OFUCT1	MIM:607491|HGNC:HGNC:14988|Ensembl:ENSG00000101346|HPRD:06319|Vega:OTTHUMG00000133268	20	20q11	protein O-fucosyltransferase 1	hsa00514(Other types of O-glycan biosynthesis)	GO:0005783(endoplasmic reticulum)//GO:0016020(membrane)	GO:0008417(fucosyltransferase activity)//GO:0046922(peptide-O-fucosyltransferase activity)	GO:0007507(heart development)//GO:0036066(protein O-linked fucosylation)//GO:0001756(somitogenesis)//GO:0006004(fucose metabolic process)//GO:0006493(protein O-linked glycosylation)//GO:0007219(Notch signaling pathway)//GO:0016266(O-glycan processing)//GO:0007399(nervous system development)//GO:0006355(regulation of transcription, DNA-templated)//GO:0001525(angiogenesis)//GO:0009790(embryo develo…
MAPRE1	ENSG00000101367	protein_coding	+	chr20:31407698-31442063	41.5632	15.2004	2.73433	1.45119	0.0004	0.00645723	up	22919	EB1	MIM:603108|HGNC:HGNC:6890|Ensembl:ENSG00000101367|HPRD:04379|Vega:OTTHUMG00000032228	20	20q11.1-q11.23	microtubule associated protein RP/EB family member 1		GO:0005881(cytoplasmic microtubule)//GO:0005794(Golgi apparatus)//GO:0005829(cytosol)//GO:0005813(centrosome)//GO:0005819(spindle)//GO:0030981(cortical microtubule cytoskeleton)//GO:0035371(microtubule plus-end)//GO:0031253(cell projection membrane)//GO:0005737(cytoplasm)//GO:0005874(microtubule)	GO:0044822(poly(A) RNA binding)//GO:0051010(microtubule plus-end binding)//GO:0005515(protein binding)//GO:0008022(protein C-terminus binding)	GO:0007067(mitotic nuclear division)//GO:0031115(negative regulation of microtubule polymerization)//GO:0051301(cell division)//GO:0008283(cell proliferation)//GO:0000278(mitotic cell cycle)//GO:0035372(protein localization to microtubule)//GO:0007264(small GTPase mediated signal transduction)//GO:1903033(positive regulation of microtubule plus-end binding)//GO:0006996(organelle organization)//GO…
JAG1	ENSG00000101384	protein_coding	-	chr20:10618331-10975572	41.3745	1.42071	29.1225	4.86406	5e-05	0.00106477	up	182	AGS|AHD|AWS|CD339|HJ1|JAGL1	MIM:601920|HGNC:HGNC:6188|Ensembl:ENSG00000101384|HPRD:03562|Vega:OTTHUMG00000031872	20	20p12.1-p11.23	jagged 1	hsa04330(Notch signaling pathway)//hsa04668(TNF signaling pathway)	GO:0005886(plasma membrane)//GO:0005887(integral component of plasma membrane)//GO:0005576(extracellular region)//GO:0016020(membrane)//GO:0005912(adherens junction)//GO:0016324(apical plasma membrane)	GO:0005198(structural molecule activity)//GO:0008083(growth factor activity)//GO:0005515(protein binding)//GO:0005112(Notch binding)//GO:0005509(calcium ion binding)	GO:0072006(nephron development)//GO:0072017(distal tubule development)//GO:0061314(Notch signaling involved in heart development)//GO:2000737(negative regulation of stem cell differentiation)//GO:0003215(cardiac right ventricle morphogenesis)//GO:0030097(hemopoiesis)//GO:0072015(glomerular visceral epithelial cell development)//GO:0002456(T cell mediated immunity)//GO:0035909(aorta morphogenesis)…
E2F1	ENSG00000101412	protein_coding	-	chr20:32263488-32274210	9.32557	2.54997	3.65713	1.87071	0.0016	0.0198971	up	1869	E2F-1|RBAP1|RBBP3|RBP3	MIM:189971|HGNC:HGNC:3113|Ensembl:ENSG00000101412|HPRD:01806|Vega:OTTHUMG00000032265	20	20q11.2	E2F transcription factor 1	hsa04110(Cell cycle)//hsa05161(Hepatitis B)//hsa05166(HTLV-I infection)//hsa05200(Pathways in cancer)//hsa05206(MicroRNAs in cancer)//hsa05212(Pancreatic cancer)//hsa05214(Glioma)//hsa05215(Prostate cancer)//hsa05218(Melanoma)//hsa05219(Bladder cancer)//hsa05220(Chronic myeloid leukemia)//hsa05222(Small cell lung cancer)//hsa05223(Non-small cell lung cancer)	GO:0005654(nucleoplasm)//GO:0035189(Rb-E2F complex)//GO:0005634(nucleus)//GO:0005739(mitochondrion)//GO:0000790(nuclear chromatin)	GO:0003700(transcription factor activity, sequence-specific DNA binding)//GO:0019901(protein kinase binding)//GO:0043565(sequence-specific DNA binding)//GO:0001047(core promoter binding)//GO:0008134(transcription factor binding)//GO:0005515(protein binding)//GO:0003677(DNA binding)	GO:0071930(negative regulation of transcription involved in G1/S transition of mitotic cell cycle)//GO:1990090(cellular response to nerve growth factor stimulus)//GO:0048255(mRNA stabilization)//GO:0010628(positive regulation of gene expression)//GO:0070345(negative regulation of fat cell proliferation)//GO:0007283(spermatogenesis)//GO:0097193(intrinsic apoptotic signaling pathway)//GO:0000122(ne…
MYL12A	ENSG00000101608	protein_coding	+	chr18:3247478-3278282	431.577	55.6915	7.74943	2.95409	0.0275	0.175653	up	10627	HEL-S-24|MLC-2B|MLCB|MRCL3|MRLC3|MYL2B	HGNC:HGNC:16701|Ensembl:ENSG00000101608|HPRD:14735|Vega:OTTHUMG00000131509	18	18p11.31	myosin light chain 12A	hsa04510(Focal adhesion)//hsa04530(Tight junction)//hsa04611(Platelet activation)//hsa04670(Leukocyte transendothelial migration)//hsa04810(Regulation of actin cytoskeleton)	GO:0030018(Z disc)//GO:0070062(extracellular exosome)//GO:0016460(myosin II complex)//GO:0001725(stress fiber)//GO:0005829(cytosol)//GO:0016459(myosin complex)	GO:0005515(protein binding)//GO:0005509(calcium ion binding)//GO:0035254(glutamate receptor binding)	GO:0008360(regulation of cell shape)//GO:0007411(axon guidance)//GO:0048013(ephrin receptor signaling pathway)//GO:0070527(platelet aggregation)//GO:0006936(muscle contraction)//GO:0072661(protein targeting to plasma membrane)
VSIG1	ENSG00000101842	protein_coding	+	chrX:107288199-107322414	1.96642	0	inf	inf	5e-05	0.00106477	up	340547	1700062D20Rik|GPA34|dJ889N15.1	MIM:300620|HGNC:HGNC:28675|Ensembl:ENSG00000101842|HPRD:06655|Vega:OTTHUMG00000022175	X	Xq22.3	V-set and immunoglobulin domain containing 1		GO:0016323(basolateral plasma membrane)//GO:0005886(plasma membrane)//GO:0016021(integral component of membrane)		GO:0003382(epithelial cell morphogenesis)//GO:0030277(maintenance of gastrointestinal epithelium)
STS	ENSG00000101846	protein_coding	+	chrX:6966960-7272851	3.80676	1.32745	2.86773	1.51991	0.0319	0.194367	up	412	ARSC|ARSC1|ASC|ES|SSDD|XLI	MIM:300747|HGNC:HGNC:11425|Ensembl:ENSG00000101846|HPRD:02389|Vega:OTTHUMG00000021102	X	Xp22.32	steroid sulfatase (microsomal), isozyme S	hsa00140(Steroid hormone biosynthesis)	GO:0005768(endosome)//GO:0005764(lysosome)//GO:0005635(nuclear envelope)//GO:0043231(intracellular membrane-bounded organelle)//GO:0005794(Golgi apparatus)//GO:0005789(endoplasmic reticulum membrane)//GO:0005886(plasma membrane)//GO:0005788(endoplasmic reticulum lumen)//GO:0016021(integral component of membrane)//GO:0016020(membrane)//GO:0005783(endoplasmic reticulum)	GO:0008484(sulfuric ester hydrolase activity)//GO:0046872(metal ion binding)//GO:0004773(steryl-sulfatase activity)	GO:0006706(steroid catabolic process)//GO:0043588(skin development)//GO:0008284(positive regulation of cell proliferation)//GO:0044281(small molecule metabolic process)//GO:0008544(epidermis development)//GO:0043687(post-translational protein modification)//GO:0006687(glycosphingolipid metabolic process)//GO:0007565(female pregnancy)//GO:0044267(cellular protein metabolic process)//GO:0043627(res…
WDR13	ENSG00000101940	protein_coding	+	chrX:48448429-48463582	138.842	51.3097	2.70596	1.43614	0.01765	0.129688	up	64743	MG21	MIM:300512|HGNC:HGNC:14352|Ensembl:ENSG00000101940|HPRD:06753|Vega:OTTHUMG00000024119	X	Xp11.23	WD repeat domain 13		GO:0005654(nucleoplasm)//GO:0005737(cytoplasm)
PLP2	ENSG00000102007	protein_coding	+	chrX:49028272-49042845	49.3184	21.1273	2.33435	1.22302	0.01965	0.139256	up	5355	A4|A4LSB	MIM:300112|HGNC:HGNC:9087|Ensembl:ENSG00000102007|HPRD:02121|Vega:OTTHUMG00000021513	X	Xp11.23	proteolipid protein 2 (colonic epithelium-enriched)		GO:0005886(plasma membrane)//GO:0070062(extracellular exosome)//GO:0016020(membrane)//GO:0005789(endoplasmic reticulum membrane)//GO:0016021(integral component of membrane)//GO:0005783(endoplasmic reticulum)	GO:0019956(chemokine binding)//GO:0005515(protein binding)//GO:0015075(ion transmembrane transporter activity)	GO:0034220(ion transmembrane transport)//GO:0019221(cytokine-mediated signaling pathway)//GO:0006935(chemotaxis)//GO:0006811(ion transport)
SLC35A2	ENSG00000102100	protein_coding	-	chrX:48760458-48769235	16.6204	4.8608	3.41927	1.77369	0.00285	0.0317746	up	7355	CDG2M|CDGX|UDP-Gal-Tr|UGALT|UGAT|UGT|UGT1|UGT2|UGTL	MIM:314375|HGNC:HGNC:11022|Ensembl:ENSG00000102100|HPRD:02441|Vega:OTTHUMG00000024129	X	Xp11.23-p11.22	solute carrier family 35 (UDP-galactose transporter), member A2		GO:0005783(endoplasmic reticulum)//GO:0016021(integral component of membrane)//GO:0005634(nucleus)//GO:0005794(Golgi apparatus)//GO:0000139(Golgi membrane)	GO:0005351(sugar:proton symporter activity)//GO:0005515(protein binding)//GO:0005459(UDP-galactose transmembrane transporter activity)	GO:0015992(proton transport)//GO:0015785(UDP-galactose transport)//GO:0006012(galactose metabolic process)//GO:0072334(UDP-galactose transmembrane transport)//GO:0055085(transmembrane transport)//GO:0008643(carbohydrate transport)
MAGT1	ENSG00000102158	protein_coding	-	chrX:77081860-77151090	5.81744	1.88591	3.0847	1.62513	0.04	0.228355	up	84061	IAP|MRX95|OST3B|PRO0756|XMEN|bA217H1.1	MIM:300715|HGNC:HGNC:28880|Ensembl:ENSG00000102158|HPRD:06487|Vega:OTTHUMG00000021882	X	Xq21.1	magnesium transporter 1		GO:0016021(integral component of membrane)//GO:0005887(integral component of plasma membrane)//GO:0016020(membrane)//GO:0005886(plasma membrane)//GO:0005623(cell)//GO:0008250(oligosaccharyltransferase complex)	GO:0015095(magnesium ion transmembrane transporter activity)	GO:0015693(magnesium ion transport)//GO:0044267(cellular protein metabolic process)//GO:1903830(magnesium ion transmembrane transport)//GO:0043687(post-translational protein modification)//GO:0050890(cognition)//GO:0045454(cell redox homeostasis)//GO:0055085(transmembrane transport)//GO:0006487(protein N-linked glycosylation)//GO:0018279(protein N-linked glycosylation via asparagine)
TIMP1	ENSG00000102265	protein_coding	+	chrX:47420515-47479252	1045.57	157.612	6.63382	2.72984	0.04265	0.238369	up	7076	CLGI|EPA|EPO|HCI|TIMP|TIMP-1	MIM:305370|HGNC:HGNC:11820|Ensembl:ENSG00000102265|HPRD:02371|Vega:OTTHUMG00000021447	X	Xp11.3-p11.23	TIMP metallopeptidase inhibitor 1	hsa04066(HIF-1 signaling pathway)	GO:0005604(basement membrane)//GO:0070062(extracellular exosome)//GO:0005576(extracellular region)//GO:0031093(platelet alpha granule lumen)//GO:0005578(proteinaceous extracellular matrix)//GO:0005615(extracellular space)	GO:0008083(growth factor activity)//GO:0005125(cytokine activity)//GO:0008191(metalloendopeptidase inhibitor activity)//GO:0002020(protease binding)//GO:0046872(metal ion binding)//GO:0005515(protein binding)	GO:0051216(cartilage development)//GO:0030168(platelet activation)//GO:0007568(aging)//GO:0043066(negative regulation of apoptotic process)//GO:0022617(extracellular matrix disassembly)//GO:0007596(blood coagulation)//GO:2001044(regulation of integrin-mediated signaling pathway)//GO:1901164(negative regulation of trophoblast cell migration)//GO:0002576(platelet degranulation)//GO:0008284(positive…
GABRE	ENSG00000102287	protein_coding	-	chrX:151121595-151143152	11.2343	0.088947	126.303	6.98075	5e-05	0.00106477	up	2564	-	MIM:300093|HGNC:HGNC:4085|Ensembl:ENSG00000102287|HPRD:02104|Vega:OTTHUMG00000024176	X	Xq28	gamma-aminobutyric acid type A receptor epsilon subunit	hsa04080(Neuroactive ligand-receptor interaction)//hsa04723(Retrograde endocannabinoid signaling)//hsa04727(GABAergic synapse)//hsa05032(Morphine addiction)//hsa05033(Nicotine addiction)	GO:0034707(chloride channel complex)//GO:0005887(integral component of plasma membrane)//GO:0030054(cell junction)//GO:0045211(postsynaptic membrane)//GO:1902711(GABA-A receptor complex)	GO:0004890(GABA-A receptor activity)//GO:0005254(chloride channel activity)//GO:0005230(extracellular ligand-gated ion channel activity)	GO:1902476(chloride transmembrane transport)//GO:0006810(transport)//GO:0007214(gamma-aminobutyric acid signaling pathway)
MAGED2	ENSG00000102316	protein_coding	+	chrX:54834031-54842445	206.069	101.867	2.02292	1.01644	0.00405	0.0417415	up	10916	11B6|BCG-1|BCG1|HCA10|MAGE-D2	MIM:300470|HGNC:HGNC:16353|Ensembl:ENSG00000102316|HPRD:06630|Vega:OTTHUMG00000021638	X	Xp11.2	MAGE family member D2		GO:0016020(membrane)	GO:0005515(protein binding)
KLF8	ENSG00000102349	protein_coding	+	chrX:56258853-56314322	3.94595	0.545896	7.22837	2.85367	0.00095	0.0129661	up	11279	BKLF3|ZNF741	MIM:300286|HGNC:HGNC:6351|Ensembl:ENSG00000102349|HPRD:02238	X	Xp11.21	Kruppel-like factor 8		GO:0005634(nucleus)	GO:0046872(metal ion binding)//GO:0003677(DNA binding)	GO:0006351(transcription, DNA-templated)//GO:0006355(regulation of transcription, DNA-templated)
SYTL4	ENSG00000102362	protein_coding	-	chrX:99929487-99987110	30.9492	1.76752	17.5099	4.1301	5e-05	0.00106477	up	94121	SLP4	MIM:300723|HGNC:HGNC:15588|Ensembl:ENSG00000102362|HPRD:06735|Vega:OTTHUMG00000022004	X	Xq21.33	synaptotagmin like 4		GO:0030658(transport vesicle membrane)//GO:0005768(endosome)//GO:0005813(centrosome)//GO:0019898(extrinsic component of membrane)//GO:0030667(secretory granule membrane)//GO:0005737(cytoplasm)//GO:0070382(exocytic vesicle)//GO:0005654(nucleoplasm)//GO:0016324(apical plasma membrane)	GO:0017137(Rab GTPase binding)//GO:0008270(zinc ion binding)//GO:0005515(protein binding)//GO:0019905(syntaxin binding)//GO:0042043(neurexin family protein binding)//GO:0005544(calcium-dependent phospholipid binding)//GO:0005543(phospholipid binding)//GO:0030276(clathrin binding)//GO:0005509(calcium ion binding)	GO:0050714(positive regulation of protein secretion)//GO:0006887(exocytosis)//GO:0006886(intracellular protein transport)//GO:0071985(multivesicular body sorting pathway)//GO:0046676(negative regulation of insulin secretion)//GO:0045921(positive regulation of exocytosis)
PBDC1	ENSG00000102390	protein_coding	+	chrX:75392770-75398039	41.1036	11.876	3.46105	1.79121	0.00105	0.0139942	up	51260	CXorf26	HGNC:HGNC:28790|Ensembl:ENSG00000102390|HPRD:06659|Vega:OTTHUMG00000021876	X	Xq13.3	polysaccharide biosynthesis domain containing 1		GO:0005575(cellular_component)	GO:0003674(molecular_function)	GO:0008150(biological_process)
STK24	ENSG00000102572	protein_coding	-	chr13:99102454-99231084	40.7647	17.9184	2.27502	1.18588	0.00575	0.055296	up	8428	HEL-S-95|MST3|MST3B|STE20|STK3	MIM:604984|HGNC:HGNC:11403|Ensembl:ENSG00000102572|HPRD:10385	13	13q31.2-q32.3	serine/threonine kinase 24		GO:0070062(extracellular exosome)//GO:0016020(membrane)//GO:0005829(cytosol)//GO:0005654(nucleoplasm)//GO:0005730(nucleolus)//GO:0005634(nucleus)//GO:0005737(cytoplasm)	GO:0004674(protein serine/threonine kinase activity)//GO:0004672(protein kinase activity)//GO:0005524(ATP binding)//GO:0048365(Rac GTPase binding)//GO:0046872(metal ion binding)//GO:0005515(protein binding)	GO:0006921(cellular component disassembly involved in execution phase of apoptosis)//GO:0007266(Rho protein signal transduction)//GO:0032147(activation of protein kinase activity)//GO:0030336(negative regulation of cell migration)//GO:0006468(protein phosphorylation)//GO:0007346(regulation of mitotic cell cycle)//GO:0097194(execution phase of apoptosis)//GO:0012501(programmed cell death)//GO:0008…
DNAJC3	ENSG00000102580	protein_coding	+	chr13:96329392-96447243	12.0795	3.69747	3.26696	1.70795	0.0009	0.0124333	up	5611	ACPHD|ERdj6|HP58|P58|P58IPK|PRKRI	MIM:601184|HGNC:HGNC:9439|Ensembl:ENSG00000102580|HPRD:03114|Vega:OTTHUMG00000017227	13	13q32.1	DnaJ heat shock protein family (Hsp40) member C3	hsa04141(Protein processing in endoplasmic reticulum)//hsa05164(Influenza A)	GO:0070062(extracellular exosome)//GO:0005790(smooth endoplasmic reticulum)//GO:1903561(extracellular vesicle)//GO:0031205(endoplasmic reticulum Sec complex)//GO:0005829(cytosol)//GO:0005788(endoplasmic reticulum lumen)//GO:0016020(membrane)//GO:0005783(endoplasmic reticulum)//GO:0005737(cytoplasm)	GO:0019901(protein kinase binding)//GO:0004860(protein kinase inhibitor activity)//GO:0051787(misfolded protein binding)//GO:0051087(chaperone binding)	GO:1903912(negative regulation of endoplasmic reticulum stress-induced eIF2 alpha phosphorylation)//GO:0044267(cellular protein metabolic process)//GO:1904030(negative regulation of cyclin-dependent protein kinase activity)//GO:0070417(cellular response to cold)//GO:0030968(endoplasmic reticulum unfolded protein response)//GO:0036494(positive regulation of translation initiation in response to en…
UGGT2	ENSG00000102595	protein_coding	-	chr13:96453833-96705736	8.63353	1.89238	4.56226	2.18975	5e-05	0.00106477	up	55757	HUGT2|UGCGL2|UGT2	MIM:605898|HGNC:HGNC:15664|Ensembl:ENSG00000102595|HPRD:12065|Vega:OTTHUMG00000017230	13	13q32.1	UDP-glucose glycoprotein glucosyltransferase 2	hsa04141(Protein processing in endoplasmic reticulum)	GO:0005788(endoplasmic reticulum lumen)//GO:0005793(endoplasmic reticulum-Golgi intermediate compartment)	GO:0005515(protein binding)//GO:0003980(UDP-glucose:glycoprotein glucosyltransferase activity)	GO:0044267(cellular protein metabolic process)//GO:0097359(UDP-glucosylation)//GO:0006457(protein folding)//GO:0043687(post-translational protein modification)//GO:0018279(protein N-linked glycosylation via asparagine)//GO:0006486(protein glycosylation)
SGCG	ENSG00000102683	protein_coding	+	chr13:23755090-23899304	5.77198	0	inf	inf	5e-05	0.00106477	up	6445	35DAG|A4|DAGA4|DMDA|DMDA1|LGMD2C|MAM|SCARMD2|SCG3|gamma-SG	MIM:608896|HGNC:HGNC:10809|Ensembl:ENSG00000102683|HPRD:07039|Vega:OTTHUMG00000016563	13	13q12	sarcoglycan gamma	hsa05410(Hypertrophic cardiomyopathy (HCM))//hsa05412(Arrhythmogenic right ventricular cardiomyopathy (ARVC))//hsa05414(Dilated cardiomyopathy)//hsa05416(Viral myocarditis)	GO:0005886(plasma membrane)//GO:0016021(integral component of membrane)//GO:0016012(sarcoglycan complex)//GO:0042383(sarcolemma)//GO:0005856(cytoskeleton)//GO:0005737(cytoplasm)	GO:0005515(protein binding)	GO:0048738(cardiac muscle tissue development)//GO:0061024(membrane organization)//GO:0007517(muscle organ development)//GO:0060047(heart contraction)//GO:0055001(muscle cell development)
PARP4	ENSG00000102699	protein_coding	-	chr13:24982294-25171814	6.5598	1.64445	3.98906	1.99605	0.0012	0.015664	up	143	ADPRTL1|ARTD4|PARP-4|PARPL|PH5P|VAULT3|VPARP|VWA5C|p193	MIM:607519|HGNC:HGNC:271|Ensembl:ENSG00000102699|HPRD:09598|Vega:OTTHUMG00000016582	13	13q11	poly(ADP-ribose) polymerase family member 4	hsa03410(Base excision repair)//hsa04210(Apoptosis)	GO:0030529(intracellular ribonucleoprotein complex)//GO:0070062(extracellular exosome)//GO:0016020(membrane)//GO:0005876(spindle microtubule)//GO:0005634(nucleus)//GO:0005737(cytoplasm)	GO:0019899(enzyme binding)//GO:0005515(protein binding)//GO:0003677(DNA binding)//GO:0003950(NAD+ ADP-ribosyltransferase activity)	GO:0008219(cell death)//GO:0042493(response to drug)//GO:0006974(cellular response to DNA damage stimulus)//GO:0006471(protein ADP-ribosylation)//GO:0006954(inflammatory response)//GO:0006464(cellular protein modification process)//GO:0006281(DNA repair)//GO:0006810(transport)
RGCC	ENSG00000102760	protein_coding	+	chr13:42031694-42045018	680.606	231.989	2.9338	1.55277	5e-05	0.00106477	up	28984	C13orf15|RGC-32|RGC32|bA157L14.2	MIM:610077|HGNC:HGNC:20369|Ensembl:ENSG00000102760|HPRD:17970|Vega:OTTHUMG00000016796	13	13q14.11	regulator of cell cycle		GO:0005813(centrosome)//GO:0005634(nucleus)//GO:0005737(cytoplasm)	GO:0019901(protein kinase binding)//GO:0030295(protein kinase activator activity)//GO:0005515(protein binding)//GO:0070412(R-SMAD binding)	GO:0050715(positive regulation of cytokine secretion)//GO:0001100(negative regulation of exit from mitosis)//GO:0010628(positive regulation of gene expression)//GO:0050710(negative regulation of cytokine secretion)//GO:0008285(negative regulation of cell proliferation)//GO:0016525(negative regulation of angiogenesis)//GO:0071158(positive regulation of cell cycle arrest)//GO:0032147(activation of …
DGKH	ENSG00000102780	protein_coding	+	chr13:42614175-42830716	1.67801	0.0017472	960.406	9.9075	0.00905	0.0780146	up	160851	DGKeta	MIM:604071|HGNC:HGNC:2854|Ensembl:ENSG00000102780|HPRD:07237|Vega:OTTHUMG00000016804	13	13q14.11	diacylglycerol kinase eta	hsa00561(Glycerolipid metabolism)//hsa00564(Glycerophospholipid metabolism)//	GO:0005768(endosome)//GO:0005886(plasma membrane)//GO:0031965(nuclear membrane)//GO:0005622(intracellular)//GO:0005634(nucleus)//GO:0005737(cytoplasm)	GO:0005524(ATP binding)//GO:0046872(metal ion binding)//GO:0004143(diacylglycerol kinase activity)	GO:0030168(platelet activation)//GO:0007596(blood coagulation)//GO:0016310(phosphorylation)//GO:0051259(protein oligomerization)//GO:0035556(intracellular signal transduction)//GO:0007205(protein kinase C-activating G-protein coupled receptor signaling pathway)
HSF4	ENSG00000102878	protein_coding	+	chr16:67188082-67203848	688.814	235.467	2.92531	1.54859	0.0058	0.0557271	up	3299	CTM|CTRCT5	MIM:602438|HGNC:HGNC:5227|HPRD:03896	16	16q21	heat shock transcription factor 4		GO:0005654(nucleoplasm)//GO:0005634(nucleus)	GO:0043565(sequence-specific DNA binding)//GO:0003714(transcription corepressor activity)//GO:0019903(protein phosphatase binding)//GO:0003700(transcription factor activity, sequence-specific DNA binding)	GO:0008284(positive regulation of cell proliferation)//GO:0048468(cell development)//GO:0033169(histone H3-K9 demethylation)//GO:0006351(transcription, DNA-templated)//GO:0045597(positive regulation of cell differentiation)//GO:0045944(positive regulation of transcription from RNA polymerase II promoter)//GO:0000122(negative regulation of transcription from RNA polymerase II promoter)//GO:0070207…
GDPD3	ENSG00000102886	protein_coding	-	chr16:29262828-30215631	45.7775	8.30323	5.5132	2.46289	0.02895	0.181737	up	79153	GDE7	MIM:616318|HGNC:HGNC:28638|Ensembl:ENSG00000102886|HPRD:08330|Vega:OTTHUMG00000132106	16	16p11.2	glycerophosphodiester phosphodiesterase domain containing 3		GO:0016021(integral component of membrane)//GO:0070062(extracellular exosome)	GO:0046872(metal ion binding)//GO:0008889(glycerophosphodiester phosphodiesterase activity)	GO:0006629(lipid metabolic process)//GO:0008152(metabolic process)
ELMO3	ENSG00000102890	protein_coding	+	chr16:67233013-67237932	11.594	4.40635	2.6312	1.39572	0.01945	0.138157	up	79767	CED-12|CED12|ELMO-3	MIM:606422|HGNC:HGNC:17289|Ensembl:ENSG00000102890|HPRD:12104|Vega:OTTHUMG00000133570	16	16q22.1	engulfment and cell motility 3	hsa05100(Bacterial invasion of epithelial cells)//hsa05131(Shigellosis)	GO:0005737(cytoplasm)	GO:0017124(SH3 domain binding)//GO:0005515(protein binding)	GO:0006909(phagocytosis)//GO:0006915(apoptotic process)//GO:0016477(cell migration)
NUP93	ENSG00000102900	protein_coding	+	chr16:56764016-56878797	60.962	17.685	3.44709	1.78538	0.0153	0.117467	up	9688	NIC96	MIM:614351|HGNC:HGNC:28958|Ensembl:ENSG00000102900|HPRD:14854|Vega:OTTHUMG00000133278	16	16q13	nucleoporin 93kDa	hsa03013(RNA transport)	GO:0031965(nuclear membrane)//GO:0016020(membrane)//GO:0034399(nuclear periphery)//GO:0005643(nuclear pore)//GO:0005635(nuclear envelope)	GO:0017056(structural constituent of nuclear pore)	GO:0044267(cellular protein metabolic process)//GO:0098779(mitophagy in response to mitochondrial depolarization)//GO:0005975(carbohydrate metabolic process)//GO:0007077(mitotic nuclear envelope disassembly)//GO:0043687(post-translational protein modification)//GO:0002230(positive regulation of defense response to virus by host)//GO:0019054(modulation by virus of host process)//GO:0008645(hexose …
PLLP	ENSG00000102934	protein_coding	-	chr16:57290003-57318599	70.9063	33.9859	2.08635	1.06098	0.00705	0.0645157	up	51090	PMLP|TM4SF11	MIM:600340|HGNC:HGNC:18553|Ensembl:ENSG00000102934|HPRD:11854|Vega:OTTHUMG00000133465	16	16q13	plasmolipin		GO:0043218(compact myelin)//GO:0016021(integral component of membrane)//GO:0045121(membrane raft)//GO:0070062(extracellular exosome)	GO:0005515(protein binding)	GO:0009611(response to wounding)//GO:0042552(myelination)//GO:0006811(ion transport)
MMP15	ENSG00000102996	protein_coding	+	chr16:58059469-58080805	13.4397	4.86026	2.76521	1.46739	0.00205	0.0242745	up	4324	MMP-15|MT2-MMP|MT2MMP|MTMMP2|SMCP-2	MIM:602261|HGNC:HGNC:7161|Ensembl:ENSG00000102996|HPRD:03775|Vega:OTTHUMG00000133466	16	16q13	matrix metallopeptidase 15		GO:0031012(extracellular matrix)//GO:0005886(plasma membrane)//GO:0005887(integral component of plasma membrane)	GO:0005515(protein binding)//GO:0008270(zinc ion binding)//GO:0004222(metalloendopeptidase activity)//GO:0008047(enzyme activator activity)//GO:0005509(calcium ion binding)	GO:0035987(endodermal cell differentiation)//GO:0022617(extracellular matrix disassembly)//GO:0030198(extracellular matrix organization)//GO:0032355(response to estradiol)//GO:0030574(collagen catabolic process)//GO:0043085(positive regulation of catalytic activity)//GO:0006508(proteolysis)//GO:0006464(cellular protein modification process)
USB1	ENSG00000103005	protein_coding	+	chr16:58028571-58055522	18.0894	7.6585	2.362	1.24001	0.0441	0.244005	up	79650	C16orf57|HVSL1|Mpn1|PN|hUsb1	MIM:613276|HGNC:HGNC:25792|Ensembl:ENSG00000103005|HPRD:07815|Vega:OTTHUMG00000133456	16	16q21	U6 snRNA biogenesis 1		GO:0045171(intercellular bridge)//GO:0005634(nucleus)	GO:0004518(nuclease activity)//GO:0000175(3'-5'-exoribonuclease activity)	GO:0006397(mRNA processing)//GO:0008380(RNA splicing)//GO:0090503(RNA phosphodiester bond hydrolysis, exonucleolytic)//GO:0090305(nucleic acid phosphodiester bond hydrolysis)//GO:0034477(U6 snRNA 3'-end processing)
CYB5B	ENSG00000103018	protein_coding	+	chr16:69458427-69500169	35.0852	12.9423	2.71088	1.43876	0.0056	0.0542407	up	80777	CYB5-M|CYPB5M|OMB5	MIM:611964|HGNC:HGNC:24374|Ensembl:ENSG00000103018|HPRD:13106|Vega:OTTHUMG00000133020	16	16q22.1	cytochrome b5 type B (outer mitochondrial membrane)		GO:0016020(membrane)//GO:0005743(mitochondrial inner membrane)//GO:0005741(mitochondrial outer membrane)//GO:0016021(integral component of membrane)	GO:0020037(heme binding)//GO:0046872(metal ion binding)//GO:0008047(enzyme activator activity)	GO:0055114(oxidation-reduction process)//GO:0043085(positive regulation of catalytic activity)
MLYCD	ENSG00000103150	protein_coding	+	chr16:83932730-83999937	17.8156	4.39584	4.05283	2.01893	0.01895	0.135633	up	23417	MCD	MIM:606761|HGNC:HGNC:7150|HPRD:05999	16	16q24	malonyl-CoA decarboxylase	hsa00410(beta-Alanine metabolism)//hsa00640(Propanoate metabolism)//	GO:0005777(peroxisome)//GO:0005739(mitochondrion)//GO:0005759(mitochondrial matrix)//GO:0005782(peroxisomal matrix)//GO:0005737(cytoplasm)	GO:0005102(receptor binding)//GO:0050080(malonyl-CoA decarboxylase activity)	GO:0044255(cellular lipid metabolic process)//GO:0044281(small molecule metabolic process)//GO:0010906(regulation of glucose metabolic process)//GO:0006085(acetyl-CoA biosynthetic process)//GO:0002931(response to ischemia)//GO:0046321(positive regulation of fatty acid oxidation)//GO:0006633(fatty acid biosynthetic process)//GO:2001294(malonyl-CoA catabolic process)
NECAB2	ENSG00000103154	protein_coding	+	chr16:84002236-84036381	20.7095	3.8974	5.31368	2.40971	0.0074	0.0671484	up	54550	EFCBP2	HGNC:HGNC:23746|Ensembl:ENSG00000103154|HPRD:13263|Vega:OTTHUMG00000137636	16	16q23.3	N-terminal EF-hand calcium binding protein 2		GO:0005737(cytoplasm)	GO:0005515(protein binding)//GO:0005509(calcium ion binding)
CRISPLD2	ENSG00000103196	protein_coding	+	chr16:84853589-84954374	5.61697	0.720862	7.79203	2.962	5e-05	0.00106477	up	83716	CRISP11|LCRISP2	MIM:612434|HGNC:HGNC:25248|Ensembl:ENSG00000103196|HPRD:13186|Vega:OTTHUMG00000137644	16	16q24.1	cysteine rich secretory protein LCCL domain containing 2		GO:0005578(proteinaceous extracellular matrix)//GO:0030133(transport vesicle)//GO:0070062(extracellular exosome)//GO:0005576(extracellular region)	GO:0008201(heparin binding)	GO:0060325(face morphogenesis)//GO:0030324(lung development)//GO:0030198(extracellular matrix organization)
FOXF1	ENSG00000103241	protein_coding	+	chr16:86544132-86548076	21.8685	0.866971	25.2241	4.65673	0.00085	0.0118642	up	2294	ACDMPV|FKHL5|FREAC1	MIM:601089|HGNC:HGNC:3809|HPRD:03053	16	16q24	forkhead box F1		GO:0005667(transcription factor complex)//GO:0005634(nucleus)	GO:0043565(sequence-specific DNA binding)//GO:0003705(transcription factor activity, RNA polymerase II distal enhancer sequence-specific binding)//GO:0000977(RNA polymerase II regulatory region sequence-specific DNA binding)//GO:0003677(DNA binding)//GO:0001228(transcriptional activator activity, RNA polymerase II transcription regulatory region sequence-specific binding)	GO:0072001(renal system development)//GO:0003214(cardiac left ventricle morphogenesis)//GO:0030323(respiratory tube development)//GO:0045893(positive regulation of transcription, DNA-templated)//GO:0097070(ductus arteriosus closure)//GO:0007507(heart development)//GO:0072189(ureter development)//GO:0001701(in utero embryonic development)//GO:0001568(blood vessel development)//GO:0006366(transcrip…
MTHFSD	ENSG00000103248	protein_coding	-	chr16:86563781-86588841	17.6022	5.93897	2.96384	1.56747	0.00235	0.0272724	up	64779	-	MIM:616820|HGNC:HGNC:25778|Ensembl:ENSG00000103248|HPRD:07808|Vega:OTTHUMG00000176480	16	16q24.1	methenyltetrahydrofolate synthetase domain containing			GO:0044822(poly(A) RNA binding)//GO:0000166(nucleotide binding)//GO:0003676(nucleic acid binding)
SLC7A5	ENSG00000103257	protein_coding	-	chr16:87863628-87903094	35.9922	14.7017	2.44816	1.2917	0.002	0.0237607	up	8140	4F2LC|CD98|D16S469E|E16|LAT1|MPE16|hLAT1	MIM:600182|HGNC:HGNC:11063|Ensembl:ENSG00000103257|HPRD:02552|Vega:OTTHUMG00000137658	16	16q24.3	solute carrier family 7 member 5	hsa05230(Central carbon metabolism in cancer)	GO:0016021(integral component of membrane)//GO:0070062(extracellular exosome)//GO:0016020(membrane)//GO:0005886(plasma membrane)//GO:0005829(cytosol)//GO:0043231(intracellular membrane-bounded organelle)//GO:0005737(cytoplasm)//GO:0016324(apical plasma membrane)	GO:0015179(L-amino acid transmembrane transporter activity)//GO:0015297(antiporter activity)//GO:0015175(neutral amino acid transmembrane transporter activity)//GO:0015171(amino acid transmembrane transporter activity)//GO:0042605(peptide antigen binding)	GO:0015804(neutral amino acid transport)//GO:1902475(L-alpha-amino acid transmembrane transport)//GO:0007596(blood coagulation)//GO:0030154(cell differentiation)//GO:0050900(leukocyte migration)//GO:0006865(amino acid transport)//GO:0006520(cellular amino acid metabolic process)//GO:0055085(transmembrane transport)//GO:0007399(nervous system development)//GO:0003333(amino acid transmembrane trans…
PIEZO1	ENSG00000103335	protein_coding	-	chr16:88772870-88851619	266.579	70.2426	3.79511	1.92414	0.00185	0.0224363	up	9780	DHS|FAM38A|Mib	MIM:611184|HGNC:HGNC:28993|Ensembl:ENSG00000103335|HPRD:10945|Vega:OTTHUMG00000156776	16	16q24.3	piezo type mechanosensitive ion channel component 1		GO:0016021(integral component of membrane)//GO:0033116(endoplasmic reticulum-Golgi intermediate compartment membrane)//GO:0031258(lamellipodium membrane)//GO:0005789(endoplasmic reticulum membrane)//GO:0005886(plasma membrane)//GO:0005783(endoplasmic reticulum)	GO:0008381(mechanically-gated ion channel activity)//GO:0005261(cation channel activity)	GO:0033634(positive regulation of cell-cell adhesion mediated by integrin)//GO:0033625(positive regulation of integrin activation)//GO:0050982(detection of mechanical stimulus)//GO:0042391(regulation of membrane potential)//GO:0006812(cation transport)//GO:0098655(cation transmembrane transport)//GO:0034220(ion transmembrane transport)
CPPED1	ENSG00000103381	protein_coding	-	chr16:12756918-12897874	8.95982	1.99716	4.48628	2.16552	0.0027	0.0303694	up	55313	CSTP1	MIM:615603|HGNC:HGNC:25632|Ensembl:ENSG00000103381|HPRD:07735|Vega:OTTHUMG00000167711	16	16p13.12	calcineurin-like phosphoesterase domain containing 1		GO:0005886(plasma membrane)//GO:0070062(extracellular exosome)//GO:0005737(cytoplasm)	GO:0046872(metal ion binding)//GO:0004721(phosphoprotein phosphatase activity)	GO:0006470(protein dephosphorylation)
AAGAB	ENSG00000103591	protein_coding	-	chr15:67493370-67819628	28.6687	13.6114	2.10623	1.07466	0.0406	0.230498	up	79719	KPPP1|PPKP1|PPKP1A|p34	MIM:614888|HGNC:HGNC:25662|Ensembl:ENSG00000103591|HPRD:07754|Vega:OTTHUMG00000172246	15	15q23	alpha- and gamma-adaptin binding protein		GO:0005654(nucleoplasm)//GO:0005737(cytoplasm)//GO:0005829(cytosol)	GO:0005515(protein binding)	GO:0015031(protein transport)
RASL12	ENSG00000103710	protein_coding	-	chr15:65337707-65369028	31.64	7.80844	4.05202	2.01864	0.0001	0.00195563	up	51285	RIS	HGNC:HGNC:30289|Ensembl:ENSG00000103710|HPRD:15217|Vega:OTTHUMG00000133115	15	15q11.2-q22.33	RAS like family 12		GO:0005622(intracellular)//GO:0016020(membrane)	GO:0005525(GTP binding)	GO:0007264(small GTPase mediated signal transduction)
CD276	ENSG00000103855	protein_coding	+	chr15:73976306-74006859	55.5677	12.6397	4.39627	2.13628	5e-05	0.00106477	up	80381	4Ig-B7-H3|B7-H3|B7H3|B7RP-2	MIM:605715|HGNC:HGNC:19137|Ensembl:ENSG00000103855|HPRD:05756|Vega:OTTHUMG00000137585	15	15q23-q24	CD276 molecule	hsa04514(Cell adhesion molecules (CAMs))	GO:0016021(integral component of membrane)//GO:0070062(extracellular exosome)//GO:0009897(external side of plasma membrane)	GO:0005102(receptor binding)//GO:0005515(protein binding)	GO:0045077(negative regulation of interferon-gamma biosynthetic process)//GO:0045085(negative regulation of interleukin-2 biosynthetic process)//GO:0042102(positive regulation of T cell proliferation)//GO:0050728(negative regulation of inflammatory response)//GO:0045669(positive regulation of osteoblast differentiation)//GO:0030501(positive regulation of bone mineralization)//GO:0008283(cell prol…
EHD4	ENSG00000103966	protein_coding	-	chr15:42190949-42264776	25.5089	1.75425	14.5413	3.86208	5e-05	0.00106477	up	30844	PAST4	MIM:605892|HGNC:HGNC:3245|HPRD:10435	15	15q11.1	EH domain containing 4	hsa04144(Endocytosis)	GO:0005886(plasma membrane)//GO:0070062(extracellular exosome)//GO:0055038(recycling endosome membrane)//GO:0016020(membrane)//GO:0048471(perinuclear region of cytoplasm)//GO:0031901(early endosome membrane)//GO:0005783(endoplasmic reticulum)//GO:0005622(intracellular)//GO:0005634(nucleus)	GO:0005524(ATP binding)//GO:0003676(nucleic acid binding)//GO:0005515(protein binding)//GO:0005525(GTP binding)//GO:0005509(calcium ion binding)	GO:0071363(cellular response to growth factor stimulus)//GO:0032456(endocytic recycling)//GO:0051260(protein homooligomerization)//GO:0030100(regulation of endocytosis)//GO:0050731(positive regulation of peptidyl-tyrosine phosphorylation)//GO:0006907(pinocytosis)
TJP1	ENSG00000104067	protein_coding	-	chr15:29991570-30261068	15.9964	5.24546	3.04958	1.60861	0.01145	0.093789	up	7082	ZO-1	MIM:601009|HGNC:HGNC:11827|Ensembl:ENSG00000104067|HPRD:03002|Vega:OTTHUMG00000137397	15	15q13	tight junction protein 1	hsa04520(Adherens junction)//hsa04530(Tight junction)//hsa04540(Gap junction)//hsa05110(Vibrio cholerae infection)//hsa05120(Epithelial cell signaling in Helicobacter pylori infection)//hsa05132(Salmonella infection)	GO:0005923(bicellular tight junction)//GO:0005886(plasma membrane)//GO:0005921(gap junction)//GO:0014704(intercalated disc)//GO:0043296(apical junction complex)//GO:0005829(cytosol)//GO:0016323(basolateral plasma membrane)//GO:0030054(cell junction)//GO:0016324(apical plasma membrane)//GO:0016327(apicolateral plasma membrane)//GO:0005913(cell-cell adherens junction)//GO:0045177(apical part of cel…	GO:0005516(calmodulin binding)//GO:0005515(protein binding)//GO:0019904(protein domain specific binding)	GO:1901350(cell-cell signaling involved in cell-cell junction organization)//GO:0006921(cellular component disassembly involved in execution phase of apoptosis)//GO:0035329(hippo signaling)//GO:0061024(membrane organization)//GO:0012501(programmed cell death)//GO:0007043(cell-cell junction assembly)//GO:0007605(sensory perception of sound)//GO:0006915(apoptotic process)//GO:0090557(establishment …
BMF	ENSG00000104081	protein_coding	-	chr15:40380090-40401093	4.27232	1.54502	2.76521	1.46739	0.00455	0.0457569	up	90427	-	MIM:606266|HGNC:HGNC:24132|Ensembl:ENSG00000104081|HPRD:05881|Vega:OTTHUMG00000129875	15	15q14	Bcl2 modifying factor	hsa05206(MicroRNAs in cancer)	GO:0005886(plasma membrane)//GO:0001669(acrosomal vesicle)//GO:0016459(myosin complex)//GO:0005741(mitochondrial outer membrane)//GO:0005829(cytosol)	GO:0005515(protein binding)	GO:2001234(negative regulation of apoptotic signaling pathway)//GO:1900740(positive regulation of protein insertion into mitochondrial membrane involved in apoptotic signaling pathway)//GO:0032464(positive regulation of protein homooligomerization)//GO:0012501(programmed cell death)//GO:0097193(intrinsic apoptotic signaling pathway)//GO:0043276(anoikis)//GO:2001244(positive regulation of intrinsi…
CA2	ENSG00000104267	protein_coding	+	chr8:86132815-86393722	60.0636	23.2585	2.58243	1.36873	0.01075	0.0891394	up	760	CA-II|CAC|CAII|Car2|HEL-76|HEL-S-282	MIM:611492|HGNC:HGNC:1373|Ensembl:ENSG00000104267|HPRD:02023|Vega:OTTHUMG00000164944	8	8q22	carbonic anhydrase II	hsa00910(Nitrogen metabolism)//hsa04964(Proximal tubule bicarbonate reclamation)//hsa04966(Collecting duct acid secretion)//hsa04971(Gastric acid secretion)//hsa04972(Pancreatic secretion)//hsa04976(Bile secretion)	GO:0005886(plasma membrane)//GO:0043209(myelin sheath)//GO:0045177(apical part of cell)//GO:0030424(axon)//GO:0005829(cytosol)//GO:0016323(basolateral plasma membrane)//GO:0070062(extracellular exosome)//GO:0005902(microvillus)//GO:0005615(extracellular space)//GO:0005737(cytoplasm)	GO:0004089(carbonate dehydratase activity)//GO:0008270(zinc ion binding)//GO:0004064(arylesterase activity)//GO:0005515(protein binding)	GO:0032849(positive regulation of cellular pH reduction)//GO:0015701(bicarbonate transport)//GO:0044281(small molecule metabolic process)//GO:0071498(cellular response to fluid shear stress)//GO:0006730(one-carbon metabolic process)//GO:0045780(positive regulation of bone resorption)//GO:0038166(angiotensin-activated signaling pathway)//GO:0051453(regulation of intracellular pH)//GO:0002009(morph…
RIPK2	ENSG00000104312	protein_coding	+	chr8:90769974-90803291	4.89744	1.00675	4.8646	2.28232	0.0132	0.104432	up	8767	CARD3|CARDIAK|CCK|GIG30|RICK|RIP2	MIM:603455|HGNC:HGNC:10020|Ensembl:ENSG00000104312|HPRD:04585|Vega:OTTHUMG00000163809	8	8q21	receptor interacting serine/threonine kinase 2	hsa04621(NOD-like receptor signaling pathway)//hsa04722(Neurotrophin signaling pathway)//hsa05131(Shigellosis)//hsa05152(Tuberculosis)	GO:0043234(protein complex)//GO:0031982(vesicle)//GO:0005856(cytoskeleton)//GO:0005737(cytoplasm)//GO:0005829(cytosol)	GO:0004674(protein serine/threonine kinase activity)//GO:0042803(protein homodimerization activity)//GO:0005102(receptor binding)//GO:0004871(signal transducer activity)//GO:0050700(CARD domain binding)//GO:0030274(LIM domain binding)//GO:0004715(non-membrane spanning protein tyrosine kinase activity)//GO:0016301(kinase activity)//GO:0005515(protein binding)//GO:0005524(ATP binding)	GO:0034166(toll-like receptor 10 signaling pathway)//GO:0007249(I-kappaB kinase/NF-kappaB signaling)//GO:0043123(positive regulation of I-kappaB kinase/NF-kappaB signaling)//GO:0046641(positive regulation of alpha-beta T cell proliferation)//GO:0016310(phosphorylation)//GO:0050852(T cell receptor signaling pathway)//GO:0042098(T cell proliferation)//GO:0035666(TRIF-dependent toll-like receptor si…
EYA1	ENSG00000104313	protein_coding	-	chr8:72067691-72274467	5.46163	0.157134	34.7579	5.11927	5e-05	0.00106477	up	2138	BOP|BOR|BOS1|OFC1	MIM:601653|HGNC:HGNC:3519|Ensembl:ENSG00000104313|HPRD:03388|Vega:OTTHUMG00000149894	8	8q13.3	EYA transcriptional coactivator and phosphatase 1	hsa05202(Transcriptional misregulation in cancer)	GO:0043234(protein complex)//GO:0005654(nucleoplasm)//GO:0005634(nucleus)//GO:0005737(cytoplasm)//GO:0032993(protein-DNA complex)	GO:0003723(RNA binding)//GO:0046872(metal ion binding)//GO:0005515(protein binding)//GO:0004725(protein tyrosine phosphatase activity)	GO:0060037(pharyngeal system development)//GO:0048752(semicircular canal morphogenesis)//GO:0014706(striated muscle tissue development)//GO:0045739(positive regulation of DNA repair)//GO:0009653(anatomical structure morphogenesis)//GO:0042471(ear morphogenesis)//GO:2001240(negative regulation of extrinsic apoptotic signaling pathway in absence of ligand)//GO:0007501(mesodermal cell fate specifica…
DECR1	ENSG00000104325	protein_coding	+	chr8:90945563-91064320	87.5124	31.4093	2.7862	1.4783	0.013	0.103153	up	1666	DECR|NADPH|SDR18C1	MIM:222745|HGNC:HGNC:2753|Ensembl:ENSG00000104325|HPRD:01959|Vega:OTTHUMG00000163829	8	8q21.3	2,4-dienoyl-CoA reductase 1, mitochondrial		GO:0070062(extracellular exosome)//GO:0005759(mitochondrial matrix)//GO:0005739(mitochondrion)//GO:0005654(nucleoplasm)//GO:0005634(nucleus)//GO:0005737(cytoplasm)	GO:0016491(oxidoreductase activity)//GO:0016651(oxidoreductase activity, acting on NAD(P)H)//GO:0008670(2,4-dienoyl-CoA reductase (NADPH) activity)//GO:0070402(NADPH binding)	GO:0055114(oxidation-reduction process)//GO:0044255(cellular lipid metabolic process)//GO:0006635(fatty acid beta-oxidation)//GO:0044281(small molecule metabolic process)//GO:0051289(protein homotetramerization)
LAPTM4B	ENSG00000104341	protein_coding	+	chr8:98787284-98865241	20.2875	6.91278	2.9348	1.55326	0.00155	0.0194323	up	55353	LAPTM4beta|LC27	MIM:613296|HGNC:HGNC:13646|Ensembl:ENSG00000104341	8	8q22.1	lysosomal protein transmembrane 4 beta	hsa04142(Lysosome)	GO:0016020(membrane)//GO:0016021(integral component of membrane)//GO:0012505(endomembrane system)	GO:0005515(protein binding)	GO:0006810(transport)
PLAT	ENSG00000104368	protein_coding	-	chr8:42032235-42065242	27.7066	4.98894	5.55359	2.47342	0.00015	0.00277958	up	5327	T-PA|TPA	MIM:173370|HGNC:HGNC:9051|Ensembl:ENSG00000104368|HPRD:01419|Vega:OTTHUMG00000164072	8	8p12	plasminogen activator, tissue type	hsa04610(Complement and coagulation cascades)//hsa05202(Transcriptional misregulation in cancer)	GO:0070062(extracellular exosome)//GO:0045177(apical part of cell)//GO:0009986(cell surface)//GO:0031012(extracellular matrix)//GO:0005576(extracellular region)//GO:0005615(extracellular space)//GO:0005737(cytoplasm)//GO:0030141(secretory granule)	GO:0005102(receptor binding)//GO:0051219(phosphoprotein binding)//GO:0005515(protein binding)//GO:0004252(serine-type endopeptidase activity)//GO:0001948(glycoprotein binding)	GO:0045861(negative regulation of proteolysis)//GO:0048008(platelet-derived growth factor receptor signaling pathway)//GO:0014909(smooth muscle cell migration)//GO:0001666(response to hypoxia)//GO:0007596(blood coagulation)//GO:0042730(fibrinolysis)//GO:0006508(proteolysis)//GO:0031639(plasminogen activation)//GO:0006464(cellular protein modification process)
NDRG1	ENSG00000104419	protein_coding	-	chr8:134249413-134314265	287.875	47.8366	6.0179	2.58926	5e-05	0.00106477	up	10397	CAP43|CMT4D|DRG-1|DRG1|GC4|HMSNL|NDR1|NMSL|PROXY1|RIT42|RTP|TARG1|TDD5	MIM:605262|HGNC:HGNC:7679|Ensembl:ENSG00000104419|HPRD:05586|Vega:OTTHUMG00000164441	8	8q24.3	N-myc downstream regulated 1		GO:0005886(plasma membrane)//GO:0043209(myelin sheath)//GO:0005874(microtubule)//GO:0055038(recycling endosome membrane)//GO:0048471(perinuclear region of cytoplasm)//GO:0005829(cytosol)//GO:0005813(centrosome)//GO:0070062(extracellular exosome)//GO:0015630(microtubule cytoskeleton)//GO:0005913(cell-cell adherens junction)//GO:0005634(nucleus)//GO:0005737(cytoplasm)	GO:0045296(cadherin binding)//GO:0043015(gamma-tubulin binding)//GO:0008017(microtubule binding)//GO:0005515(protein binding)//GO:0017137(Rab GTPase binding)	GO:0030330(DNA damage response, signal transduction by p53 class mediator)//GO:0090232(positive regulation of spindle checkpoint)//GO:0045576(mast cell activation)//GO:0071456(cellular response to hypoxia)//GO:0042127(regulation of cell proliferation)//GO:0032287(peripheral nervous system myelin maintenance)//GO:0010038(response to metal ion)//GO:0008285(negative regulation of cell proliferation)
CHRAC1	ENSG00000104472	protein_coding	+	chr8:141521396-141527236	9.18894	3.84155	2.39199	1.25821	0.0372	0.217912	up	54108	CHARC1|CHARC15|CHRAC-1|CHRAC-15|CHRAC15|YCL1	MIM:607268|HGNC:HGNC:13544|Ensembl:ENSG00000104472|HPRD:06275|Vega:OTTHUMG00000164207	8	8q24.3	chromatin accessibility complex 1		GO:0008622(epsilon DNA polymerase complex)//GO:0008623(CHRAC)	GO:0003887(DNA-directed DNA polymerase activity)//GO:0046982(protein heterodimerization activity)//GO:0005515(protein binding)//GO:0003677(DNA binding)	GO:0071897(DNA biosynthetic process)//GO:0006338(chromatin remodeling)
NCALD	ENSG00000104490	protein_coding	-	chr8:102698770-103137135	35.8555	6.22824	5.75693	2.5253	5e-05	0.00106477	up	83988	-	MIM:606722|HGNC:HGNC:7655|Ensembl:ENSG00000104490|HPRD:09466|Vega:OTTHUMG00000164876	8	8q22.2	neurocalcin delta	hsa04740(Olfactory transduction)	GO:0005622(intracellular)//GO:0030130(clathrin coat of trans-Golgi network vesicle)//GO:0070062(extracellular exosome)//GO:0005829(cytosol)	GO:0043014(alpha-tubulin binding)//GO:0003779(actin binding)//GO:0015631(tubulin binding)//GO:0005515(protein binding)//GO:0030276(clathrin binding)//GO:0005509(calcium ion binding)	GO:0003073(regulation of systemic arterial blood pressure)//GO:0016192(vesicle-mediated transport)//GO:0007268(synaptic transmission)//GO:0019722(calcium-mediated signaling)
GSDMD	ENSG00000104518	protein_coding	+	chr8:144635376-144645232	132.663	18.6358	7.11868	2.83161	0.0015	0.0189154	up	79792	DF5L|DFNA5L|FKSG10|GSDMDC1	HGNC:HGNC:25697|Ensembl:ENSG00000104518|HPRD:11014|Vega:OTTHUMG00000165132	8	8q24.3	gasdermin D		GO:0005654(nucleoplasm)//GO:0072559(NLRP3 inflammasome complex)	GO:0005515(protein binding)	GO:0031668(cellular response to extracellular stimulus)//GO:0070269(pyroptosis)//GO:0050718(positive regulation of interleukin-1 beta secretion)
EEF1D	ENSG00000104529	protein_coding	-	chr8:144661805-144682485	816.065	350.747	2.32664	1.21825	0.00875	0.0761289	up	1936	EF-1D|EF1D|FP1047	MIM:130592|HGNC:HGNC:3211|Ensembl:ENSG00000104529|HPRD:00560|Vega:OTTHUMG00000165191	8	8q24.3	eukaryotic translation elongation factor 1 delta	hsa05168(Herpes simplex infection)	GO:0005829(cytosol)//GO:0005783(endoplasmic reticulum)//GO:0005730(nucleolus)//GO:0005634(nucleus)//GO:0005853(eukaryotic translation elongation factor 1 complex)//GO:0005737(cytoplasm)	GO:0008135(translation factor activity, RNA binding)//GO:0004871(signal transducer activity)//GO:0033613(activating transcription factor binding)//GO:0031072(heat shock protein binding)//GO:0003746(translation elongation factor activity)//GO:0005515(protein binding)//GO:0003677(DNA binding)	GO:0006412(translation)//GO:0044267(cellular protein metabolic process)//GO:0010941(regulation of cell death)//GO:0010467(gene expression)//GO:0006351(transcription, DNA-templated)//GO:0006414(translational elongation)//GO:0043123(positive regulation of I-kappaB kinase/NF-kappaB signaling)//GO:0009299(mRNA transcription)//GO:0071479(cellular response to ionizing radiation)//GO:0006355(regulation …
SLC39A14	ENSG00000104635	protein_coding	+	chr8:22224761-22291642	13.6807	5.27067	2.59564	1.37609	0.0017	0.0208756	up	23516	LZT-Hs4|NET34|ZIP14|cig19	MIM:608736|HGNC:HGNC:20858|Ensembl:ENSG00000104635|HPRD:12288|Vega:OTTHUMG00000097791	8	8p21.3	solute carrier family 39 member 14		GO:0005886(plasma membrane)//GO:0005887(integral component of plasma membrane)//GO:0030027(lamellipodium)//GO:0005794(Golgi apparatus)//GO:0016021(integral component of membrane)//GO:0005783(endoplasmic reticulum)	GO:0046873(metal ion transmembrane transporter activity)//GO:0005385(zinc ion transmembrane transporter activity)//GO:0015093(ferrous iron transmembrane transporter activity)	GO:0030001(metal ion transport)//GO:0071578(zinc II ion transmembrane import)//GO:0006882(cellular zinc ion homeostasis)//GO:1903874(ferrous iron transmembrane transport)//GO:0055085(transmembrane transport)//GO:0071577(zinc II ion transmembrane transport)
ERICH1	ENSG00000104714	protein_coding	-	chr8:564745-1212592	12.6112	3.87035	3.25841	1.70417	0.01535	0.117725	up	157697	HSPC319	HGNC:HGNC:27234|Ensembl:ENSG00000104714|HPRD:14105|Vega:OTTHUMG00000129163	8	8p23.3	glutamate rich 1
ARHGEF10	ENSG00000104728	protein_coding	+	chr8:1772141-1906807	15.7994	2.37265	6.65897	2.7353	5e-05	0.00106477	up	9639	GEF10|SNCV	MIM:608136|HGNC:HGNC:14103|Ensembl:ENSG00000104728|HPRD:09735|Vega:OTTHUMG00000163626	8	8p23	Rho guanine nucleotide exchange factor 10		GO:0005813(centrosome)//GO:0005829(cytosol)	GO:0005089(Rho guanyl-nucleotide exchange factor activity)//GO:0005515(protein binding)//GO:0019894(kinesin binding)	GO:0090630(activation of GTPase activity)//GO:0090307(mitotic spindle assembly)//GO:0022011(myelination in peripheral nervous system)//GO:0051496(positive regulation of stress fiber assembly)//GO:0043547(positive regulation of GTPase activity)//GO:0051298(centrosome duplication)//GO:0035023(regulation of Rho protein signal transduction)
FGL1	ENSG00000104760	protein_coding	-	chr8:17721888-17767874	6.20308	0.672457	9.2245	3.20547	0.00575	0.055296	up	2267	HFREP1|HP-041|LFIRE-1|LFIRE1	MIM:605776|HGNC:HGNC:3695|Ensembl:ENSG00000104760|HPRD:09312	8	8p22	fibrinogen like 1		GO:0070062(extracellular exosome)//GO:0005577(fibrinogen complex)
NUCB1	ENSG00000104805	protein_coding	+	chr19:49403306-49426629	188.538	78.5308	2.40081	1.26352	0.00105	0.0139942	up	4924	CALNUC|NUC	MIM:601323|HGNC:HGNC:8043|Ensembl:ENSG00000104805|HPRD:03205|Vega:OTTHUMG00000152514	19	19q13.33	nucleobindin 1		GO:0032580(Golgi cisterna membrane)//GO:0005634(nucleus)//GO:0005798(Golgi-associated vesicle)//GO:0005802(trans-Golgi network)//GO:0005791(rough endoplasmic reticulum)//GO:0016020(membrane)//GO:0098547(lumenal side of Golgi membrane)//GO:0005794(Golgi apparatus)//GO:0090498(extrinsic component of Golgi membrane)//GO:0070062(extracellular exosome)//GO:0015630(microtubule cytoskeleton)//GO:0005793…	GO:0001965(G-protein alpha-subunit binding)//GO:0005515(protein binding)//GO:0003677(DNA binding)//GO:0005509(calcium ion binding)	GO:0072718(response to cisplatin)//GO:1903533(regulation of protein targeting)
FCGRT	ENSG00000104870	protein_coding	+	chr19:50010072-50029590	429.618	39.8366	10.7845	3.43089	5e-05	0.00106477	up	2217	FCRN|alpha-chain	MIM:601437|HGNC:HGNC:3621|Ensembl:ENSG00000104870|HPRD:03257|Vega:OTTHUMG00000183155	19	19q13.3	Fc fragment of IgG receptor and transporter		GO:0016021(integral component of membrane)//GO:0005886(plasma membrane)	GO:0019770(IgG receptor activity)//GO:0030881(beta-2-microglobulin binding)//GO:0003823(antigen binding)//GO:0019864(IgG binding)//GO:0042605(peptide antigen binding)	GO:0006955(immune response)//GO:0038094(Fc-gamma receptor signaling pathway)//GO:0019882(antigen processing and presentation)//GO:0002416(IgG immunoglobulin transcytosis in epithelial cells mediated by FcRn immunoglobulin receptor)
LYL1	ENSG00000104903	protein_coding	-	chr19:13209846-13213975	42.4376	4.28595	9.90159	3.30766	5e-05	0.00106477	up	4066	bHLHa18	MIM:151440|HGNC:HGNC:6734|Ensembl:ENSG00000104903|HPRD:01046|Vega:OTTHUMG00000180736	19	19p13.2	lymphoblastic leukemia associated hematopoiesis regulator 1	hsa05202(Transcriptional misregulation in cancer)	GO:0005634(nucleus)	GO:0000981(RNA polymerase II transcription factor activity, sequence-specific DNA binding)//GO:0046983(protein dimerization activity)//GO:0005515(protein binding)//GO:0000977(RNA polymerase II regulatory region sequence-specific DNA binding)//GO:0003677(DNA binding)	GO:0001955(blood vessel maturation)//GO:0006351(transcription, DNA-templated)//GO:0030183(B cell differentiation)//GO:0060216(definitive hemopoiesis)//GO:0006357(regulation of transcription from RNA polymerase II promoter)//GO:0006355(regulation of transcription, DNA-templated)//GO:0045893(positive regulation of transcription, DNA-templated)
NOVA2	ENSG00000104967	protein_coding	-	chr19:46436991-46476804	9.23654	3.95095	2.3378	1.22515	0.0142	0.110798	up	4858	ANOVA|NOVA3	MIM:601991|HGNC:HGNC:7887|Ensembl:ENSG00000104967|HPRD:03588|Vega:OTTHUMG00000177499	19	19q13.3	neuro-oncological ventral antigen 2		GO:0005634(nucleus)	GO:0044822(poly(A) RNA binding)//GO:0003723(RNA binding)
IL27RA	ENSG00000104998	protein_coding	+	chr19:14142559-14163743	5.77977	1.71804	3.36417	1.75025	0.0258	0.167778	up	9466	CRL1|IL-27RA|IL27R|TCCR|WSX1|zcytor1	MIM:605350|HGNC:HGNC:17290|Ensembl:ENSG00000104998|HPRD:09247|Vega:OTTHUMG00000181990	19	19p13.11	interleukin 27 receptor subunit alpha	hsa04630(Jak-STAT signaling pathway)	GO:0005886(plasma membrane)//GO:0005887(integral component of plasma membrane)	GO:0045509(interleukin-27 receptor activity)//GO:0004888(transmembrane signaling receptor activity)	GO:0002827(positive regulation of T-helper 1 type immune response)//GO:0002829(negative regulation of type 2 immune response)//GO:0032729(positive regulation of interferon-gamma production)//GO:0050830(defense response to Gram-positive bacterium)//GO:0070106(interleukin-27-mediated signaling pathway)//GO:0007166(cell surface receptor signaling pathway)//GO:0048302(regulation of isotype switching …
RASAL3	ENSG00000105122	protein_coding	-	chr19:15562434-15575382	14.6203	3.0947	4.7243	2.2401	0.00255	0.0290614	up	64926	-	MIM:616561|HGNC:HGNC:26129|Ensembl:ENSG00000105122|Vega:OTTHUMG00000182450	19	19p13.12	RAS protein activator like 3	hsa04014(Ras signaling pathway)	GO:0070062(extracellular exosome)//GO:0005938(cell cortex)//GO:0016020(membrane)//GO:0005829(cytosol)//GO:0098562(cytoplasmic side of membrane)//GO:0031235(intrinsic component of the cytoplasmic side of the plasma membrane)//GO:0005737(cytoplasm)	GO:0005096(GTPase activator activity)	GO:0007411(axon guidance)//GO:0045087(innate immune response)//GO:0008286(insulin receptor signaling pathway)//GO:0000165(MAPK cascade)//GO:0046580(negative regulation of Ras protein signal transduction)//GO:0007173(epidermal growth factor receptor signaling pathway)//GO:0007264(small GTPase mediated signal transduction)//GO:0043547(positive regulation of GTPase activity)//GO:0051142(positive reg…
SYDE1	ENSG00000105137	protein_coding	+	chr19:15218213-15236985	32.4337	1.48932	21.7776	4.44477	0.0166	0.124347	up	85360	7h3	HGNC:HGNC:25824|Ensembl:ENSG00000105137|HPRD:07830|Vega:OTTHUMG00000183207	19	19p13.12	synapse defective 1, Rho GTPase, homolog 1 (C. elegans)		GO:0005737(cytoplasm)//GO:0005829(cytosol)	GO:0005096(GTPase activator activity)	GO:0090630(activation of GTPase activity)//GO:0051056(regulation of small GTPase mediated signal transduction)//GO:0007264(small GTPase mediated signal transduction)//GO:0043087(regulation of GTPase activity)//GO:0007165(signal transduction)
RPS16	ENSG00000105193	protein_coding	-	chr19:39923846-39926588	1338.3	590.746	2.26544	1.17979	0.00135	0.0174319	up	6217	S16	MIM:603675|HGNC:HGNC:10396|Ensembl:ENSG00000105193|HPRD:04724|Vega:OTTHUMG00000182972	19	19q13.1	ribosomal protein S16	hsa03010(Ribosome)	GO:0070062(extracellular exosome)//GO:0016020(membrane)//GO:0015935(small ribosomal subunit)//GO:0005829(cytosol)//GO:0022627(cytosolic small ribosomal subunit)//GO:0005840(ribosome)//GO:0005925(focal adhesion)	GO:0044822(poly(A) RNA binding)//GO:0003735(structural constituent of ribosome)//GO:0005515(protein binding)//GO:0003723(RNA binding)	GO:0006415(translational termination)//GO:0001887(selenium compound metabolic process)//GO:0044267(cellular protein metabolic process)//GO:0000184(nuclear-transcribed mRNA catabolic process, nonsense-mediated decay)//GO:0044281(small molecule metabolic process)//GO:0006614(SRP-dependent cotranslational protein targeting to membrane)//GO:0019083(viral transcription)//GO:0042274(ribosomal small sub…
PRX	ENSG00000105227	protein_coding	-	chr19:40899674-40919273	55.955	1.78611	31.328	4.96938	5e-05	0.00106477	up	57716	CMT4F	MIM:605725|HGNC:HGNC:13797|Ensembl:ENSG00000105227|HPRD:05758|Vega:OTTHUMG00000182597	19	19q13.2	periaxin		GO:0005886(plasma membrane)//GO:0005634(nucleus)//GO:0030054(cell junction)//GO:0043209(myelin sheath)//GO:0005737(cytoplasm)	GO:0003674(molecular_function)//GO:0005515(protein binding)	GO:0008366(axon ensheathment)//GO:0021675(nerve development)
SLC1A5	ENSG00000105281	protein_coding	-	chr19:47222763-47291851	11.2567	2.20951	5.09464	2.34898	0.04565	0.249633	up	6510	AAAT|ASCT2|ATBO|M7V1|M7VS1|R16|RDRC	MIM:109190|HGNC:HGNC:10943|Ensembl:ENSG00000105281|HPRD:00173|Vega:OTTHUMG00000183434	19	19q13.3	solute carrier family 1 member 5	hsa04974(Protein digestion and absorption)//hsa05230(Central carbon metabolism in cancer)	GO:0016021(integral component of membrane)//GO:0005887(integral component of plasma membrane)//GO:0016020(membrane)//GO:0005794(Golgi apparatus)//GO:0005886(plasma membrane)//GO:0070062(extracellular exosome)//GO:0042470(melanosome)	GO:0001618(virus receptor activity)//GO:0015175(neutral amino acid transmembrane transporter activity)//GO:0015186(L-glutamine transmembrane transporter activity)//GO:0004872(receptor activity)//GO:0017153(sodium:dicarboxylate symporter activity)//GO:0005515(protein binding)	GO:0015804(neutral amino acid transport)//GO:0006865(amino acid transport)//GO:0006835(dicarboxylic acid transport)//GO:0055085(transmembrane transport)//GO:0006868(glutamine transport)//GO:0046718(viral entry into host cell)//GO:0006811(ion transport)
PRKD2	ENSG00000105287	protein_coding	-	chr19:47150868-47220384	78.8195	6.56107	12.0132	3.58655	0.0021	0.0247848	up	25865	HSPC187|PKD2|nPKC-D2	MIM:607074|HGNC:HGNC:17293|Ensembl:ENSG00000105287|HPRD:09523|Vega:OTTHUMG00000183431	19	19q13.3	protein kinase D2	hsa04015(Rap1 signaling pathway)//	GO:0005886(plasma membrane)//GO:0005794(Golgi apparatus)//GO:0005622(intracellular)//GO:0005654(nucleoplasm)//GO:0005634(nucleus)//GO:0005737(cytoplasm)	GO:0004697(protein kinase C activity)//GO:0005524(ATP binding)//GO:0004672(protein kinase activity)//GO:0004674(protein serine/threonine kinase activity)//GO:0046872(metal ion binding)//GO:0005515(protein binding)	GO:0043536(positive regulation of blood vessel endothelial cell migration)//GO:0035924(cellular response to vascular endothelial growth factor stimulus)//GO:0050862(positive regulation of T cell receptor signaling pathway)//GO:0032793(positive regulation of CREB transcription factor activity)//GO:0050852(T cell receptor signaling pathway)//GO:1902533(positive regulation of intracellular signal tr…
[truncated: 1,763 more rows]

## Sheet: dn.Cystic_vs_Solid
Cystic_vs_Solid down-regulated genes
gene	gene_id	biotype	strand	locus	Cystic_FPKM	Solid_FPKM	Fold change	log2(fold change)	p_value	FDR	Regulation	GeneID	Synonyms	dbXrefs	chromosome	map_location	description	pathway	GO-CC	GO-MF	GO-BP
NIPAL3	ENSG00000001461	protein_coding	+	chr1:24634045-24799466	8.60044	32.788	-3.81237	-1.93069	0.0002	0.00356215	down	57185	DJ462O23.2|NPAL3	HGNC:HGNC:25233|Ensembl:ENSG00000001461|HPRD:13149|Vega:OTTHUMG00000003299	1	1p36.12-p35.1	NIPA like domain containing 3		GO:0016021(integral component of membrane)	GO:0015095(magnesium ion transmembrane transporter activity)//GO:0005515(protein binding)	GO:0015693(magnesium ion transport)//GO:1903830(magnesium ion transmembrane transport)
[truncated: 1,143 more rows]
