# Supplementary material for: Combined transcriptomic and lipidomic analysis reveals aberrant lipid metabolism in central nervous system hemangioblastomas
Source: Sci Rep. 2021 Jan 14;11:1314. doi: 10.1038/s41598-020-80263-8 (PMC7809491; doi:10.1038/s41598-020-80263-8)
Supplement: Supplementary file 4 — Supplementary Information 4. [file 41598_2020_80263_MOESM4_ESM.xls]

## Sheet: BP-up
GO.ID	Term	Ontology	Count	Pop.Hits	List.Total	Pop.Total	Fold.Enrichment	Pvalue	FDR	Enrichment.Score	Gene.Ratio	GENES
GO:0001568	blood vessel development	Biological process	182	531	1954	16119	2.82742	5.39708e-42	2.35781e-38	41.2678	0.0931423	CALCRL//RAMP2//RAPGEF3//VAV3//COL4A2//COL8A1//CSPG4//CTGF//JAG1//ECM1//EFNA1//EPHA2//ELK3//ENPEP//EPAS1//EPHB4//VASH1//PLXND1//FN1//POFUT1//TSPAN12//PRKD2//CLIC4//GJA5//ANPEP//ANXA2//HMOX1//HOXB3//HSPG2//ID1//ITGA5//JUN//KDR//MFGE8//MMP2//MMP14//MMP19//MYH9//NOS3//SERPINE1//ANGPTL4//EGFL7//TNFRSF12A//PDGFA//SOX18//ROBO4//DLL4//RASIP1//PRKD1//PRKX//PLXDC1//PTPRB//SAT1//SOX17//SHC1//TAL1//TEK//TGFA…
GO:0001944	vasculature development	Biological process	188	561	1954	16119	2.76445	8.63507e-42	2.35781e-38	41.0637	0.0962129	CALCRL//RAMP2//RAPGEF3//VAV3//COL4A2//COL8A1//CSPG4//CTGF//JAG1//ECM1//EFNA1//EPHA2//ELK3//ENPEP//EPAS1//EPHB4//VASH1//PLXND1//FN1//POFUT1//TSPAN12//PRKD2//CLIC4//GJA5//ANPEP//ANXA2//HMOX1//HOXB3//HSPG2//ID1//ITGA5//JUN//KDR//MFGE8//MMP2//MMP14//MMP19//MYH9//NOS3//SERPINE1//ANGPTL4//EGFL7//TNFRSF12A//PDGFA//SOX18//ROBO4//DLL4//RASIP1//PRKD1//PRKX//PLXDC1//PTPRB//SAT1//SOX17//SHC1//TAL1//TEK//TGFA…
GO:0048583	regulation of response to stimulus	Biological process	602	3073	1954	16119	1.61602	6.75448e-41	1.22954e-37	40.1704	0.308086	GADD45B//TNF//MAP3K8//EGFR//F2R//GNAI2//MAP3K1//NRAS//BMP4//NOD1//CSPG4//EFNA1//LPAR3//SHC2//HGF//INSR//ITGA1//MET//MAP3K11//PLCE1//PXN//SHC1//TGFA//TGFB3//THBS1//C5AR1//CXCR4//RIPK2//LPAR2//MAPKAPK2//CD74//SPRED1//DUSP1//DUSP6//DUSP7//SPRED2//DUSP22//RGS3//RGS4//CAV1//MASP1//A2M//SERPING1//IL7R//HLA-A//HLA-B//HLA-C//HLA-E//HLA-F//MR1//IRAK3//ECM1//SIGIRR//PXDN//AGPAT2//GAS6//AXL//CD59//ADM//PRCP…
GO:0048514	blood vessel morphogenesis	Biological process	163	465	1954	16119	2.89167	5.13712e-39	7.01346e-36	38.2893	0.0834186	CALCRL//RAMP2//RAPGEF3//VAV3//COL4A2//COL8A1//CSPG4//CTGF//JAG1//ECM1//EFNA1//EPHA2//ELK3//ENPEP//EPAS1//EPHB4//VASH1//PLXND1//FN1//POFUT1//TSPAN12//PRKD2//CLIC4//GJA5//ANPEP//ANXA2//HMOX1//HOXB3//HSPG2//ID1//ITGA5//JUN//KDR//MFGE8//MMP2//MMP14//MMP19//MYH9//NOS3//SERPINE1//ANGPTL4//EGFL7//TNFRSF12A//PDGFA//SOX18//ROBO4//DLL4//RASIP1//PRKD1//PRKX//PLXDC1//PTPRB//SAT1//SOX17//SHC1//TAL1//TEK//TGFA…
GO:0072358	cardiovascular system development	Biological process	239	848	1954	16119	2.32496	9.04161e-39	8.22938e-36	38.0438	0.122313	CALCRL//RAMP2//RAPGEF3//VAV3//COL4A2//COL8A1//CSPG4//CTGF//JAG1//ECM1//EFNA1//EPHA2//ELK3//ENPEP//EPAS1//EPHB4//VASH1//PLXND1//FN1//POFUT1//TSPAN12//PRKD2//CLIC4//GJA5//ANPEP//ANXA2//HMOX1//HOXB3//HSPG2//ID1//ITGA5//JUN//KDR//MFGE8//MMP2//MMP14//MMP19//MYH9//NOS3//SERPINE1//ANGPTL4//EGFL7//TNFRSF12A//PDGFA//SOX18//ROBO4//DLL4//RASIP1//PRKD1//PRKX//PLXDC1//PTPRB//SAT1//SOX17//SHC1//TAL1//TEK//TGFA…
GO:0072359	circulatory system development	Biological process	239	848	1954	16119	2.32496	9.04161e-39	8.22938e-36	38.0438	0.122313	CALCRL//RAMP2//RAPGEF3//VAV3//COL4A2//COL8A1//CSPG4//CTGF//JAG1//ECM1//EFNA1//EPHA2//ELK3//ENPEP//EPAS1//EPHB4//VASH1//PLXND1//FN1//POFUT1//TSPAN12//PRKD2//CLIC4//GJA5//ANPEP//ANXA2//HMOX1//HOXB3//HSPG2//ID1//ITGA5//JUN//KDR//MFGE8//MMP2//MMP14//MMP19//MYH9//NOS3//SERPINE1//ANGPTL4//EGFL7//TNFRSF12A//PDGFA//SOX18//ROBO4//DLL4//RASIP1//PRKD1//PRKX//PLXDC1//PTPRB//SAT1//SOX17//SHC1//TAL1//TEK//TGFA…
GO:0009653	anatomical structure morphogenesis	Biological process	478	2319	1954	16119	1.70036	5.49648e-37	4.28804e-34	36.2599	0.244626	KLF2//EPB42//IL7R//MSX1//SS18//LAMC3//DAB2//COL2A1//COL11A1//CTGF//MGP//SOX9//CALCRL//RAMP2//RAPGEF3//VAV3//COL4A2//COL8A1//CSPG4//JAG1//ECM1//EFNA1//EPHA2//ELK3//ENPEP//EPAS1//EPHB4//VASH1//PLXND1//FN1//POFUT1//TSPAN12//PRKD2//CLIC4//GJA5//ANPEP//ANXA2//HMOX1//HOXB3//HSPG2//ID1//ITGA5//JUN//KDR//MFGE8//MMP2//MMP14//MMP19//MYH9//NOS3//SERPINE1//ANGPTL4//EGFL7//TNFRSF12A//PDGFA//SOX18//ROBO4//DLL4…
GO:0016477	cell migration	Biological process	264	1015	1954	16119	2.14561	3.2058e-36	2.18836e-33	35.4941	0.135107	CAP1//CXCL12//CXCR4//EDNRB//EFNB1//ISL1//KITLG//LEF1//SEMA3F//PHACTR4//SMO//NRP2//GAS6//DISC1//APBB2//MEF2C//NDN//AXL//PRKG1//BAX//NR2F2//NRP1//CELSR1//EFNB2//EPHB4//NR4A1//ITGB1//KDR//VEGFA//SLIT2//ANO6//TRPM4//CCL5//SELE//JAM3//IL6//LGALS3//PDGFB//RPS19//CCL3//ADA//HMOX1//SELP//PLVAP//ENG//NOTCH1//AMOTL1//ITGA11//TNFRSF12A//CSPG4//NR2E1//FOXC1//TGFB1//PPAP2A//EDN1//ETS1//FLT4//PRKD2//GPR124//PR…
GO:0001525	angiogenesis	Biological process	139	384	1954	16119	2.98605	4.54385e-35	2.75711e-32	34.3426	0.0711361	COL4A1//EDN1//EDNRA//ENG//PLXND1//NRARP//NFATC4//NOTCH4//LEF1//DLL4//CXCL12//TGFBR2//VEGFA//CXCR4//NRP1//SEMA5A//CDH13//RAMP2//FLT4//GPR124//LOXL2//NOTCH1//PGF//PARVA//TEK//THBS1//CYR61//EFNB2//EPHB4//NR4A1//ITGB1//KDR//SLIT2//BMP4//ACVRL1//SPINK5//COL4A2//VASH1//STAB1//SULF1//RGCC//PML//PTPRM//SPARC//TIE1//VEGFB//EFNA1//EPHA2//ERBB2//ETS1//TSPAN12//HMOX1//ID1//IL6//TNFRSF12A//SP100//RAPGEF3//ADM…
GO:0030198	extracellular matrix organization	Biological process	136	371	1954	16119	3.02398	5.29614e-35	2.89222e-32	34.276	0.0696008	RGCC//ETS1//DDR1//TGFB1//ADAMTS5//COL1A1//COL1A2//COL2A1//COL3A1//COL4A1//COL4A2//COL4A6//COL5A1//COL5A2//COL6A2//COL6A3//COL8A1//COL11A1//COL12A1//CTSK//DCN//A2M//ENG//FBN1//FN1//HSPG2//LAMA3//LAMB1//LAMC1//MMP1//MMP2//MMP14//MMP15//MMP19//NID1//COL5A3//BSG//TIMP1//TIMP2//COL14A1//COL18A1//COL23A1//FOXC1//ANXA2//LOX//LOXL2//P4HA1//LEPRE1//SERPINH1//PLOD3//SULF1//MYO1E//SULF2//FKBP1A//ILK//FBLN5/…
GO:0043062	extracellular structure organization	Biological process	136	372	1954	16119	3.01585	7.39357e-35	3.67057e-32	34.1311	0.0696008	RGCC//ETS1//DDR1//TGFB1//ADAMTS5//COL1A1//COL1A2//COL2A1//COL3A1//COL4A1//COL4A2//COL4A6//COL5A1//COL5A2//COL6A2//COL6A3//COL8A1//COL11A1//COL12A1//CTSK//DCN//A2M//ENG//FBN1//FN1//HSPG2//LAMA3//LAMB1//LAMC1//MMP1//MMP2//MMP14//MMP15//MMP19//NID1//COL5A3//BSG//TIMP1//TIMP2//COL14A1//COL18A1//COL23A1//LAMC3//CRTAP//FBLN5//PRDX4//SPINK5//EMILIN1//EGFLAM//OLFML2A//FBLN2//NID2//ITGA11//FOXF1//FOXF2//F…
GO:0048518	positive regulation of biological process	Biological process	742	4225	1954	16119	1.44874	2.1584e-34	9.82251e-32	33.6659	0.379734	GADD45B//TNF//MAP3K8//EGFR//F2R//GNAI2//MAP3K1//NRAS//BMP4//NOD1//CSPG4//EFNA1//LPAR3//SHC2//HGF//INSR//ITGA1//MET//MAP3K11//PLCE1//PXN//SHC1//TGFA//TGFB3//THBS1//C5AR1//CXCR4//RIPK2//LPAR2//MAPKAPK2//CD74//NR1H4//SIX1//AGPAT2//NFAM1//IFI16//MASP1//A2M//SERPING1//HLA-A//HLA-B//HLA-C//HLA-E//HLA-F//MR1//RAMP3//BVES//DAB2//ECE1//VAMP3//FAM129A//IL34//CTGF//EDNRA//EDNRB//ENG//ERBB2//FLT4//GAS6//GPER…
GO:0051239	regulation of multicellular organismal process	Biological process	440	2123	1954	16119	1.70969	2.8486e-34	1.19663e-31	33.5454	0.225179	SIX1//LTF//IQGAP1//LITAF//AGPAT2//NFAM1//IFI16//TNF//ADRA1D//SGIP1//ADM//MYL4//SLC8A1//IRX5//BVES//EPAS1//PDE4D//CASQ2//DISC1//SMO//VEGFA//TSHZ3//ANO6//TGFBR2//LILRB2//HLA-B//CD3E//TRPM4//C10ORF54//GIMAP5//JAK3//BST2//TNFRSF14//KITLG//NOS3//CAV1//TPM1//EDN1//EDNRB//GAS6//PDGFB//F2R//CYBA//BMP4//CITED2//HES1//ISL1//NOTCH1//SOX17//CALCRL//MYL9//HSPB6//CNN1//PLCE1//TNNT3//CTNNA1//TGFB1//TP53//HSPB7/…
GO:0009611	response to wounding	Biological process	246	946	1954	16119	2.14515	1.13701e-33	4.43516e-31	32.9442	0.125896	MYOF//DYSF//A2M//SERPING1//CD59//HMOX1//F2R//TGFB1//ANO6//ANXA1//PPARG//IL6//OSMR//CCL5//GPX1//VIMP//TNF//SH2B3//CDK2//RASGRP2//MRVI1//HMG20B//RAPGEF3//VAV3//CAP1//AMICA1//COL1A1//COL1A2//DOCK11//ADRA2C//DGKB//DGKH//F8//F13A1//FGR//FLNA//FN1//PIK3R5//ABL1//KIF26A//GAS6//GATA2//GNAI2//GNAI3//GRB14//GUCY1A3//GUCY1B3//EFEMP2//HBD//HBE1//HBG1//HDAC1//ANXA5//HGF//EHD2//HSPA5//IGF2//INPP5D//ITGA6//IRF1…
GO:0009966	regulation of signal transduction	Biological process	472	2352	1954	16119	1.65546	2.24537e-33	8.17466e-31	32.6487	0.241556	GADD45B//TNF//MAP3K8//EGFR//F2R//GNAI2//MAP3K1//NRAS//BMP4//NOD1//CSPG4//EFNA1//LPAR3//SHC2//HGF//INSR//ITGA1//MET//MAP3K11//PLCE1//PXN//SHC1//TGFA//TGFB3//THBS1//C5AR1//CXCR4//RIPK2//LPAR2//MAPKAPK2//CD74//SPRED1//DUSP1//DUSP6//DUSP7//SPRED2//DUSP22//RGS3//RGS4//CAV1//IRAK3//ECM1//SIGIRR//PXDN//AGPAT2//GAS6//AXL//ADM//PRCP//SOX17//CD3E//DISP1//CARD10//TNFRSF10B//NFKBIA//DAB2//DBNL//MDFIC//MDFI//…
GO:0048731	system development	Biological process	692	3891	1954	16119	1.4671	3.30087e-33	1.12663e-30	32.4814	0.354145	CDKN1C//WDR5//CMKLR1//COL1A1//COL1A2//COL2A1//COL3A1//COL5A2//COL12A1//AEBP1//EPHA2//ETS2//EVC//FBN1//FOXC1//FRZB//ALPL//IGF2//IGFBP4//JAG2//LGALS3//ARSE//PRELP//FAM20C//PTH1R//ALX4//BMP5//SOX4//SOX9//SOX11//TEAD4//KLF10//CLEC3B//RUNX1//TP63//PKDCC//HDAC4//COL11A1//CTGF//MGP//CALCRL//RAMP2//RAPGEF3//VAV3//COL4A2//COL8A1//CSPG4//JAG1//ECM1//EFNA1//ELK3//ENPEP//EPAS1//EPHB4//VASH1//PLXND1//FN1//POF…
GO:0009888	tissue development	Biological process	364	1657	1954	16119	1.81214	3.53642e-33	1.13602e-30	32.4514	0.186285	COL2A1//COL11A1//CTGF//MGP//SOX9//COL4A1//EDN1//EDNRA//ENG//PLXND1//NRARP//NFATC4//NOTCH4//LEF1//DLL4//CXCL12//TGFBR2//VEGFA//CXCR4//NRP1//SEMA5A//FOXC1//NPNT//ARG2//SMAD3//SMAD5//SMAD6//SMAD9//TSHZ3//RARA//RARB//SDC1//SIX1//BMP4//TGFB1//SLIT2//EYA1//ILK//MYC//PGF//DCHS1//DUSP1//SOX17//BMPR1A//BMPR2//PTK7//TP63//CELSR1//EDNRB//EFNB1//ISL1//KITLG//SEMA3F//PHACTR4//SMO//NRP2//FOXF1//POFUT1//PLXNA2/…
GO:0022610	biological adhesion	Biological process	263	1059	1954	16119	2.04868	1.91714e-32	5.81639e-30	31.7173	0.134596	COL2A1//COL11A1//CTGF//MGP//SOX9//AMICA1//CD209//ITGA5//ITGAL//SELE//SELP//VCAM1//DCHS1//CD164//DDR1//CDKN2A//THBS1//CDH13//CDK6//EMP2//ILK//PLEKHA2//UTRN//CD36//ADA//CDH6//LAMC3//EMILIN1//CD300A//CPXM2//COL4A6//COL5A1//COL6A2//COL6A3//COL8A1//COL12A1//HAPLN3//CTNNA1//CTNND1//AEBP1//DSC2//DSC3//EFNB1//EFNB2//EPHA2//ENG//EPHB4//F8//NID2//ITGA11//STAB1//FN1//FLRT2//ABL1//PRKD2//GAS6//B4GALT1//PARVB…
GO:0007155	cell adhesion	Biological process	262	1054	1954	16119	2.05057	2.18169e-32	6.10702e-30	31.6612	0.134084	COL2A1//COL11A1//CTGF//MGP//SOX9//AMICA1//CD209//ITGA5//ITGAL//SELE//SELP//VCAM1//DCHS1//CD164//DDR1//CDKN2A//THBS1//CDH13//CDK6//EMP2//ILK//PLEKHA2//UTRN//CD36//TNFRSF12A//CDH5//CDH6//MPZL2//DSC2//DSC3//PCDH17//ITGB1//PCDH1//PCDH12//PCDH10//PTPRM//PVRL2//TRO//ESAM//CELSR1//TNIP1//ITGB2//MSN//CCL5//EZR//FBLN5//FERMT2//COL3A1//EDA//NID2//ITGA11//NPNT//SNED1//ITGA6//ITGA1//ITGA7//RHOA//LIMS1//BCAM/…
GO:0048870	cell motility	Biological process	269	1095	1954	16119	2.02652	2.34842e-32	6.10702e-30	31.6292	0.137666	CAP1//CXCL12//CXCR4//EDNRB//EFNB1//ISL1//KITLG//LEF1//SEMA3F//PHACTR4//SMO//NRP2//GAS6//DISC1//APBB2//MEF2C//NDN//AXL//PRKG1//BAX//NR2F2//NRP1//CELSR1//EFNB2//EPHB4//NR4A1//ITGB1//KDR//VEGFA//SLIT2//ANO6//TRPM4//CCL5//SELE//JAM3//IL6//LGALS3//PDGFB//RPS19//CCL3//ADA//HMOX1//SELP//PLVAP//ENG//NOTCH1//AMOTL1//ITGA11//TNFRSF12A//CSPG4//NR2E1//FOXC1//TGFB1//PPAP2A//EDN1//ETS1//FLT4//PRKD2//GPR124//PR…
GO:0051674	localization of cell	Biological process	269	1095	1954	16119	2.02652	2.34842e-32	6.10702e-30	31.6292	0.137666	CAP1//CXCL12//CXCR4//EDNRB//EFNB1//ISL1//KITLG//LEF1//SEMA3F//PHACTR4//SMO//NRP2//GAS6//DISC1//APBB2//MEF2C//NDN//AXL//PRKG1//BAX//NR2F2//NRP1//CELSR1//EFNB2//EPHB4//NR4A1//ITGB1//KDR//VEGFA//SLIT2//ANO6//TRPM4//CCL5//SELE//JAM3//IL6//LGALS3//PDGFB//RPS19//CCL3//ADA//HMOX1//SELP//PLVAP//ENG//NOTCH1//AMOTL1//ITGA11//TNFRSF12A//CSPG4//NR2E1//FOXC1//TGFB1//PPAP2A//EDN1//ETS1//FLT4//PRKD2//GPR124//PR…
GO:0044767	single-organism developmental process	Biological process	852	5110	1954	16119	1.37541	2.94531e-32	7.31105e-30	31.5309	0.436029	KLF2//EPB42//IL7R//MSX1//SS18//LAMC3//DAB2//ENG//SERPINE1//WRN//CDKN1C//WDR5//CMKLR1//COL1A1//COL1A2//COL2A1//COL3A1//COL5A2//COL12A1//AEBP1//EPHA2//ETS2//EVC//FBN1//FOXC1//FRZB//ALPL//IGF2//IGFBP4//JAG2//LGALS3//ARSE//PRELP//FAM20C//PTH1R//ALX4//BMP5//SOX4//SOX9//SOX11//TEAD4//KLF10//CLEC3B//RUNX1//TP63//PKDCC//HDAC4//COL11A1//CTGF//MGP//CALCRL//RAMP2//RAPGEF3//VAV3//COL4A2//COL8A1//CSPG4//JAG1/…
GO:0048519	negative regulation of biological process	Biological process	660	3685	1954	16119	1.47747	3.09114e-32	7.33944e-30	31.5099	0.337769	ZBTB42//NR1H3//CDKN1C//CITED2//TXNIP//WWP2//PKIG//PLK3//AEBP1//GLIS3//DLX1//E2F1//EDN1//EDNRB//EFNA1//EGR1//AHR//ENG//ETS2//ETV6//FHL2//ZHX2//FOXF1//FOXO1//HEY2//BCL6B//WWTR1//KANK2//GATA2//HEYL//HBE1//HCLS1//HDAC1//HIC1//HOXB3//HES1//HSBP1//HSF4//ID1//ID2//ID3//IFI16//IRF3//ISL1//SMAD3//MAF//MDFI//MEF2C//MITF//NRARP//MSX1//MYC//ZFHX3//ATF3//NFATC2//NFATC4//NKX6-1//NOTCH1//PAWR//LEF1//PDE2A//HDAC…
GO:0032502	developmental process	Biological process	858	5162	1954	16119	1.37114	4.73419e-32	1.07722e-29	31.3248	0.439099	KLF2//EPB42//IL7R//MSX1//SS18//LAMC3//DAB2//ENG//SERPINE1//WRN//CDKN1C//WDR5//CMKLR1//COL1A1//COL1A2//COL2A1//COL3A1//COL5A2//COL12A1//AEBP1//EPHA2//ETS2//EVC//FBN1//FOXC1//FRZB//ALPL//IGF2//IGFBP4//JAG2//LGALS3//ARSE//PRELP//FAM20C//PTH1R//ALX4//BMP5//SOX4//SOX9//SOX11//TEAD4//KLF10//CLEC3B//RUNX1//TP63//PKDCC//HDAC4//COL11A1//CTGF//MGP//CALCRL//RAMP2//RAPGEF3//VAV3//COL4A2//COL8A1//CSPG4//JAG1/…
GO:0048856	anatomical structure development	Biological process	779	4566	1954	16119	1.40739	5.40076e-32	1.17974e-29	31.2675	0.398669	KLF2//EPB42//IL7R//MSX1//SS18//LAMC3//DAB2//CDKN1C//WDR5//CMKLR1//COL1A1//COL1A2//COL2A1//COL3A1//COL5A2//COL12A1//AEBP1//EPHA2//ETS2//EVC//FBN1//FOXC1//FRZB//ALPL//IGF2//IGFBP4//JAG2//LGALS3//ARSE//PRELP//FAM20C//PTH1R//ALX4//BMP5//SOX4//SOX9//SOX11//TEAD4//KLF10//CLEC3B//RUNX1//TP63//PKDCC//HDAC4//COL11A1//CTGF//MGP//CALCRL//RAMP2//RAPGEF3//VAV3//COL4A2//COL8A1//CSPG4//JAG1//ECM1//EFNA1//ELK3//…
GO:0008283	cell proliferation	Biological process	375	1751	1954	16119	1.76668	8.34304e-32	1.75236e-29	31.0787	0.191914	BAX//HMOX1//LOXL2//MMP14//PRKX//TEK//NOX5//CD34//SCARB1//ACVRL1//ENG//VASH1//SULF1//RGCC//PTPRM//SPARC//NR2F2//THBS1//CAV1//CAV2//CDH13//CCL26//CYBA//ECM1//FLT4//PRKD2//HMGB2//NR4A1//JUN//KDR//NRARP//EGFL7//PDGFB//PGF//PRKD1//RPTOR//CXCL12//BMP4//BMPR2//VEGFA//VEGFB//PDCL3//NRP2//NRP1//SEMA5A//DISC1//SMO//FOXF1//LRP5//MYC//PDGFA//PRRX1//BMPR1A//SOX9//TGFBR2//TP63//RPS6//TP53//TNFSF18//HES1//ISL1/…
GO:0040011	locomotion	Biological process	325	1442	1954	16119	1.85922	1.3626e-31	2.75598e-29	30.8656	0.166325	CAP1//CXCL12//CXCR4//EDNRB//EFNB1//ISL1//KITLG//LEF1//SEMA3F//PHACTR4//SMO//NRP2//GAS6//DISC1//APBB2//MEF2C//NDN//AXL//PRKG1//BAX//NR2F2//NRP1//CELSR1//EFNB2//EPHB4//NR4A1//ITGB1//KDR//VEGFA//SLIT2//ANO6//TRPM4//CCL5//SELE//JAM3//IL6//LGALS3//PDGFB//RPS19//CCL3//ADA//HMOX1//SELP//PLVAP//ENG//NOTCH1//AMOTL1//ITGA11//TNFRSF12A//CCL26//CMTM3//CMKLR1//CMTM8//DOCK2//CYR61//LSP1//PLAU//PLAUR//PLP2//CXC…
GO:0048584	positive regulation of response to stimulus	Biological process	334	1498	1954	16119	1.83928	1.45727e-31	2.8422e-29	30.8365	0.170931	NOD1//CSPG4//EFNA1//LPAR3//SHC2//HGF//INSR//ITGA1//MET//MAP3K11//PLCE1//PXN//SHC1//TGFA//TGFB3//THBS1//TNF//C5AR1//CXCR4//RIPK2//LPAR2//MAPKAPK2//CD74//MASP1//A2M//SERPING1//HLA-A//HLA-B//HLA-C//HLA-E//HLA-F//MR1//AGPAT2//GAS6//AXL//CD59//TMEM173//IFI16//CNPY3//CTSK//DUSP6//DUSP7//FOS//BIRC2//IRF3//ITGB2//JUN//MEF2C//MAP3K1//NFKB2//NFKBIA//IRAK4//LGMN//RELA//HSP90B1//UBE2D2//UNC93B1//CASP8//CD14/…
GO:0007275	multicellular organismal development	Biological process	762	4459	1954	16119	1.40971	2.67882e-31	5.0445e-29	30.5721	0.389969	CDKN1C//WDR5//CMKLR1//COL1A1//COL1A2//COL2A1//COL3A1//COL5A2//COL12A1//AEBP1//EPHA2//ETS2//EVC//FBN1//FOXC1//FRZB//ALPL//IGF2//IGFBP4//JAG2//LGALS3//ARSE//PRELP//FAM20C//PTH1R//ALX4//BMP5//SOX4//SOX9//SOX11//TEAD4//KLF10//CLEC3B//RUNX1//TP63//PKDCC//HDAC4//COL11A1//CTGF//MGP//CALCRL//RAMP2//RAPGEF3//VAV3//COL4A2//COL8A1//CSPG4//JAG1//ECM1//EFNA1//ELK3//ENPEP//EPAS1//EPHB4//VASH1//PLXND1//FN1//POF…
GO:0048523	negative regulation of cellular process	Biological process	611	3362	1954	16119	1.49919	3.67289e-31	6.68589e-29	30.435	0.312692	ZBTB42//NR1H3//CDKN1C//CITED2//TXNIP//WWP2//PKIG//PLK3//AEBP1//GLIS3//DLX1//E2F1//EDN1//EDNRB//EFNA1//EGR1//AHR//ENG//ETS2//ETV6//FHL2//ZHX2//FOXF1//FOXO1//HEY2//BCL6B//WWTR1//KANK2//GATA2//HEYL//HBE1//HCLS1//HDAC1//HIC1//HOXB3//HES1//HSBP1//HSF4//ID1//ID2//ID3//IFI16//IRF3//ISL1//SMAD3//MAF//MDFI//MEF2C//MITF//NRARP//MSX1//MYC//ZFHX3//ATF3//NFATC2//NFATC4//NKX6-1//NOTCH1//PAWR//LEF1//PDE2A//HDAC…
GO:0048513	organ development	Biological process	538	2861	1954	16119	1.55124	1.09556e-30	1.92995e-28	29.9604	0.275333	COL2A1//COL11A1//CTGF//MGP//SOX9//CTNNA1//FANCF//FOXC1//INHBA//INHBB//KDR//MMP14//MMP19//BAX//VEGFA//ZFX//NOS3//ADAMTS1//IFT88//EYA1//ID2//ID3//TSHZ3//IRX3//ITGA8//SLIT2//NPNT//ARG2//SMAD3//SMAD5//SMAD6//SMAD9//RARA//RARB//SDC1//SIX1//BMP4//TGFB1//ILK//MYC//PGF//DCHS1//EDNRB//EFNB1//ISL1//KITLG//LEF1//SEMA3F//PHACTR4//SMO//NRP2//AXL//TCF3//FSTL3//CDKN1C//DCN//ACE//FBN1//SULF1//TENC1//ASS1//RRM2B/…
GO:0042127	regulation of cell proliferation	Biological process	304	1334	1954	16119	1.87989	2.387e-30	4.07356e-28	29.6221	0.155578	ACVRL1//ENG//VASH1//SULF1//RGCC//PTPRM//SPARC//NR2F2//THBS1//CAV1//CAV2//CDH13//CCL26//CYBA//ECM1//FLT4//PRKD2//HMGB2//NR4A1//JUN//KDR//NRARP//EGFL7//PDGFB//PGF//PRKD1//RPTOR//CXCL12//BMP4//BMPR2//TEK//VEGFA//VEGFB//PDCL3//NRP2//NRP1//SEMA5A//DISC1//SMO//FOXF1//LRP5//MYC//PDGFA//PRRX1//BMPR1A//SOX9//TGFBR2//TP63//HES1//ISL1//NOTCH1//CTNNA1//TGFB1//TP53//NAMPT//CDK2//TCIRG1//YAP1//ADM//CRIP2//ADRA…
GO:0002376	immune system process	Biological process	446	2247	1954	16119	1.63736	3.75909e-30	6.22073e-28	29.4249	0.22825	DOCK2//MYH9//JUN//BAX//ID2//AXL//TCF3//ANXA1//JAM3//IL6//SPNS2//TNFRSF13B//MEF2C//MASP1//A2M//SERPING1//CTSC//IL7R//HLA-A//HLA-B//HLA-C//HLA-E//HLA-F//MR1//TNFAIP3//CD59//TMEM173//IFI16//NOD1//CNPY3//CTSK//DUSP6//DUSP7//FOS//BIRC2//IRF3//ITGB2//MAP3K1//NFKB2//NFKBIA//IRAK4//LGMN//RELA//HSP90B1//UBE2D2//UNC93B1//CASP8//RIPK2//MAPKAPK2//CD14//CD36//LTF//RPL39//HIST1H2BK//PML//FSTL3//CITED2//BVES//E…
GO:0006928	cellular component movement	Biological process	347	1613	1954	16119	1.77463	1.17531e-29	1.88776e-27	28.9298	0.177584	CAP1//CXCL12//CXCR4//EDNRB//EFNB1//ISL1//KITLG//LEF1//SEMA3F//PHACTR4//SMO//NRP2//GAS6//DISC1//APBB2//MEF2C//NDN//AXL//PRKG1//BAX//NR2F2//NRP1//CELSR1//EFNB2//EPHB4//NR4A1//ITGB1//KDR//VEGFA//SLIT2//ANO6//TRPM4//CCL5//SELE//JAM3//IL6//LGALS3//PDGFB//RPS19//CCL3//ADA//HMOX1//SELP//PLVAP//ENG//NOTCH1//AK7//CCDC40//AMOTL1//PARD3//ITGA11//TNFRSF12A//DNAH9//KIF26A//KIF7//KIFC3//DNAH11//MYL12B//MYL9//B…
GO:0006950	response to stress	Biological process	603	3348	1954	16119	1.48575	1.65099e-29	2.57601e-27	28.7823	0.308598	ATG14//VAMP8//E2F1//INTS7//PLK3//HYAL1//HYAL2//DDB2//GEN1//BRCA1//TP53BP1//SMC6//SHFM1//WRN//MDK//NR2E1//ADA//RAMP2//CITED2//TACC3//EGLN3//WTIP//ADM//EDN1//EDNRA//ENG//EPAS1//ETS1//RHOA//LOXL2//SMAD3//SMAD9//MMP2//MMP14//NPPC//PAM//ANGPTL4//PDGFA//PDGFB//PGF//PLAT//PLAU//PLOD1//PLOD2//PML//AGTRAP//CXCL12//SOD3//TEK//TGFB1//TGFB3//TGFBR3//TH//THBS1//TNF//TNFRSF1A//HSP90B1//VCAM1//VEGFA//CXCR4//ACT…
GO:0023051	regulation of signaling	Biological process	500	2633	1954	16119	1.56651	2.96736e-29	4.50132e-27	28.5276	0.255885	GADD45B//TNF//MAP3K8//EGFR//F2R//GNAI2//MAP3K1//NRAS//BMP4//NOD1//CSPG4//EFNA1//LPAR3//SHC2//HGF//INSR//ITGA1//MET//MAP3K11//PLCE1//PXN//SHC1//TGFA//TGFB3//THBS1//C5AR1//CXCR4//RIPK2//LPAR2//MAPKAPK2//CD74//SPRED1//DUSP1//DUSP6//DUSP7//SPRED2//DUSP22//RGS3//RGS4//CAV1//FAM109B//RAMP3//BVES//DAB2//ECE1//VAMP3//GPER1//IRAK3//ECM1//SIGIRR//PXDN//AGPAT2//GAS6//AXL//ADM//PRCP//SOX17//CD3E//DISP1//CARD…
GO:0010646	regulation of cell communication	Biological process	499	2639	1954	16119	1.55982	1.02753e-28	1.51657e-26	27.9882	0.255374	GADD45B//TNF//MAP3K8//EGFR//F2R//GNAI2//MAP3K1//NRAS//BMP4//NOD1//CSPG4//EFNA1//LPAR3//SHC2//HGF//INSR//ITGA1//MET//MAP3K11//PLCE1//PXN//SHC1//TGFA//TGFB3//THBS1//C5AR1//CXCR4//RIPK2//LPAR2//MAPKAPK2//CD74//SPRED1//DUSP1//DUSP6//DUSP7//SPRED2//DUSP22//RGS3//RGS4//CAV1//GPER1//IRAK3//ECM1//SIGIRR//PXDN//AGPAT2//GAS6//AXL//ADM//PRCP//SOX17//CD3E//DISP1//CARD10//TNFRSF10B//NFKBIA//DAB2//DBNL//MDFIC/…
GO:0042060	wound healing	Biological process	184	669	1954	16119	2.26885	2.38271e-28	3.4242e-26	27.6229	0.0941658	MYOF//DYSF//HMOX1//F2R//TGFB1//ANO6//SH2B3//CDK2//RASGRP2//MRVI1//HMG20B//RAPGEF3//VAV3//CAP1//AMICA1//COL1A1//COL1A2//DOCK11//ADRA2C//DGKB//DGKH//A2M//F8//F13A1//FGR//FLNA//FN1//PIK3R5//ABL1//KIF26A//GAS6//GATA2//GNAI2//GNAI3//GRB14//GUCY1A3//GUCY1B3//EFEMP2//HBD//HBE1//HBG1//HDAC1//ANXA5//HGF//EHD2//HSPA5//IGF2//INPP5D//ITGA6//IRF1//ITGA1//ITGA5//ITGAL//ITGB1//ITGB2//RHOA//RHOG//LCK//LCP2//MMP1…
GO:0050793	regulation of developmental process	Biological process	366	1763	1954	16119	1.71255	3.71459e-28	5.20138e-26	27.4301	0.187308	SIX1//DISC1//SMO//VEGFA//TGFBR2//LILRB2//HLA-B//CD3E//KITLG//BMP4//CITED2//HES1//ISL1//NOTCH1//SOX17//CTNNA1//TGFB1//TP53//MYL12B//DLC1//CDC42EP2//CDC42EP3//MYL12A//FERMT2//CDC42EP1//BVES//FGD4//CDC42EP5//FGD5//EPB42//EPS8//FES//FGR//FN1//RHOQ//BAMBI//SH3KBP1//IL6//ITGA7//ITGB2//KDR//MYH9//MYO10//FBLIM1//PALMD//PARVA//FGD6//ATP10A//RHOJ//PXN//CCL3//ARAP3//EZR//FMNL3//SOSTDC1//TGIF1//VAT1//COL1A1/…
GO:0048522	positive regulation of cellular process	Biological process	655	3770	1954	16119	1.43322	8.22253e-28	1.10185e-25	27.085	0.33521	GADD45B//TNF//MAP3K8//EGFR//F2R//GNAI2//MAP3K1//NRAS//BMP4//NOD1//CSPG4//EFNA1//LPAR3//SHC2//HGF//INSR//ITGA1//MET//MAP3K11//PLCE1//PXN//SHC1//TGFA//TGFB3//THBS1//C5AR1//CXCR4//RIPK2//LPAR2//MAPKAPK2//CD74//NR1H4//RAMP3//BVES//DAB2//ECE1//VAMP3//FAM129A//IL34//CTGF//EDNRA//EDNRB//ENG//ERBB2//FLT4//GAS6//GPER1//ANXA2//IGF2//CYR61//KDR//PRR5//RARRES2//CCND1//SOX9//TEK//TGFB1//VEGFA//PRR5L//CDK2AP1/…
GO:0071310	cellular response to organic substance	Biological process	364	1757	1954	16119	1.709	8.27247e-28	1.10185e-25	27.0824	0.186285	NR1H4//IRAK3//ECM1//SIGIRR//PXDN//CAV1//AGPAT2//GAS6//AXL//RIPK2//CD74//PRCP//PDIA6//GFPT1//HSPA5//LMNA//ATF3//C19ORF10//DNAJC3//SHC1//HSP90B1//XBP1//CALR//MBTPS1//HERPUD1//CDKN2B//CITED2//FERMT2//COL1A2//COL3A1//ENG//FKBP1A//FOS//PPP1R15A//BAMBI//WWTR1//GCNT2//HDAC1//ID1//JUN//RHOA//LTBP3//SMAD3//SMAD5//SMAD6//SMAD9//MAP3K1//MYC//SERPINE1//PDGFA//PDGFB//PDGFRB//PML//PARD3//PMEPA1//DUSP22//PTPRK/…
GO:0070887	cellular response to chemical stimulus	Biological process	431	2206	1954	16119	1.6117	1.85098e-27	2.40672e-25	26.7326	0.220573	NR1H4//IRAK3//ECM1//SIGIRR//PXDN//CAV1//AGPAT2//GAS6//AXL//RIPK2//CD74//PRCP//ANO6//TRPM4//CCL5//CXCR4//IL6//LGALS3//PDGFB//RPS19//CCL3//VEGFA//SLIT2//CYP3A5//CYP27B1//NQO1//AHR//FMO1//MGST2//CYP39A1//PTGIS//CYP7B1//PDIA6//GFPT1//HSPA5//LMNA//ATF3//C19ORF10//DNAJC3//SHC1//HSP90B1//XBP1//CALR//MBTPS1//HERPUD1//CDKN2B//CITED2//FERMT2//COL1A2//COL3A1//ENG//FKBP1A//FOS//PPP1R15A//BAMBI//WWTR1//GCNT2/…
GO:0030334	regulation of cell migration	Biological process	151	510	1954	16119	2.44242	5.49714e-27	6.98136e-25	26.2599	0.0772774	ADA//HMOX1//SELE//SELP//VEGFA//SLIT2//IL6//PLVAP//EDN1//ETS1//FLT4//PRKD2//GPR124//KDR//PRKD1//BMP4//BMPR2//SPARC//TEK//THBS1//NRP2//NRP1//SCARB1//VASH1//DLL4//PTPRM//SP100//NR2F2//ACVRL1//TACSTD2//PTPRG//TGFBR3//GLIPR2//HYAL1//AQP1//PFN1//SOX9//TGFBR2//PPM1F//CMKLR1//RARRES2//CCL5//MMP28//PRR5L//TGFB1//HYAL2//ACE//PDGFA//PLAU//PDGFB//PDGFRB//SEMA6D//IGFBP3//IGFBP5//ILK//SERPINE1//CDH13//CCL26//C…
GO:0050896	response to stimulus	Biological process	1164	7785	1954	16119	1.23341	1.08365e-26	1.34495e-24	25.9651	0.595701	ATG14//VAMP8//E2F1//INTS7//PDE8A//PDE8B//MAP3K8//EGFR//RASGRP3//NDST1//MEF2C//MYC//NRAS//DOK5//CCL3//CCL5//SHC1//TGFA//TGFB1//TNF//PLVAP//CAV1//MAPKAPK2//GADD45B//F2R//GNAI2//MAP3K1//BMP4//NOD1//CSPG4//EFNA1//LPAR3//SHC2//HGF//INSR//ITGA1//MET//MAP3K11//PLCE1//PXN//TGFB3//THBS1//C5AR1//CXCR4//RIPK2//LPAR2//CD74//SPRED1//DUSP1//DUSP6//DUSP7//SPRED2//DUSP22//RGS3//RGS4//PLK3//HYAL1//HYAL2//DDB2//GE…
GO:0048646	anatomical structure formation involved in morphogenesis	Biological process	235	980	1954	16119	1.97813	1.40818e-26	1.70891e-24	25.8513	0.120266	CALCRL//RAMP2//RAPGEF3//VAV3//COL4A2//COL8A1//CSPG4//CTGF//JAG1//ECM1//EFNA1//EPHA2//ELK3//ENPEP//EPAS1//EPHB4//VASH1//PLXND1//FN1//POFUT1//TSPAN12//PRKD2//CLIC4//GJA5//ANPEP//ANXA2//HMOX1//HOXB3//HSPG2//ID1//ITGA5//JUN//KDR//MFGE8//MMP2//MMP14//MMP19//MYH9//NOS3//SERPINE1//ANGPTL4//EGFL7//TNFRSF12A//PDGFA//SOX18//ROBO4//DLL4//RASIP1//PRKD1//PRKX//PLXDC1//PTPRB//SAT1//SOX17//SHC1//TAL1//TEK//TGFA…
GO:0051270	regulation of cellular component movement	Biological process	168	604	1954	16119	2.29449	1.6121e-26	1.91384e-24	25.7926	0.0859775	ADA//HMOX1//SELE//SELP//VEGFA//SLIT2//IL6//PLVAP//CCDC40//EDN1//ETS1//FLT4//PRKD2//GPR124//KDR//PRKD1//BMP4//BMPR2//SPARC//TEK//THBS1//NRP2//NRP1//SCARB1//VASH1//DLL4//PTPRM//SP100//NR2F2//ACVRL1//TACSTD2//PTPRG//TGFBR3//GLIPR2//HYAL1//AQP1//PFN1//SOX9//TGFBR2//PPM1F//CMKLR1//RARRES2//CCL5//MMP28//PRR5L//TGFB1//HYAL2//ACE//PDGFA//PLAU//PDGFB//PDGFRB//SEMA6D//IGFBP3//IGFBP5//ILK//SERPINE1//JAG1//P…
GO:0001775	cell activation	Biological process	215	866	1954	16119	2.04802	1.98052e-26	2.30119e-24	25.7032	0.110031	DOCK2//MYH9//JUN//BAX//ID2//AXL//TCF3//NFKB2//BCL3//SBNO2//TYROBP//CD1C//ITGAL//STAT6//RPS6//TP53//TNFSF18//ADA//LGALS1//GPER1//C1QTNF1//NOS3//PDGFA//PDGFB//THBD//SELP//CBFB//CASP8//IL18R1//CD2//RASGRP2//RAPGEF3//VAV3//CAP1//COL1A1//COL1A2//COL3A1//ADRA2C//DGKB//DGKH//A2M//F2R//F8//F13A1//FLNA//FN1//PIK3R5//GAS6//GNAI2//GNAI3//HGF//HSPA5//IGF2//IL6//RHOA//RHOG//LCK//LCP2//SERPINE1//PFN1//PLCG2//S…
GO:2000145	regulation of cell motility	Biological process	155	537	1954	16119	2.38106	2.2604e-26	2.57167e-24	25.6458	0.0793245	ADA//HMOX1//SELE//SELP//VEGFA//SLIT2//IL6//PLVAP//EDN1//ETS1//FLT4//PRKD2//GPR124//KDR//PRKD1//BMP4//BMPR2//SPARC//TEK//THBS1//NRP2//NRP1//SCARB1//VASH1//DLL4//PTPRM//SP100//NR2F2//ACVRL1//TACSTD2//PTPRG//TGFBR3//GLIPR2//HYAL1//AQP1//PFN1//SOX9//TGFBR2//PPM1F//CMKLR1//RARRES2//CCL5//MMP28//PRR5L//TGFB1//HYAL2//ACE//PDGFA//PLAU//PDGFB//PDGFRB//SEMA6D//IGFBP3//IGFBP5//ILK//SERPINE1//JAG1//PLXND1//J…
GO:0007165	signal transduction	Biological process	853	5319	1954	16119	1.32292	6.39506e-26	7.12723e-24	25.1942	0.43654	PDE8A//PDE8B//MAP3K8//EGFR//RASGRP3//NDST1//MEF2C//MYC//NRAS//DOK5//CCL3//CCL5//SHC1//TGFA//TGFB1//TNF//PLVAP//CAV1//MAPKAPK2//GADD45B//F2R//GNAI2//MAP3K1//BMP4//NOD1//CSPG4//EFNA1//LPAR3//SHC2//HGF//INSR//ITGA1//MET//MAP3K11//PLCE1//PXN//TGFB3//THBS1//C5AR1//CXCR4//RIPK2//LPAR2//CD74//SPRED1//DUSP1//DUSP6//DUSP7//SPRED2//DUSP22//RGS3//RGS4//JUN//BAX//TP53//IRAK3//ECM1//SIGIRR//PXDN//AGPAT2//GAS6…
GO:0040012	regulation of locomotion	Biological process	163	591	1954	16119	2.27517	2.62232e-25	2.86409e-23	24.5813	0.0834186	ADA//HMOX1//SELE//SELP//VEGFA//SLIT2//IL6//PLVAP//EDN1//ETS1//FLT4//PRKD2//GPR124//KDR//PRKD1//BMP4//BMPR2//SPARC//TEK//THBS1//NRP2//NRP1//SCARB1//VASH1//DLL4//PTPRM//SP100//NR2F2//ACVRL1//TACSTD2//PTPRG//TGFBR3//GLIPR2//HYAL1//AQP1//PFN1//SOX9//TGFBR2//PPM1F//CMKLR1//RARRES2//CCL5//MMP28//PRR5L//TGFB1//HYAL2//ACE//PDGFA//PLAU//PDGFB//PDGFRB//SEMA6D//IGFBP3//IGFBP5//ILK//SERPINE1//JAG1//PLXND1//J…
GO:0051179	localization	Biological process	813	5040	1954	16119	1.33068	4.61271e-25	4.93922e-23	24.336	0.41607	GCC2//SEC61B//NFKBIA//RBM22//BCL3//TGFB1//TNF//TP53//AKR1C3//EYA1//NUMA1//DYNLT1//CAP1//CXCL12//CXCR4//EDNRB//EFNB1//ISL1//KITLG//LEF1//SEMA3F//PHACTR4//SMO//NRP2//GAS6//DISC1//APBB2//MEF2C//NDN//AXL//PRKG1//BAX//NR2F2//NRP1//CELSR1//DOCK2//CD2//ADA//EDN1//EDNRA//MYO7A//GPER1//SIK1//NOS3//ADM//EFNB2//EPHB4//NR4A1//ITGB1//KDR//VEGFA//SLIT2//SELE//CD63//ORAI1//ANO6//TRPM4//CCL5//FCGRT//JAM3//IL6//L…
GO:0035556	intracellular signal transduction	Biological process	442	2345	1954	16119	1.55487	9.94084e-25	1.04398e-22	24.0026	0.226203	PDE8A//PDE8B//MAP3K8//EGFR//RASGRP3//NDST1//MEF2C//MYC//NRAS//DOK5//CCL3//CCL5//SHC1//TGFA//TGFB1//TNF//PLVAP//CAV1//MAPKAPK2//GADD45B//F2R//GNAI2//MAP3K1//BMP4//NOD1//CSPG4//EFNA1//LPAR3//SHC2//HGF//INSR//ITGA1//MET//MAP3K11//PLCE1//PXN//TGFB3//THBS1//C5AR1//CXCR4//RIPK2//LPAR2//CD74//SPRED1//DUSP1//DUSP6//DUSP7//SPRED2//DUSP22//RGS3//RGS4//CDK2//CDKN1A//PSME4//PML//PSMA4//PSMB1//PSMB3//PSMB8//P…
GO:0044699	single-organism process	Biological process	1718	12851	1954	16119	1.10281	2.74751e-24	2.83098e-22	23.5611	0.879222	GCC2//ATG14//VAMP8//ARG2//ASS1//SEC61B//NFKBIA//RBM22//BCL3//TGFB1//TNF//TP53//AKR1C3//PHF13//HJURP//BRCA1//NUP37//PTTG1//ZWINT//MAD2L1//ESPL1//MAP3K11//CDKN2A//TIPIN//CDT1//CDC6//E2F1//INTS7//CDKN1A//CDKN2B//CKS1B//CCNYL1//SERTAD1//CDK2//CDK6//PLK2//PLK3//EIF4EBP1//LATS2//INHBA//ITGB1//MCM3//NFATC1//PSMA4//PSMB1//PSMB3//PSMB8//PSME1//BCAT1//CCND1//RPS6//RRM2//NES//MAPRE1//FBXL7//MYBL2//NUMA1//AB…
GO:0010033	response to organic substance	Biological process	438	2331	1954	16119	1.55005	3.43886e-24	3.4777e-22	23.4636	0.224156	NR1H4//IRAK3//ECM1//SIGIRR//PXDN//CAV1//AGPAT2//GAS6//AXL//RIPK2//CD74//EGR1//PDE1B//TH//PRCP//TNFAIP3//ERP44//HSPB7//HSPB1//CREB3L2//THBS1//MANF//SERPINH1//HSPB3//HERPUD1//GPX1//GPX3//PDIA6//GFPT1//HSPA5//LMNA//ATF3//C19ORF10//DNAJC3//SHC1//HSP90B1//XBP1//CALR//MBTPS1//CDKN2B//CITED2//FERMT2//COL1A2//COL3A1//ENG//FKBP1A//FOS//PPP1R15A//BAMBI//WWTR1//GCNT2//HDAC1//ID1//JUN//RHOA//LTBP3//SMAD3//SM…
GO:0051716	cellular response to stimulus	Biological process	972	6342	1954	16119	1.26431	1.75906e-23	1.72733e-21	22.7547	0.497441	ATG14//VAMP8//E2F1//INTS7//PDE8A//PDE8B//MAP3K8//EGFR//RASGRP3//NDST1//MEF2C//MYC//NRAS//DOK5//CCL3//CCL5//SHC1//TGFA//TGFB1//TNF//PLVAP//CAV1//MAPKAPK2//GADD45B//F2R//GNAI2//MAP3K1//BMP4//NOD1//CSPG4//EFNA1//LPAR3//SHC2//HGF//INSR//ITGA1//MET//MAP3K11//PLCE1//PXN//TGFB3//THBS1//C5AR1//CXCR4//RIPK2//LPAR2//CD74//SPRED1//DUSP1//DUSP6//DUSP7//SPRED2//DUSP22//RGS3//RGS4//DDB2//GEN1//BRCA1//TP53BP1//…
GO:2000026	regulation of multicellular organismal development	Biological process	284	1331	1954	16119	1.76017	1.77129e-23	1.72733e-21	22.7517	0.145343	SIX1//DISC1//SMO//VEGFA//TGFBR2//LILRB2//HLA-B//CD3E//KITLG//BMP4//CITED2//HES1//ISL1//NOTCH1//SOX17//CTNNA1//TGFB1//TP53//TGIF1//COL1A1//GLIPR2//DAB2//BAMBI//WWTR1//GCNT2//RGCC//SMAD3//LEF1//TGFB1I1//TGFB3//EFNA1//BMP5//TBX5//TGFBR3//IRAK3//FES//ITGB1//LTK//BCL11A//PRKD1//PTK7//UTRN//SCARF1//SNAPIN//IL15RA//LGALS1//PTPRG//VIM//RELA//EDNRB//SPINK5//COL4A2//VASH1//STAB1//SULF1//PML//PTPRM//SPARC//…
GO:0009967	positive regulation of signal transduction	Biological process	239	1054	1954	16119	1.87056	2.08231e-23	1.995e-21	22.6815	0.122313	NOD1//CSPG4//EFNA1//LPAR3//SHC2//HGF//INSR//ITGA1//MET//MAP3K11//PLCE1//PXN//SHC1//TGFA//TGFB3//THBS1//TNF//C5AR1//CXCR4//RIPK2//LPAR2//MAPKAPK2//CD74//AGPAT2//GAS6//AXL//DISP1//DAB2//DBNL//MDFIC//MDFI//MAP3K1//MAP4K2//CCL5//RBPMS//ENG//INHBA//BMP4//BMP5//BMPR1A//BMPR2//TGFB1//ACVRL1//F2R//UNC5B//FGR//GPER1//HCLS1//KDR//NEDD4//PDGFA//PDGFB//PDGFRB//PRR5//PTPN6//RARA//SELP//SOX9//TEK//PRR5L//CAV2/…
GO:0012501	programmed cell death	Biological process	344	1720	1954	16119	1.64985	2.43597e-23	2.29359e-21	22.6133	0.176049	IL6//TNFRSF21//BAX//JUN//TP53//ADA//CD74//CYR61//PDCD6IP//BCAP31//NOD1//DLC1//CTSC//EGLN3//PLK3//DAB2//DAD1//SLC5A8//DAP//E2F1//AHR//EPO//MECOM//UNC5B//PHLDA1//TPX2//FOXO1//GRAMD4//PSME4//SULF1//DAPK2//PPP1R15A//RNF144B//BRMS1//KANK2//TCTN3//PDCD4//GRK5//DBNL//GSN//SH3KBP1//GZMB//GZMM//HMGB2//BIRC2//TMEM173//IGFBP3//INPP5D//IRF1//IRF3//ITGB2//LGALS1//LMNA//LTBR//MEF2C//GADD45B//NFKBIA//PAWR//SH3G…
GO:0048869	cellular developmental process	Biological process	595	3470	1954	16119	1.41449	3.48687e-23	3.22743e-21	22.4576	0.304504	KLF2//EPB42//IL7R//MSX1//SS18//LAMC3//DAB2//PDE3A//PABPC1L//GJC1//RAMP2//CITED2//YAP1//ADM//EPHA2//ENG//FOXF1//HEY2//KDR//MYO1E//EGFL7//HDAC7//SOX18//RASIP1//HEG1//SOX17//SMO//ZFP36L1//TGFBR2//TIE1//VEGFA//FZD4//CAV1//COL1A1//FHL2//ITGA11//ALPL//WWTR1//IGF2//IGFBP3//IGFBP5//CYR61//MEF2C//LEF1//BCAP29//RRBP1//CCL3//BMP4//CBFB//MRC2//PVRL2//ITGB1//NOTCH1//SOX9//JAG1//GATA2//DLL1//MCL1//NOTCH4//EDNR…
GO:0031589	cell-substrate adhesion	Biological process	96	275	1954	16119	2.87973	3.6327e-23	3.30636e-21	22.4398	0.04913	DDR1//CDKN2A//THBS1//CDH13//CDK6//EMP2//ILK//PLEKHA2//UTRN//CD36//TNFRSF12A//FBLN5//FERMT2//COL3A1//CTGF//EDA//NID2//ITGA11//NPNT//SNED1//ITGA6//ITGA1//ITGA7//ITGAL//ITGB1//ITGB2//RHOA//LIMS1//BCAM//NID1//COL5A3//PARVG//SIGLEC1//TEK//THBS3//VCAM1//VCL//ADAMTS12//JAM3//PPFIBP1//ITGA10//ITGA8//CD63//FN1//EMILIN1//COL8A1//EGFLAM//FBLN2//FOXF1//ABI3BP//CYR61//ITGA5//SMOC2//PPM1F//COL1A1//GCNT2//LGALS…
GO:0023056	positive regulation of signaling	Biological process	247	1111	1954	16119	1.83399	6.2876e-23	5.62895e-21	22.2015	0.126407	NOD1//CSPG4//EFNA1//LPAR3//SHC2//HGF//INSR//ITGA1//MET//MAP3K11//PLCE1//PXN//SHC1//TGFA//TGFB3//THBS1//TNF//C5AR1//CXCR4//RIPK2//LPAR2//MAPKAPK2//CD74//RAMP3//BVES//DAB2//ECE1//VAMP3//AGPAT2//GAS6//AXL//DISP1//DBNL//MDFIC//MDFI//MAP3K1//MAP4K2//SH2D3C//VAV3//GRAP//EPS8//GRB14//LASP1//SH3BP2//SLA//SOCS2//CCL5//RBPMS//ENG//INHBA//BMP4//BMP5//BMPR1A//BMPR2//TGFB1//ACVRL1//F2R//UNC5B//FGR//GPER1//HCL…
GO:0009605	response to external stimulus	Biological process	376	1942	1954	16119	1.59717	6.56358e-23	5.78124e-21	22.1829	0.192426	ATG14//VAMP8//NR1H4//KIF26A//IER3//A2M//SERPING1//CD59//PRG2//TMEM173//PML//TNFAIP3//ANO6//TRPM4//CCL5//CXCR4//IL6//LGALS3//PDGFB//RPS19//CCL3//VEGFA//ANXA1//PPARG//OSMR//SLIT2//GPX1//VIMP//TNF//NOD1//GNLY//ADAMTS5//STAB1//BCL3//TNFRSF1A//CDK6//IFITM3//IFI44//SIVA1//NPC2//IFITM2//IVNS1ABP//IRAK3//FGR//ANPEP//HSPB1//HYAL1//IFNAR1//IFNAR2//IFNGR1//ISG20//ITGB1//MEF2C//DUOX2//BATF3//ZC3HAV1//PVRL2//…
GO:0023052	signaling	Biological process	906	5845	1954	16119	1.27867	8.82498e-23	7.53019e-21	22.0543	0.463664	PDE8A//PDE8B//MAP3K8//EGFR//RASGRP3//NDST1//MEF2C//MYC//NRAS//DOK5//CCL3//CCL5//SHC1//TGFA//TGFB1//TNF//PLVAP//CAV1//MAPKAPK2//GADD45B//F2R//GNAI2//MAP3K1//BMP4//NOD1//CSPG4//EFNA1//LPAR3//SHC2//HGF//INSR//ITGA1//MET//MAP3K11//PLCE1//PXN//TGFB3//THBS1//C5AR1//CXCR4//RIPK2//LPAR2//CD74//SPRED1//DUSP1//DUSP6//DUSP7//SPRED2//DUSP22//RGS3//RGS4//PDE1B//TH//COLQ//SIX1//JUN//BAX//TP53//RAMP3//BVES//DAB…
GO:0044700	single organism signaling	Biological process	906	5845	1954	16119	1.27867	8.82498e-23	7.53019e-21	22.0543	0.463664	PDE8A//PDE8B//MAP3K8//EGFR//RASGRP3//NDST1//MEF2C//MYC//NRAS//DOK5//CCL3//CCL5//SHC1//TGFA//TGFB1//TNF//PLVAP//CAV1//MAPKAPK2//GADD45B//F2R//GNAI2//MAP3K1//BMP4//NOD1//CSPG4//EFNA1//LPAR3//SHC2//HGF//INSR//ITGA1//MET//MAP3K11//PLCE1//PXN//TGFB3//THBS1//C5AR1//CXCR4//RIPK2//LPAR2//CD74//SPRED1//DUSP1//DUSP6//DUSP7//SPRED2//DUSP22//RGS3//RGS4//PDE1B//TH//COLQ//SIX1//JUN//BAX//TP53//RAMP3//BVES//DAB…
GO:0006915	apoptotic process	Biological process	339	1702	1954	16119	1.64306	1.15207e-22	9.67919e-21	21.9385	0.17349	IL6//TNFRSF21//BAX//JUN//TP53//ADA//CD74//CYR61//DNASE1L3//HMGB2//CDKN2A//NOD1//DLC1//EGLN3//DAP//F2R//CARD8//IFI27//LCK//SMAD3//RPS27L//PML//PPARG//TNF//CASP1//CASP8//TNFSF10//TNFRSF10B//BCAP31//DBNL//GSN//BIRC2//LMNA//TJP1//VIM//CASP7//STK24//SIVA1//RPS6//CDKN1A//CITED2//SYCP2//PLK2//PLK3//CRYAA//CTNNA1//DAB2//DAD1//DUSP1//EDNRA//EDNRB//EGFR//EGR1//EGR2//FHL2//FOXO1//PSME4//FLT4//FXN//TNFAIP8//…
GO:0030154	cell differentiation	Biological process	565	3269	1954	16119	1.42576	1.22562e-22	1.01411e-20	21.9116	0.28915	LAMC3//DAB2//PDE3A//PABPC1L//GJC1//RAMP2//CITED2//YAP1//ADM//EPHA2//ENG//FOXF1//HEY2//KDR//MYO1E//EGFL7//HDAC7//SOX18//RASIP1//HEG1//SOX17//SMO//ZFP36L1//TGFBR2//TIE1//VEGFA//FZD4//CAV1//COL1A1//FHL2//ITGA11//ALPL//WWTR1//IGF2//IGFBP3//IGFBP5//CYR61//MEF2C//LEF1//BCAP29//RRBP1//CCL3//BMP4//CBFB//MRC2//PVRL2//ITGB1//NOTCH1//SOX9//JAG1//GATA2//DLL1//MCL1//NOTCH4//EDNRB//EFNB1//ISL1//KITLG//SEMA3F//…
GO:0043067	regulation of programmed cell death	Biological process	273	1285	1954	16119	1.75256	2.92029e-22	2.38026e-20	21.5346	0.139713	BAX//ADA//CD74//CDKN2A//NOD1//DLC1//EGLN3//DAP//F2R//CARD8//IFI27//LCK//SMAD3//RPS27L//PML//PPARG//TNF//CASP1//CASP8//TNFSF10//TNFRSF10B//CDKN1A//CITED2//SYCP2//PLK2//PLK3//CRYAA//CTNNA1//DAB2//DAD1//DUSP1//EDNRA//EDNRB//EGFR//EGR1//EGR2//FHL2//FOXO1//PSME4//FLT4//FXN//TNFAIP8//GAS6//GRK5//GPX1//SLC40A1//ANXA1//HDAC1//ANXA4//ANXA5//HGF//APBB2//BIRC2//HSPA5//HSPB1//ID1//CYR61//IL2RB//IL6//AQP1//KD…
GO:0044707	single-multicellular organism process	Biological process	959	6286	1954	16119	1.25851	3.10612e-22	2.49449e-20	21.5078	0.490788	CDKN1C//WDR5//CMKLR1//COL1A1//COL1A2//COL2A1//COL3A1//COL5A2//COL12A1//AEBP1//EPHA2//ETS2//EVC//FBN1//FOXC1//FRZB//ALPL//IGF2//IGFBP4//JAG2//LGALS3//ARSE//PRELP//FAM20C//PTH1R//ALX4//BMP5//SOX4//SOX9//SOX11//TEAD4//KLF10//CLEC3B//RUNX1//TP63//PKDCC//HDAC4//COL11A1//CTGF//MGP//FSTL3//ECM1//EGFR//CHRDL2//OSTF1//LTF//NPPC//SOST//SORT1//SPARC//PDLIM7//CALCRL//RAMP2//RAPGEF3//VAV3//COL4A2//COL8A1//CSP…
GO:0044763	single-organism cellular process	Biological process	1576	11582	1954	16119	1.1225	9.94379e-22	7.87e-20	21.0024	0.806551	ATG14//VAMP8//ARG2//ASS1//PHF13//HJURP//BRCA1//NUP37//PTTG1//ZWINT//MAD2L1//ESPL1//MAP3K11//CDKN2A//TIPIN//CDT1//CDC6//E2F1//INTS7//CDKN1A//CDKN2B//CKS1B//CCNYL1//SERTAD1//CDK2//CDK6//PLK2//PLK3//EIF4EBP1//LATS2//INHBA//ITGB1//MCM3//NFATC1//PSMA4//PSMB1//PSMB3//PSMB8//PSME1//BCAT1//CCND1//RPS6//RRM2//NES//MAPRE1//FBXL7//MYBL2//NUMA1//ABCB1//WNT10B//AJUBA//MTAP//SQRDL//BHMT//EYA1//DYNLT1//PDE8A//P…
GO:0007154	cell communication	Biological process	910	5919	1954	16119	1.26826	1.1447e-21	8.8344e-20	20.9413	0.465711	ATG14//VAMP8//PDE8A//PDE8B//MAP3K8//EGFR//RASGRP3//NDST1//MEF2C//MYC//NRAS//DOK5//CCL3//CCL5//SHC1//TGFA//TGFB1//TNF//PLVAP//CAV1//MAPKAPK2//GADD45B//F2R//GNAI2//MAP3K1//BMP4//NOD1//CSPG4//EFNA1//LPAR3//SHC2//HGF//INSR//ITGA1//MET//MAP3K11//PLCE1//PXN//TGFB3//THBS1//C5AR1//CXCR4//RIPK2//LPAR2//CD74//SPRED1//DUSP1//DUSP6//DUSP7//SPRED2//DUSP22//RGS3//RGS4//NR1H4//PDE1B//TH//COLQ//KIF26A//SIX1//JUN…
GO:0002682	regulation of immune system process	Biological process	249	1146	1954	16119	1.79237	1.14858e-21	8.8344e-20	20.9398	0.127431	MASP1//A2M//SERPING1//IL7R//HLA-A//HLA-B//HLA-C//HLA-E//HLA-F//MR1//CD59//TMEM173//IFI16//NOD1//CNPY3//CTSK//DUSP6//DUSP7//FOS//BIRC2//IRF3//ITGB2//JUN//MEF2C//MAP3K1//NFKB2//NFKBIA//IRAK4//LGMN//RELA//HSP90B1//UBE2D2//UNC93B1//CASP8//RIPK2//MAPKAPK2//CD14//CD36//PML//LILRB2//THBS1//HLA-DOA//CD74//TNFAIP3//ADA//CLCF1//IL13RA1//TGFBR2//CD3E//SOX9//HMOX1//SELE//SELP//VEGFA//SLIT2//IL6//PLVAP//GPER1…
GO:0042981	regulation of apoptotic process	Biological process	269	1275	1954	16119	1.74043	1.77801e-21	1.34857e-19	20.7501	0.137666	BAX//ADA//CD74//CDKN2A//NOD1//DLC1//EGLN3//DAP//F2R//CARD8//IFI27//LCK//SMAD3//RPS27L//PML//PPARG//TNF//CASP1//CASP8//TNFSF10//TNFRSF10B//CDKN1A//CITED2//SYCP2//PLK2//PLK3//CRYAA//CTNNA1//DAB2//DAD1//DUSP1//EDNRA//EDNRB//EGFR//EGR1//EGR2//FHL2//FOXO1//PSME4//FLT4//FXN//TNFAIP8//GAS6//GRK5//GPX1//SLC40A1//ANXA1//HDAC1//ANXA4//ANXA5//HGF//APBB2//BIRC2//HSPA5//HSPB1//ID1//CYR61//IL2RB//IL6//AQP1//KD…
GO:0051094	positive regulation of developmental process	Biological process	195	824	1954	16119	1.95218	2.288e-21	1.71161e-19	20.6405	0.0997953	SIX1//DISC1//SMO//VEGFA//KITLG//BMP4//COL1A1//GLIPR2//DAB2//BAMBI//WWTR1//GCNT2//RGCC//SMAD3//NOTCH1//LEF1//TGFB1//TGFB1I1//TGFB3//LPL//PRKCH//CD36//RELA//MEF2C//ATRAID//FAM20C//BMPR1A//BMPR2//WNT10B//CD276//PKDCC//HCLS1//TESC//RUNX1//CDKN2B//SOX9//LOXL2//FGF18//ACVRL1//GAS6//IL15RA//AXL//GIMAP5//ADA//IL7R//VEGFB//EDN1//EDNRA//CD34//TGFBR2//INPP5D//PRDM1//ZAP70//CD74//LCK//LILRB2//CTGF//HSF4//SMA…
GO:0010647	positive regulation of cell communication	Biological process	243	1116	1954	16119	1.7962	2.84064e-21	2.09632e-19	20.5466	0.12436	NOD1//CSPG4//EFNA1//LPAR3//SHC2//HGF//INSR//ITGA1//MET//MAP3K11//PLCE1//PXN//SHC1//TGFA//TGFB3//THBS1//TNF//C5AR1//CXCR4//RIPK2//LPAR2//MAPKAPK2//CD74//AGPAT2//GAS6//AXL//DISP1//DAB2//DBNL//MDFIC//MDFI//MAP3K1//MAP4K2//SH2D3C//VAV3//GRAP//EPS8//GRB14//LASP1//SH3BP2//SLA//SOCS2//CCL5//RBPMS//ENG//INHBA//BMP4//BMP5//BMPR1A//BMPR2//TGFB1//ACVRL1//F2R//UNC5B//FGR//GPER1//HCLS1//KDR//NEDD4//PDGFA//PDG…
GO:0007599	hemostasis	Biological process	144	536	1954	16119	2.21621	2.91057e-21	2.11928e-19	20.536	0.073695	ANO6//SH2B3//CDK2//RASGRP2//MRVI1//HMG20B//RAPGEF3//VAV3//CAP1//AMICA1//COL1A1//COL1A2//DOCK11//ADRA2C//DGKB//DGKH//A2M//F2R//F8//F13A1//FGR//FLNA//FN1//PIK3R5//ABL1//KIF26A//GAS6//GATA2//GNAI2//GNAI3//GRB14//GUCY1A3//GUCY1B3//EFEMP2//HBD//HBE1//HBG1//HDAC1//ANXA5//HGF//EHD2//HSPA5//IGF2//INPP5D//ITGA6//IRF1//ITGA1//ITGA5//ITGAL//ITGB1//ITGB2//RHOA//RHOG//LCK//LCP2//MMP1//NOS3//ATP2A3//NRAS//SERP…
GO:0010941	regulation of cell death	Biological process	278	1337	1954	16119	1.71525	3.09967e-21	2.22727e-19	20.5087	0.142272	BAX//ADA//CD74//CDKN2A//NOD1//DLC1//EGLN3//DAP//F2R//CARD8//IFI27//LCK//SMAD3//RPS27L//PML//PPARG//TNF//CASP1//CASP8//TNFSF10//TNFRSF10B//CDKN1A//CITED2//SYCP2//PLK2//PLK3//CRYAA//CTNNA1//DAB2//DAD1//DUSP1//EDNRA//EDNRB//EGFR//EGR1//EGR2//FHL2//FOXO1//PSME4//FLT4//FXN//TNFAIP8//GAS6//GRK5//GPX1//SLC40A1//ANXA1//HDAC1//ANXA4//ANXA5//HGF//APBB2//BIRC2//HSPA5//HSPB1//ID1//CYR61//IL2RB//IL6//AQP1//KD…
GO:0007596	blood coagulation	Biological process	143	531	1954	16119	2.22154	3.16019e-21	2.24127e-19	20.5003	0.0731832	ANO6//A2M//F8//PRCP//SERPING1//VWF//TFPI//C1QTNF1//NOS3//PDGFA//PDGFB//THBD//SELP//RASGRP2//RAPGEF3//VAV3//CAP1//COL1A1//COL1A2//COL3A1//ADRA2C//DGKB//DGKH//F2R//F13A1//FLNA//FN1//PIK3R5//GAS6//GNAI2//GNAI3//HGF//HSPA5//IGF2//IL6//RHOA//RHOG//LCK//LCP2//SERPINE1//PFN1//PLCG2//SRGN//AXL//PRKCH//PROS1//RAP1B//SHC1//SPARC//TGFB1//TGFB3//THBS1//TIMP1//TMSB4X//TRPC3//TRPC6//VCL//VEGFA//VEGFB//ACTN4//C…
GO:1902531	regulation of intracellular signal transduction	Biological process	294	1442	1954	16119	1.68188	3.98238e-21	2.78817e-19	20.3999	0.150461	GADD45B//TNF//MAP3K8//EGFR//F2R//GNAI2//MAP3K1//NRAS//BMP4//NOD1//CSPG4//EFNA1//LPAR3//SHC2//HGF//INSR//ITGA1//MET//MAP3K11//PLCE1//PXN//SHC1//TGFA//TGFB3//THBS1//C5AR1//CXCR4//RIPK2//LPAR2//MAPKAPK2//CD74//SPRED1//DUSP1//DUSP6//DUSP7//SPRED2//DUSP22//RGS3//RGS4//CAV1//CARD10//TNFRSF10B//NFKBIA//DAB2//DBNL//MDFIC//MDFI//MAP4K2//TRIP6//CCL5//SPINK1//KLF4//SLC9A3R2//UNC5B//FGR//GPER1//HCLS1//KDR//N…
GO:0065008	regulation of biological quality	Biological process	527	3042	1954	16119	1.42911	4.27264e-21	2.95353e-19	20.3693	0.269703	SMC6//SP100//TERT//WRN//XRCC5//OBFC1//PIF1//PDE1B//TH//COLQ//FOXO1//GPX1//GIMAP5//HK2//BAX//ANXA1//JAM3//IL6//SPNS2//TNFRSF13B//MEF2C//COL2A1//CTGF//ITGB1//PDGFRB//SOX9//CUBN//CD34//ZG16B//HSPB1//LTF//ACTB//ACTG1//TNFAIP3//GPER1//ADRA1D//ACE//ENPEP//ANPEP//MANF//ADM//MYL4//SLC8A1//IRX5//BVES//EPAS1//PDE4D//CASQ2//SLC40A1//ANO6//ADA//CD74//NOS3//CAV1//TPM1//NCALD//EDN1//EDNRB//ENG//PRCP//BMPR2//IE…
GO:0050817	coagulation	Biological process	143	534	1954	16119	2.20906	5.59311e-21	3.818e-19	20.2523	0.0731832	ANO6//SH2B3//CDK2//RASGRP2//MRVI1//HMG20B//RAPGEF3//VAV3//CAP1//AMICA1//COL1A1//COL1A2//DOCK11//ADRA2C//DGKB//DGKH//A2M//F2R//F8//F13A1//FGR//FLNA//FN1//PIK3R5//ABL1//KIF26A//GAS6//GATA2//GNAI2//GNAI3//GRB14//GUCY1A3//GUCY1B3//EFEMP2//HBD//HBE1//HBG1//HDAC1//ANXA5//HGF//EHD2//HSPA5//IGF2//INPP5D//ITGA6//IRF1//ITGA1//ITGA5//ITGAL//ITGB1//ITGB2//RHOA//RHOG//LCK//LCP2//MMP1//NOS3//ATP2A3//NRAS//SERP…
GO:0022603	regulation of anatomical structure morphogenesis	Biological process	176	725	1954	16119	2.00257	1.40948e-20	9.50269e-19	19.8509	0.0900716	SIX1//BMP4//CITED2//HES1//ISL1//NOTCH1//MYL12B//DLC1//CDC42EP2//CDC42EP3//MYL12A//FERMT2//CDC42EP1//BVES//FGD4//CDC42EP5//FGD5//EPB42//EPS8//FES//FGR//FN1//RHOQ//BAMBI//SH3KBP1//IL6//ITGA7//ITGB2//KDR//MYH9//MYO10//FBLIM1//PALMD//PARVA//FGD6//ATP10A//RHOJ//PXN//CCL3//ARAP3//VEGFA//EZR//FMNL3//TGIF1//VAT1//COL1A1//GLIPR2//DAB2//WWTR1//GCNT2//RGCC//SMAD3//LEF1//TGFB1//TGFB1I1//TGFB3//EFNA1//BMP5//T…
GO:0045595	regulation of cell differentiation	Biological process	266	1274	1954	16119	1.72237	1.43523e-20	9.55831e-19	19.8431	0.136131	DISC1//SMO//VEGFA//KITLG//CTNNA1//TGFB1//TP53//BMP4//SOSTDC1//COL1A1//GLIPR2//DAB2//BAMBI//WWTR1//GCNT2//RGCC//SMAD3//NOTCH1//LEF1//TGFB1I1//TGFB3//EFNA1//BMP5//TBX5//TGFBR3//FRZB//LPL//PRKCH//CD36//NR1H3//NFKBIA//PPARG//ABCG1//SIK1//HDAC4//FES//ITGB1//LTK//BCL11A//PRKD1//PTK7//UTRN//SCARF1//SNAPIN//IL15RA//LGALS1//PTPRG//VIM//RELA//EDNRB//MED15//BMPR1A//TPT1//KLF4//NKX6-1//SLIT2//TFAP2C//RARA//R…
GO:0016265	death	Biological process	369	1952	1954	16119	1.55941	1.47618e-20	9.71254e-19	19.8309	0.188843	IL6//TNFRSF21//BAX//JUN//TP53//ADA//CD74//CYR61//PDCD6IP//BCAP31//NOD1//DLC1//CTSC//EGLN3//PLK3//DAB2//DAD1//SLC5A8//DAP//E2F1//AHR//EPO//MECOM//UNC5B//PHLDA1//TPX2//FOXO1//GRAMD4//PSME4//SULF1//DAPK2//PPP1R15A//RNF144B//BRMS1//KANK2//TCTN3//PDCD4//GRK5//DBNL//GSN//SH3KBP1//GZMB//GZMM//HMGB2//BIRC2//TMEM173//IGFBP3//INPP5D//IRF1//IRF3//ITGB2//LGALS1//LMNA//LTBR//MEF2C//GADD45B//NFKBIA//PAWR//SH3G…
GO:0060429	epithelium development	Biological process	226	1025	1954	16119	1.81886	1.66557e-20	1.08282e-18	19.7784	0.11566	COL4A1//EDN1//EDNRA//ENG//PLXND1//NRARP//NFATC4//NOTCH4//LEF1//DLL4//CXCL12//TGFBR2//VEGFA//CXCR4//NRP1//SEMA5A//FOXC1//NPNT//ARG2//SMAD3//SMAD5//SMAD6//SMAD9//TSHZ3//RARA//RARB//SDC1//SIX1//BMP4//TGFB1//SLIT2//EYA1//ILK//MYC//PGF//SOX9//DCHS1//PTK7//TP63//CELSR1//FOXF1//POFUT1//PLXNA2//BMPR1A//TCF15//TP53//TCAP//DLL1//SOX4//SOX11//CASP8//GATAD2A//CITED2//DLC1//ADM//PFN1//PHACTR4//TGIF1//VASP//GP…
GO:0032501	multicellular organismal process	Biological process	978	6510	1954	16119	1.23929	1.98084e-20	1.27263e-18	19.7032	0.500512	CDKN1C//WDR5//CMKLR1//COL1A1//COL1A2//COL2A1//COL3A1//COL5A2//COL12A1//AEBP1//EPHA2//ETS2//EVC//FBN1//FOXC1//FRZB//ALPL//IGF2//IGFBP4//JAG2//LGALS3//ARSE//PRELP//FAM20C//PTH1R//ALX4//BMP5//SOX4//SOX9//SOX11//TEAD4//KLF10//CLEC3B//RUNX1//TP63//PKDCC//HDAC4//COL11A1//CTGF//MGP//FSTL3//ECM1//EGFR//CHRDL2//OSTF1//LTF//NPPC//SOST//SORT1//SPARC//PDLIM7//CALCRL//RAMP2//RAPGEF3//VAV3//COL4A2//COL8A1//CSP…
GO:0050878	regulation of body fluid levels	Biological process	164	659	1954	16119	2.05292	2.25219e-20	1.43014e-18	19.6474	0.0839304	ANO6//AQP1//EDN1//EDNRB//HYAL2//GAS6//PDGFB//F2R//CYBA//SH2B3//CDK2//RASGRP2//MRVI1//HMG20B//RAPGEF3//VAV3//CAP1//AMICA1//COL1A1//COL1A2//DOCK11//ADRA2C//DGKB//DGKH//A2M//F8//F13A1//FGR//FLNA//FN1//PIK3R5//ABL1//KIF26A//GATA2//GNAI2//GNAI3//GRB14//GUCY1A3//GUCY1B3//EFEMP2//HBD//HBE1//HBG1//HDAC1//ANXA5//HGF//EHD2//HSPA5//IGF2//INPP5D//ITGA6//IRF1//ITGA1//ITGA5//ITGAL//ITGB1//ITGB2//RHOA//RHOG//LC…
GO:0050673	epithelial cell proliferation	Biological process	95	295	1954	16119	2.65653	4.11147e-20	2.58077e-18	19.386	0.0486182	HMOX1//LOXL2//MMP14//PRKX//TEK//NOX5//CD34//SCARB1//ACVRL1//ENG//VASH1//SULF1//RGCC//PTPRM//SPARC//NR2F2//THBS1//CAV1//CAV2//CDH13//CCL26//CYBA//ECM1//FLT4//PRKD2//HMGB2//NR4A1//JUN//KDR//NRARP//EGFL7//PDGFB//PGF//PRKD1//RPTOR//CXCL12//BMP4//BMPR2//VEGFA//VEGFB//PDCL3//NRP2//NRP1//SEMA5A//YAP1//SRSF6//TP63//EFNB2//INTU//PTPRK//CEBPB//EPHA2//ID2//CCND1//STAT6//GPX1//BAX//EDNRA//EDNRB//TACSTD2//SMA…
GO:0032879	regulation of localization	Biological process	355	1871	1954	16119	1.56519	5.18552e-20	3.21797e-18	19.2852	0.181679	GPER1//SIK1//NOS3//TGFB1//TNF//SELE//VEGFA//CD63//ADA//HMOX1//SELP//SLIT2//IL6//PLVAP//TNFRSF14//CD74//EDN1//EDNRB//RGCC//CCDC40//TACC3//MDFI//NFKBIA//CASQ2//RAPGEF3//CPT1A//ADRA2C//SEC11A//KCNS3//RAP1B//SPCS3//CCL5//SLC2A1//SLC16A1//CACNA1C//IQGAP1//TRIP6//AQP1//NOX5//PML//EPO//GIMAP5//TRPC3//CAV1//ETS1//FLT4//PRKD2//GPR124//KDR//PRKD1//BMP4//BMPR2//SPARC//TEK//THBS1//NRP2//NRP1//SCARB1//VASH1//…
GO:0008219	cell death	Biological process	366	1948	1954	16119	1.54991	6.51857e-20	3.99977e-18	19.1858	0.187308	IL6//TNFRSF21//BAX//JUN//TP53//ADA//CD74//CYR61//PDCD6IP//BCAP31//NOD1//DLC1//CTSC//EGLN3//PLK3//DAB2//DAD1//SLC5A8//DAP//E2F1//AHR//EPO//MECOM//UNC5B//PHLDA1//TPX2//FOXO1//GRAMD4//PSME4//SULF1//DAPK2//PPP1R15A//RNF144B//BRMS1//KANK2//TCTN3//PDCD4//GRK5//DBNL//GSN//SH3KBP1//GZMB//GZMM//HMGB2//BIRC2//TMEM173//IGFBP3//INPP5D//IRF1//IRF3//ITGB2//LGALS1//LMNA//LTBR//MEF2C//GADD45B//NFKBIA//PAWR//SH3G…
GO:0045597	positive regulation of cell differentiation	Biological process	151	600	1954	16119	2.07606	2.61452e-19	1.58643e-17	18.5826	0.0772774	DISC1//SMO//VEGFA//KITLG//COL1A1//GLIPR2//DAB2//BAMBI//WWTR1//GCNT2//RGCC//SMAD3//NOTCH1//LEF1//TGFB1//TGFB1I1//TGFB3//LPL//PRKCH//CD36//RELA//HCLS1//TESC//RUNX1//CDKN2B//SOX9//WNT10B//LOXL2//FGF18//PKDCC//ACVRL1//GAS6//IL15RA//AXL//GIMAP5//ADA//IL7R//INPP5D//PRDM1//ZAP70//CD74//LCK//LILRB2//CEBPB//ADIRF//CMKLR1//FRZB//ID2//LRP5//PPARG//RARRES2//FNDC3B//BMP4//CYP27B1//RIPK2//IL4R//IL6//RARA//ADAM…
GO:0048729	tissue morphogenesis	Biological process	138	528	1954	16119	2.15605	2.92391e-19	1.75467e-17	18.534	0.0706244	COL4A1//EDN1//EDNRA//ENG//PLXND1//NRARP//NFATC4//NOTCH4//LEF1//DLL4//CXCL12//TGFBR2//VEGFA//CXCR4//NRP1//SEMA5A//EYA1//NPNT//ILK//MYC//PGF//SIX1//BMP4//SOX9//DCHS1//SMAD3//BMPR1A//BMPR2//PTK7//TP63//CELSR1//SOX4//SOX11//CASP8//GATAD2A//CITED2//DLC1//ADM//PFN1//RARA//PHACTR4//TGIF1//VASP//DLL1//MEF2C//NOTCH1//SOX18//CCDC40//SOX17//SMO//KRT17//TBX5//VCL//CA2//FRAS1//JAG1//HOXB2//YAP1//HES1//HEYL//M…
GO:0008284	positive regulation of cell proliferation	Biological process	177	752	1954	16119	1.94164	3.47191e-19	2.06088e-17	18.4594	0.0905834	CDH13//CCL26//CYBA//ECM1//FLT4//PRKD2//HMGB2//NR4A1//JUN//KDR//NRARP//EGFL7//PDGFB//PGF//PRKD1//RPTOR//CXCL12//BMP4//BMPR2//TEK//VEGFA//VEGFB//PDCL3//CAV2//NRP2//NRP1//SEMA5A//ACVRL1//DISC1//SMO//FOXF1//LRP5//MYC//PDGFA//PRRX1//BMPR1A//SOX9//TGFBR2//TP63//ADA//CDKN1A//VAV3//CLCF1//IL13RA1//MEF2C//NFATC2//TCF3//TNFRSF4//CD74//RIPK2//CCND1//CYR61//LTF//PDGFRB//LILRB2//ADK//EFNB1//HES1//IL6//ITGAL//…
GO:0048585	negative regulation of response to stimulus	Biological process	228	1063	1954	16119	1.76936	4.04189e-19	2.37341e-17	18.3934	0.116684	SPRED1//DUSP1//DUSP6//DUSP7//SPRED2//DUSP22//RGS3//RGS4//CAV1//A2M//SERPING1//IL7R//IRAK3//ECM1//SIGIRR//PXDN//CD59//ADM//ANXA1//PPARG//SLIT2//C10ORF54//STAT6//IL27RA//GPX1//VIMP//PTPN6//SOX17//NFKBIA//TRIP6//KIF26A//IGFBP3//INPP5D//PRR5L//SPINK1//THBS1//MMP28//GAS6//SMAD6//PMEPA1//KLF4//SLC9A3R2//NOS3//LZTS1//RGS2//CCL5//RPH3AL//FRZB//CBY1//TSKU//GRB10//TAX1BP3//HIC1//MDFI//CCND1//TLE1//CD109//E…
GO:0048468	cell development	Biological process	341	1801	1954	16119	1.5619	4.89478e-19	2.84366e-17	18.3103	0.174514	LAMC3//DAB2//PDE3A//PABPC1L//PVRL2//EDNRB//EFNB1//ISL1//KITLG//LEF1//SEMA3F//PHACTR4//SMO//NRP2//SOX17//FOXF2//FLNA//HGF//FAM101B//LOXL2//NFATC1//NOTCH1//S100A4//SOX9//TGFB1//TGFBR3//LOXL3//GPX1//CLIC4//ID1//MET//NOTCH4//HEG1//COL18A1//PLOD3//DISC1//VEGFA//COL11A1//SULF1//SULF2//BMPR2//FGF18//B4GALT1//TP63//RARA//RARB//LRP5//SMAD3//PTH1R//HDAC4//HEYL//MSX1//EFNA1//HEY2//CYR61//CDK6//BMP4//BMP5//T…
GO:0009887	organ morphogenesis	Biological process	193	851	1954	16119	1.87086	5.78915e-19	3.32785e-17	18.2374	0.0987718	COL2A1//COL11A1//CTGF//MGP//SOX9//SIX1//CITED2//ENG//DLL1//SMAD3//MEF2C//NOTCH1//SOX18//CCDC40//SOX17//SMO//COL1A1//ALPL//HSPG2//INPPL1//MMP14//BMP4//TEK//FGF18//SHROOM2//SOX11//DLC1//COL5A1//EPHB4//FKBP1A//INSR//SLC8A1//TGFBR3//TH//VEGFA//DCHS1//ISL1//YAP1//HES1//PARVA//RARA//RARB//TBX2//ID2//HEY2//EYA1//PLXND1//HEYL//GJA5//JUN//NEDD4//THBS1//DHRS3//MSX1//EFNA1//DLL4//HEG1//SOX4//FOXF1//JAG1//TB…
GO:0016043	cellular component organization	Biological process	768	4923	1954	16119	1.2869	8.56777e-19	4.87381e-17	18.0671	0.39304	PIF1//RPS6//RPS14//RPS19//ATG14//VAMP8//ITPA//MYC//PELO//PTTG1//ZWINT//MAD2L1//ESPL1//EYA1//NUMA1//DYNLT1//MYH9//EML1//OBSL1//DISC1//PARD3//SS18//TACC1//MAP7D3//CCDC8//CRNKL1//SMN2//SNRPG//GEMIN8//SF3A3//SMC6//SP100//TERT//WRN//XRCC5//OBFC1//KLF2//EPB42//IL7R//MSX1//LAMC3//DAB2//RGCC//CDH13//RASGRP2//FBLN5//CTGF//IGFBP2//IGFBP3//IGFBP4//IGFBP5//IGFBP6//IGFBP7//CYR61//NOV//PLCE1//CRIM1//HTRA1//SGK…
GO:0001501	skeletal system development	Biological process	120	436	1954	16119	2.27043	8.7828e-19	4.94463e-17	18.0564	0.0614125	COL2A1//COL11A1//CTGF//MGP//SOX9//COL1A1//ALPL//HSPG2//INPPL1//MEF2C//MMP14//BMP4//TEK//FGF18//ARID5A//PTH1R//CREB3L2//TGFB1//TGFBI//WNT10B//RUNX3//SULF1//SULF2//BMPR2//EVC//RARA//RARB//THBS1//THBS3//NPPC//SERPINH1//MAF//ADAMTS7//LTBP3//ADAMTS12//LOXL2//SMAD3//RELA//PKDCC//ACVRL1//ANO6//RHOA//DCHS1//LRRC17//LRP5//IRX5//PRRX1//SIX1//TBX15//TGFBR2//EIF4A3//NDST1//SMO//TGFB3//EYA1//HOXB2//HOXB3//HOX…
GO:0001667	ameboidal cell migration	Biological process	83	251	1954	16119	2.72783	1.60236e-18	8.92907e-17	17.7952	0.042477	EDNRB//EFNB1//ISL1//KITLG//LEF1//SEMA3F//PHACTR4//SMO//NRP2//EFNB2//EPHB4//NR4A1//ITGB1//KDR//VEGFA//NRP1//SLIT2//AMOTL1//EDN1//ETS1//FLT4//PRKD2//GPR124//PRKD1//BMP4//BMPR2//SPARC//TEK//THBS1//SCARB1//VASH1//DLL4//PTPRM//SP100//NR2F2//ACVRL1//TACSTD2//PTPRG//TGFBR3//GLIPR2//HYAL1//AQP1//PFN1//SOX9//TGFBR2//PPM1F//ILK//TNS1//ARID5B//PRR5L//TGFB1//HYAL2//RAB13//HSPB1//LRP5//SOX17//GPX1//ID1//MYH9/…
GO:0043542	endothelial cell migration	Biological process	54	126	1954	16119	3.53539	3.93267e-18	2.16589e-16	17.4053	0.0276356	EFNB2//EPHB4//NR4A1//ITGB1//KDR//VEGFA//NRP1//SLIT2//EDN1//ETS1//FLT4//PRKD2//GPR124//PRKD1//BMP4//BMPR2//SPARC//TEK//THBS1//NRP2//SCARB1//VASH1//DLL4//PTPRM//SP100//NR2F2//ACVRL1//RAB13//HSPB1//GPX1//ID1//MYH9//SOX18//EFNA1//EPHA2//PRCP//SH3BGRL3//AMOTL1//PDGFB//TGFB1//RGCC//NR2E1//HDAC7//HDAC9//NOTCH1//MMRN2//KLF4//MET//SEMA5A//CDH13//PLXND1//LOXL2//NOS3//PRKX
GO:0071840	cellular component organization or biogenesis	Biological process	778	5027	1954	16119	1.27669	3.96611e-18	2.16589e-16	17.4016	0.398158	PIF1//GNL1//RPL7A//RPLP0//RPS18//RPS6//RPS14//RPS19//ATG14//VAMP8//ITPA//MYC//PELO//PTTG1//ZWINT//MAD2L1//ESPL1//EYA1//NUMA1//DYNLT1//MYH9//EML1//OBSL1//DISC1//PARD3//SS18//TACC1//MAP7D3//CCDC8//CRNKL1//SMN2//SNRPG//GEMIN8//SF3A3//UTP20//RPS8//RPS24//BYSL//SMC6//SP100//TERT//WRN//XRCC5//OBFC1//KLF2//EPB42//IL7R//MSX1//LAMC3//DAB2//RGCC//CDH13//RASGRP2//FBLN5//CTGF//IGFBP2//IGFBP3//IGFBP4//IGFBP5/…
GO:0007167	enzyme linked receptor protein signaling pathway	Biological process	211	977	1954	16119	1.78156	4.46123e-18	2.41215e-16	17.3505	0.107984	BMP4//CITED2//ADCYAP1R1//CSPG4//ERBB2//FLT4//KDR//LCP2//LTK//DOK5//PTPRG//BDKRB2//TEK//MPZL1//DOK2//CD3E//CD4//CD7//LTBP1//BMPR2//TGFA//NPPC//SPRY1//CDKN1A//ADCY5//AP2S1//EGFR//ADCY4//EPS8//FOXO1//SH3KBP1//NR4A1//LCK//KITLG//MOV10//NRAS//PLCE1//PDE1C//PDE1B//PDGFA//PDGFB//PDGFRB//PXN//SHC1//SOX9//TGFB1//FGF18//IQGAP1//CDKN2B//FERMT2//COL1A2//COL3A1//ENG//FKBP1A//FOS//PPP1R15A//BAMBI//WWTR1//GCNT2…
GO:0098602	single organism cell adhesion	Biological process	106	372	1954	16119	2.35059	6.807e-18	3.64442e-16	17.167	0.0542477	COL2A1//COL11A1//CTGF//MGP//SOX9//TNIP1//CD209//ITGA5//ITGAL//ITGB1//ITGB2//MSN//CCL5//SELE//SELP//VCAM1//EZR//MPZL2//CTNND1//PKD1L1//EGFR//CD93//FOXF1//ICAM2//ITGA6//LIMS1//NPHP1//FBLIM1//KIRREL//LIMS2//JAM2//SHC1//SIGLEC1//TEK//THY1//COL14A1//ITGA8//ESAM//CD2//DLG5//SLIT2//CD34//CD58//LAMB1//EFNA5//NRARP//LEF1//PODXL//TGFB1//FSTL3//CITED2//MYO10//NPNT//ADA//PIEZO1//LILRB2//ITGA7//PARVA//MYADM//…
GO:0050678	regulation of epithelial cell proliferation	Biological process	81	250	1954	16119	2.67275	1.6473e-17	8.73391e-16	16.7832	0.0414534	ACVRL1//ENG//VASH1//SULF1//RGCC//PTPRM//SPARC//NR2F2//THBS1//CAV1//CAV2//CDH13//CCL26//CYBA//ECM1//FLT4//PRKD2//HMGB2//NR4A1//JUN//KDR//NRARP//EGFL7//PDGFB//PGF//PRKD1//RPTOR//CXCL12//BMP4//BMPR2//TEK//VEGFA//VEGFB//PDCL3//NRP2//NRP1//SEMA5A//YAP1//SRSF6//TP63//EFNB2//INTU//PTPRK//GPX1//BAX//CCND1//EGFR//ERBB2//EYA1//GRN//HYAL1//IL6//LAMB1//LAMC1//MYC//NOTCH1//BMP5//BMPR1A//SMO//SOX9//TGFA//TGFB1…
GO:0030155	regulation of cell adhesion	Biological process	97	331	1954	16119	2.41745	2.29866e-17	1.20702e-15	16.6385	0.0496418	DDR1//CDKN2A//THBS1//CDH13//CDK6//EMP2//ILK//PLEKHA2//UTRN//CD36//LAMB1//ARHGDIA//ARHGDIB//MYO1F//PODXL//JAM2//SIPA1//TGFBI//CD164//SEMA5A//ACVRL1//EMILIN1//COL8A1//EGFLAM//FBLN2//FOXF1//NPNT//ABI3BP//CYR61//ITGA6//ITGA5//ITGB1//NID1//SMOC2//PPM1F//COL1A1//GCNT2//LGALS1//NOTCH1//FZD4//EFNA5//NRARP//LEF1//TGFB1//FSTL3//CITED2//ITGAL//MYO10//EFNA1//EPHA2//PLAU//TESC//SERPINE1//PTPN6//ADA//CCL5//PIE…
GO:0072001	renal system development	Biological process	84	266	1954	16119	2.60502	2.40335e-17	1.24997e-15	16.6192	0.0429887	EYA1//ID2//ID3//TSHZ3//IRX3//ITGA8//SLIT2//FOXC1//NPNT//ARG2//SMAD3//SMAD5//SMAD6//SMAD9//RARA//RARB//SDC1//SIX1//BMP4//TGFB1//ILK//MYC//PGF//SOX9//DCHS1//FSTL3//CDKN1C//DCN//ACE//FBN1//SULF1//TENC1//ASS1//RRM2B//SULF2//BAX//SOX11//VEGFA//CA2//IFT88//ARID5B//HYAL2//ADAMTS1//FRAS1//ENPEP//WWTR1//HEYL//PLCE1//MYO1E//NID1//PDGFRB//PDGFA//PDGFB//TP63//HES1//TACSTD2//PRKX//SOX4//COL4A1//MEF2C//NRP1//C…
GO:0070972	protein localization to endoplasmic reticulum	Biological process	53	128	1954	16119	3.4157	4.96906e-17	2.56e-15	16.3037	0.0271238	SEC61B//RPL35//SEC63//TRAM1//SEC11A//SEC61G//RPL36//SEC61A1//RPL26L1//SPCS3//RPL7A//RPL9//RPL10//RPL12//RPL17//RPL19//RPL23A//RPL27//RPL31//RPL37//RPL39//RPL41//RPL36A//RPLP0//RPLP1//RPLP2//RPN2//RPS2//RPS3//RPS3A//RPS4X//RPS6//RPS8//RPS9//RPS14//RPS15A//RPS16//RPS18//RPS19//RPS20//RPS24//RPS27//SSR2//SSR3//SSR4//RPL23//KDELR1//OS9//KDELR2//PDIA3//HSPA5//BCAP31//BCAP29
GO:0010631	epithelial cell migration	Biological process	64	177	1954	16119	2.98277	9.74184e-17	4.92594e-15	16.0114	0.0327533	EFNB2//EPHB4//NR4A1//ITGB1//KDR//VEGFA//NRP1//SLIT2//EDN1//ETS1//FLT4//PRKD2//GPR124//PRKD1//BMP4//BMPR2//SPARC//TEK//THBS1//NRP2//SCARB1//VASH1//DLL4//PTPRM//SP100//NR2F2//ACVRL1//TACSTD2//PTPRG//TGFBR3//GLIPR2//HYAL1//AQP1//PFN1//SOX9//TGFBR2//PPM1F//RAB13//HSPB1//GPX1//ID1//MYH9//SOX18//EFNA1//EPHA2//PRCP//SH3BGRL3//AMOTL1//PDGFB//TGFB1//RGCC//CDH13//PLXND1//LOXL2//NOS3//PRKX//NR2E1//HDAC7//HD…
GO:0090132	epithelium migration	Biological process	64	177	1954	16119	2.98277	9.74184e-17	4.92594e-15	16.0114	0.0327533	EFNB2//EPHB4//NR4A1//ITGB1//KDR//VEGFA//NRP1//SLIT2//EDN1//ETS1//FLT4//PRKD2//GPR124//PRKD1//BMP4//BMPR2//SPARC//TEK//THBS1//NRP2//SCARB1//VASH1//DLL4//PTPRM//SP100//NR2F2//ACVRL1//TACSTD2//PTPRG//TGFBR3//GLIPR2//HYAL1//AQP1//PFN1//SOX9//TGFBR2//PPM1F//RAB13//HSPB1//GPX1//ID1//MYH9//SOX18//EFNA1//EPHA2//PRCP//SH3BGRL3//AMOTL1//PDGFB//TGFB1//RGCC//CDH13//PLXND1//LOXL2//NOS3//PRKX//NR2E1//HDAC7//HD…
GO:0090130	tissue migration	Biological process	65	182	1954	16119	2.94615	1.14584e-16	5.74075e-15	15.9409	0.0332651	EFNB2//EPHB4//NR4A1//ITGB1//KDR//VEGFA//NRP1//SLIT2//EDN1//ETS1//FLT4//PRKD2//GPR124//PRKD1//BMP4//BMPR2//SPARC//TEK//THBS1//NRP2//SCARB1//VASH1//DLL4//PTPRM//SP100//NR2F2//ACVRL1//TACSTD2//PTPRG//TGFBR3//GLIPR2//HYAL1//AQP1//PFN1//SOX9//TGFBR2//PPM1F//RAB13//HSPB1//GPX1//ID1//MYH9//SOX18//EFNA1//EPHA2//PRCP//SH3BGRL3//AMOTL1//PDGFB//TGFB1//RGCC//CDH13//PLXND1//LOXL2//NOS3//PRKX//NR2E1//HDAC7//HD…
GO:1902533	positive regulation of intracellular signal transduction	Biological process	160	693	1954	16119	1.90458	1.35344e-16	6.68863e-15	15.8686	0.0818833	NOD1//CSPG4//EFNA1//LPAR3//SHC2//HGF//INSR//ITGA1//MET//MAP3K11//PLCE1//PXN//SHC1//TGFA//TGFB3//THBS1//TNF//C5AR1//CXCR4//RIPK2//LPAR2//MAPKAPK2//CD74//DAB2//DBNL//MDFIC//MDFI//MAP3K1//MAP4K2//CCL5//F2R//UNC5B//FGR//GPER1//HCLS1//KDR//NEDD4//PDGFA//PDGFB//PDGFRB//PRR5//PTPN6//RARA//SELP//SOX9//TEK//PRR5L//GAS6//RPTOR//NRAS//COL3A1//SOX11//TNFRSF1A//CLCF1//HES1//IL6//ISL1//EPO//LCK//TRIM38//PLK2//…
GO:0002009	morphogenesis of an epithelium	Biological process	112	419	1954	16119	2.20505	1.35953e-16	6.68863e-15	15.8666	0.0573183	COL4A1//EDN1//EDNRA//ENG//PLXND1//NRARP//NFATC4//NOTCH4//LEF1//DLL4//CXCL12//TGFBR2//VEGFA//CXCR4//NRP1//SEMA5A//EYA1//NPNT//ILK//MYC//PGF//SIX1//BMP4//SOX9//DCHS1//PTK7//TP63//CELSR1//SOX4//SOX11//CASP8//GATAD2A//CITED2//DLC1//ADM//PFN1//RARA//PHACTR4//TGIF1//VASP//DLL1//SMAD3//MEF2C//NOTCH1//SOX18//CCDC40//SOX17//SMO//JAG1//HOXB2//YAP1//HES1//JAG2//TGFB1I1//DLG5//COL5A1//ITGA5//ARHGAP24//AJUBA/…
GO:0009719	response to endogenous stimulus	Biological process	260	1323	1954	16119	1.62116	1.59728e-16	7.78816e-15	15.7966	0.13306	NR1H4//EGR1//PDE1B//TH//PRCP//PKD1L1//CDKN2B//CITED2//FERMT2//COL1A2//COL3A1//ENG//FKBP1A//FOS//PPP1R15A//BAMBI//WWTR1//GCNT2//HDAC1//ID1//JUN//RHOA//LTBP3//SMAD3//SMAD5//SMAD6//SMAD9//MAP3K1//MYC//SERPINE1//PDGFA//PDGFB//PDGFRB//PML//PARD3//PMEPA1//DUSP22//PTPRK//PXN//BMPR1A//TGFB1//TGFB3//TGFBR2//TGFBR3//TGIF1//KLF10//TP53//LTBP4//ACVRL1//FMOD//TCIRG1//EIF4EBP1//EIF4EBP2//FOXO1//RHOQ//SHC2//GRB…
GO:0006955	immune response	Biological process	268	1379	1954	16119	1.60319	2.20528e-16	1.06575e-14	15.6565	0.137155	MASP1//A2M//SERPING1//CTSC//IL7R//HLA-A//HLA-B//HLA-C//HLA-E//HLA-F//MR1//CD59//TMEM173//IFI16//NOD1//CNPY3//CTSK//DUSP6//DUSP7//FOS//BIRC2//IRF3//ITGB2//JUN//MEF2C//MAP3K1//NFKB2//NFKBIA//IRAK4//LGMN//RELA//HSP90B1//UBE2D2//UNC93B1//CASP8//RIPK2//MAPKAPK2//CD14//CD36//LTF//RPL39//HIST1H2BK//TNFRSF21//NEDD4//ZAP70//JAM3//DOCK2//SBNO2//TYROBP//CD1C//ITGAL//STAT6//RPS6//TP53//TNFSF18//ADA//BCL3//LG…
GO:0048534	hematopoietic or lymphoid organ development	Biological process	161	703	1954	16119	1.88923	2.37264e-16	1.1288e-14	15.6248	0.0823951	ID2//AXL//TCF3//FSTL3//CITED2//BVES//EML1//SAMD9L//TNFRSF13B//FAM115C//HOXB3//INHBA//THSD1//BMP4//TGFB1//HYAL2//STAT6//ADA//BCL3//LGALS1//JAM3//RUNX1//TP53//SOX4//BAX//KITLG//SPNS2//IL7R//CD248//TACC3//CNN2//CRIP2//JAG1//DLL1//IFI16//LCK//NOTCH4//ZFP36L2//TAL1//CD164//CD34//CBFB//CDKN1C//DAB2//PML//PRKX//NFAM1//GIMAP1//CLCF1//ITGB1//JAK3//LYL1//BCL11A//PLCG2//VCAM1//HDAC9//HDAC4//EGR1//JAG2//GIMA…
GO:0002520	immune system development	Biological process	167	739	1954	16119	1.86417	2.37707e-16	1.1288e-14	15.624	0.0854657	ID2//AXL//TCF3//FSTL3//CITED2//BVES//EML1//SAMD9L//TNFRSF13B//FAM115C//HOXB3//INHBA//THSD1//BMP4//TGFB1//HYAL2//STAT6//ADA//BCL3//LGALS1//JAM3//RUNX1//TP53//SOX4//BAX//TGFBR2//LILRB2//HLA-B//CD3E//KITLG//SPNS2//IL7R//CD248//IRAK3//EXO1//TACC3//CNN2//CRIP2//JAG1//DLL1//IFI16//LCK//NOTCH4//ZFP36L2//TAL1//CD164//CD34//CBFB//CDKN1C//DAB2//PML//PRKX//NFAM1//GIMAP1//CLCF1//ITGB1//JAK3//LYL1//BCL11A//PL…
GO:0035295	tube development	Biological process	140	581	1954	16119	1.98777	2.97683e-16	1.40142e-14	15.5262	0.0716479	COL4A1//EDN1//EDNRA//ENG//PLXND1//NRARP//NFATC4//NOTCH4//LEF1//DLL4//CXCL12//TGFBR2//VEGFA//CXCR4//NRP1//SEMA5A//FOXC1//NPNT//ARG2//SMAD3//SMAD5//SMAD6//SMAD9//TSHZ3//RARA//RARB//SDC1//SIX1//BMP4//TGFB1//SLIT2//EYA1//ILK//MYC//PGF//SOX9//DCHS1//SOX4//SOX11//CASP8//GATAD2A//CITED2//DLC1//ADM//PFN1//PTK7//PHACTR4//TGIF1//VASP//CELSR1//DLL1//MEF2C//NOTCH1//SOX18//CCDC40//SOX17//SMO//YAP1//HES1//FOXF…
GO:0071363	cellular response to growth factor stimulus	Biological process	152	653	1954	16119	1.92019	3.86698e-16	1.80492e-14	15.4126	0.0777892	CDKN2B//CITED2//FERMT2//COL1A2//COL3A1//ENG//FKBP1A//FOS//PPP1R15A//BAMBI//WWTR1//GCNT2//HDAC1//ID1//JUN//RHOA//LTBP3//SMAD3//SMAD5//SMAD6//SMAD9//MAP3K1//MYC//SERPINE1//PDGFA//PDGFB//PDGFRB//PML//PARD3//PMEPA1//DUSP22//PTPRK//PXN//BMPR1A//TGFB1//TGFB3//TGFBR2//TGFBR3//TGIF1//KLF10//TP53//LTBP4//ACVRL1//FMOD//CDKN1A//ADCY5//CTGF//EGFR//ADCY4//ERBB2//FOXO1//NR4A1//NDST1//LCK//KITLG//MOV10//NRAS//P…
GO:0001655	urogenital system development	Biological process	89	303	1954	16119	2.42304	4.19133e-16	1.93973e-14	15.3776	0.0455476	EYA1//ID2//ID3//TSHZ3//IRX3//ITGA8//SLIT2//FOXC1//NPNT//ARG2//SMAD3//SMAD5//SMAD6//SMAD9//RARA//RARB//SDC1//SIX1//BMP4//TGFB1//ILK//MYC//PGF//SOX9//DCHS1//FSTL3//CDKN1C//DCN//ACE//FBN1//SULF1//TENC1//ASS1//RRM2B//SULF2//BAX//SOX11//VEGFA//CA2//IFT88//ARID5B//HYAL2//ADAMTS1//FRAS1//AHR//ENPEP//WWTR1//HEYL//PLCE1//MYO1E//NID1//PDGFRB//PDGFA//PDGFB//TP63//NOTCH1//RXRA//HES1//TACSTD2//CYP7B1//CRIP1//…
GO:0030097	hemopoiesis	Biological process	154	667	1954	16119	1.90462	5.23546e-16	2.40259e-14	15.281	0.0788127	ID2//AXL//TCF3//FSTL3//CITED2//BVES//EML1//SAMD9L//TNFRSF13B//FAM115C//HOXB3//INHBA//THSD1//BMP4//TGFB1//HYAL2//STAT6//ADA//BCL3//LGALS1//JAM3//RUNX1//TP53//SOX4//BAX//KITLG//CBFB//CDKN1C//DAB2//IFI16//PML//PRKX//NFAM1//GIMAP1//CLCF1//ITGB1//JAK3//LYL1//BCL11A//PLCG2//VCAM1//HDAC9//HDAC4//EGR1//IL7R//JAG2//LCK//GIMAP5//ZAP70//CD4//EPAS1//HCLS1//SMAD5//RPS14//RPS19//TAL1//CDKN2B//MEF2C//MFAP2//MYH…
GO:0061061	muscle structure development	Biological process	126	507	1954	16119	2.05011	8.02441e-16	3.65178e-14	15.0956	0.0644831	HEY2//NOTCH1//DLL4//TBX2//VAMP5//BVES//COL6A3//AEBP1//EVC//FHL3//ITGA11//ID3//ITGA7//LMNA//MEF2C//MSX1//ZFHX3//ALX4//SGCA//SGCG//SMTN//TAGLN//TEAD4//UTRN//CD164//CACNA1H//DCN//FLNB//RHOA//MBNL1//MET//MYL6//SIX1//SVIL//NR2F2//CAV1//MYH9//SIK1//HDAC4//MYLK2//WNT10B//SORT1//SMAD3//LEF1//TGFB1//MYOZ1//TCAP//MYH11//EDNRB//HMG20B//CITED2//EGR1//EGR2//FOS//HEYL//NR4A1//ATF3//SOX11//BTG2//SAP30//CTNNA1//…
GO:0001935	endothelial cell proliferation	Biological process	44	99	1954	16119	3.66633	9.64412e-16	4.35261e-14	15.0157	0.0225179	ACVRL1//ENG//VASH1//SULF1//RGCC//PTPRM//SPARC//NR2F2//THBS1//CAV1//CAV2//CDH13//CCL26//CYBA//ECM1//FLT4//PRKD2//HMGB2//NR4A1//JUN//KDR//NRARP//EGFL7//PDGFB//PGF//PRKD1//RPTOR//CXCL12//BMP4//BMPR2//TEK//VEGFA//VEGFB//PDCL3//NRP2//NRP1//SEMA5A//HMOX1//LOXL2//MMP14//PRKX//NOX5//CD34//SCARB1
GO:0006614	SRP-dependent cotranslational protein targeting to membrane	Biological process	46	107	1954	16119	3.5464	1.02894e-15	4.60577e-14	14.9876	0.0235415	SEC61B//RPL35//SEC63//TRAM1//SEC11A//SEC61G//RPL36//SEC61A1//RPL26L1//SPCS3//RPL7A//RPL9//RPL10//RPL12//RPL17//RPL19//RPL23A//RPL27//RPL31//RPL37//RPL39//RPL41//RPL36A//RPLP0//RPLP1//RPLP2//RPN2//RPS2//RPS3//RPS3A//RPS4X//RPS6//RPS8//RPS9//RPS14//RPS15A//RPS16//RPS18//RPS19//RPS20//RPS24//RPS27//SSR2//SSR3//SSR4//RPL23
GO:0030335	positive regulation of cell migration	Biological process	83	277	1954	16119	2.47179	1.17341e-15	5.20975e-14	14.9306	0.042477	SELE//SELP//VEGFA//IL6//PLVAP//EDN1//ETS1//FLT4//PRKD2//GPR124//KDR//PRKD1//BMP4//BMPR2//SPARC//TEK//THBS1//NRP2//NRP1//SCARB1//GLIPR2//HYAL1//AQP1//PFN1//SOX9//TGFBR2//PPM1F//CMKLR1//RARRES2//CCL5//TGFB1//PDGFB//PDGFRB//SEMA6D//PDGFA//HSPB1//MYO1C//AMOTL1//VEGFB//LGALS3//TNF//EDNRA//CD74//SERPINE1//CXCL12//HDAC7//HDAC9//TNFRSF14//CCL3//GAS6//CALR//MET//SEMA5A//CDH13//CCL26//COL1A1//DAB2//EGFR//F…
GO:0060548	negative regulation of cell death	Biological process	163	728	1954	16119	1.84701	1.3563e-15	5.9732e-14	14.8676	0.0834186	ADA//CD74//CDKN1A//CITED2//SYCP2//PLK2//PLK3//CRYAA//CTNNA1//DAB2//DAD1//DUSP1//EDNRA//EDNRB//EGFR//EGR1//EGR2//FHL2//FOXO1//PSME4//FLT4//FXN//TNFAIP8//GAS6//GRK5//GPX1//SLC40A1//ANXA1//HDAC1//ANXA4//ANXA5//HGF//APBB2//BIRC2//HSPA5//HSPB1//ID1//CYR61//IL2RB//IL6//AQP1//KDR//ARHGDIA//LIMS1//LTF//LTK//MAD2L1//SMAD3//SMAD6//MSX1//MYC//NFKBIA//ANGPTL4//LEF1//PDE3A//PDGFRB//TMBIM4//SERPINB9//GIMAP5//L…
GO:0070848	response to growth factor	Biological process	153	669	1954	16119	1.8866	1.57628e-15	6.88644e-14	14.8024	0.0783009	CDKN2B//CITED2//FERMT2//COL1A2//COL3A1//ENG//FKBP1A//FOS//PPP1R15A//BAMBI//WWTR1//GCNT2//HDAC1//ID1//JUN//RHOA//LTBP3//SMAD3//SMAD5//SMAD6//SMAD9//MAP3K1//MYC//SERPINE1//PDGFA//PDGFB//PDGFRB//PML//PARD3//PMEPA1//DUSP22//PTPRK//PXN//BMPR1A//TGFB1//TGFB3//TGFBR2//TGFBR3//TGIF1//KLF10//TP53//LTBP4//ACVRL1//FMOD//CDKN1A//ADCY5//CTGF//EGFR//ADCY4//ERBB2//FOXO1//NR4A1//NDST1//LCK//KITLG//MOV10//NRAS//P…
GO:0040017	positive regulation of locomotion	Biological process	87	300	1954	16119	2.39228	2.09475e-15	9.07892e-14	14.6789	0.0445241	SELE//SELP//VEGFA//IL6//PLVAP//EDN1//ETS1//FLT4//PRKD2//GPR124//KDR//PRKD1//BMP4//BMPR2//SPARC//TEK//THBS1//NRP2//NRP1//SCARB1//GLIPR2//HYAL1//AQP1//PFN1//SOX9//TGFBR2//PPM1F//CMKLR1//RARRES2//CCL5//TGFB1//PDGFB//PDGFRB//SEMA6D//CDH13//CCL26//COL1A1//DAB2//EGFR//F2R//FGR//FOXF1//GCNT2//GPER1//HGF//HSPA5//CYR61//ILK//INSR//ITGA5//ITGB1//RHOA//LAMB1//SMAD3//MMP14//MYO1F//MYLK//MYO1C//NOTCH1//LEF1//…
GO:0043534	blood vessel endothelial cell migration	Biological process	34	64	1954	16119	4.3824	2.17185e-15	9.33896e-14	14.6632	0.0174002	EFNB2//EPHB4//NR4A1//ITGB1//KDR//VEGFA//NRP1//SLIT2//EFNA1//EPHA2//PRCP//SH3BGRL3//ACVRL1//AMOTL1//PRKD2//HSPB1//PDGFB//PRKD1//TGFB1//THBS1//VASH1//RGCC//NR2E1//HDAC7//HDAC9//NOTCH1//DLL4//MMRN2//KLF4//GPX1//ID1//MYH9//SOX18//SCARB1
GO:0006613	cotranslational protein targeting to membrane	Biological process	46	109	1954	16119	3.48133	2.42274e-15	1.03364e-13	14.6157	0.0235415	SEC61B//RPL35//SEC63//TRAM1//SEC11A//SEC61G//RPL36//SEC61A1//RPL26L1//SPCS3//RPL7A//RPL9//RPL10//RPL12//RPL17//RPL19//RPL23A//RPL27//RPL31//RPL37//RPL39//RPL41//RPL36A//RPLP0//RPLP1//RPLP2//RPN2//RPS2//RPS3//RPS3A//RPS4X//RPS6//RPS8//RPS9//RPS14//RPS15A//RPS16//RPS18//RPS19//RPS20//RPS24//RPS27//SSR2//SSR3//SSR4//RPL23
GO:0043069	negative regulation of programmed cell death	Biological process	155	685	1954	16119	1.86661	2.71678e-15	1.1501e-13	14.5659	0.0793245	ADA//CD74//CDKN1A//CITED2//SYCP2//PLK2//PLK3//CRYAA//CTNNA1//DAB2//DAD1//DUSP1//EDNRA//EDNRB//EGFR//EGR1//EGR2//FHL2//FOXO1//PSME4//FLT4//FXN//TNFAIP8//GAS6//GRK5//GPX1//SLC40A1//ANXA1//HDAC1//ANXA4//ANXA5//HGF//APBB2//BIRC2//HSPA5//HSPB1//ID1//CYR61//IL2RB//IL6//AQP1//KDR//ARHGDIA//LIMS1//LTF//LTK//MAD2L1//SMAD3//SMAD6//MSX1//MYC//NFKBIA//ANGPTL4//LEF1//PDE3A//PDGFRB//TMBIM4//SERPINB9//GIMAP5//L…
GO:0051272	positive regulation of cellular component movement	Biological process	85	291	1954	16119	2.40957	2.7834e-15	1.16924e-13	14.5554	0.0435005	SELE//SELP//VEGFA//IL6//PLVAP//EDN1//ETS1//FLT4//PRKD2//GPR124//KDR//PRKD1//BMP4//BMPR2//SPARC//TEK//THBS1//NRP2//NRP1//SCARB1//GLIPR2//HYAL1//AQP1//PFN1//SOX9//TGFBR2//PPM1F//CMKLR1//RARRES2//CCL5//TGFB1//PDGFB//PDGFRB//SEMA6D//CDH13//CCL26//COL1A1//DAB2//EGFR//F2R//FGR//FOXF1//GCNT2//GPER1//HGF//HSPA5//CYR61//ILK//INSR//ITGA5//ITGB1//RHOA//LAMB1//SMAD3//MMP14//MYO1F//MYLK//MYO1C//NOTCH1//LEF1//…
GO:0001822	kidney development	Biological process	77	251	1954	16119	2.53064	3.09638e-15	1.29079e-13	14.5091	0.0394063	EYA1//ID2//ID3//TSHZ3//IRX3//ITGA8//SLIT2//FOXC1//NPNT//ARG2//SMAD3//SMAD5//SMAD6//SMAD9//RARA//RARB//SDC1//SIX1//BMP4//TGFB1//ILK//MYC//PGF//SOX9//DCHS1//FRAS1//ENPEP//WWTR1//HEYL//PLCE1//SULF1//MYO1E//NID1//SULF2//PDGFRB//PDGFA//PDGFB//HES1//TACSTD2//PRKX//SOX4//NRP1//CD34//DLL1//PODXL//IQGAP1//JAG1//NOTCH1//IRX2//IRX1//MEF2C//NOTCH3//EGR1//PROM1//ACTA2//DLG5//AQP1//LAMB2//SMO//YAP1//EDNRA//VEG…
GO:1901342	regulation of vasculature development	Biological process	65	193	1954	16119	2.77824	3.13873e-15	1.29853e-13	14.5032	0.0332651	SPINK5//COL4A2//VASH1//STAB1//SULF1//RGCC//PML//PTPRM//SPARC//TEK//THBS1//TIE1//VEGFB//EFNA1//EPHA2//ERBB2//ETS1//PLXND1//TSPAN12//GPR124//HMOX1//ID1//IL6//TNFRSF12A//SP100//RAMP2//RAPGEF3//ADM//ECM1//PRKD2//GATA2//HSPB1//HYAL1//AQP1//ISL1//KDR//NOS3//SERPINE1//ANGPTL4//PGF//PRKD1//PTGIS//RRAS//CX3CL1//BRCA1//TGFBR2//NR2E1//TNFRSF1A//VEGFA//PDCL3//RUNX1//SEMA5A//ACVRL1//CD34//TNFAIP3//BMP4//PDGFB…
GO:0009968	negative regulation of signal transduction	Biological process	188	889	1954	16119	1.74449	3.21161e-15	1.31869e-13	14.4933	0.0962129	SPRED1//DUSP1//DUSP6//DUSP7//SPRED2//DUSP22//RGS3//RGS4//CAV1//IRAK3//ECM1//SIGIRR//PXDN//ADM//SOX17//NFKBIA//TRIP6//SPINK1//THBS1//GAS6//SMAD6//PMEPA1//KLF4//SLC9A3R2//RGS2//CCL5//RPH3AL//FRZB//CBY1//TSKU//GRB10//TAX1BP3//HIC1//MDFI//CCND1//TLE1//CD109//ENG//PPP1R15A//BAMBI//HSPA5//SMAD3//HTRA1//TGFB1//TGFB1I1//TGFB3//TGFBR2//TGFBR3//TP53//CAV2//ADAMTSL2//FSTL3//SOSTDC1//NOTCH1//SOST//NEDD4//MMR…
GO:0045047	protein targeting to ER	Biological process	46	110	1954	16119	3.44968	3.68062e-15	1.49999e-13	14.4341	0.0235415	SEC61B//RPL35//SEC63//TRAM1//SEC11A//SEC61G//RPL36//SEC61A1//RPL26L1//SPCS3//RPL7A//RPL9//RPL10//RPL12//RPL17//RPL19//RPL23A//RPL27//RPL31//RPL37//RPL39//RPL41//RPL36A//RPLP0//RPLP1//RPLP2//RPN2//RPS2//RPS3//RPS3A//RPS4X//RPS6//RPS8//RPS9//RPS14//RPS15A//RPS16//RPS18//RPS19//RPS20//RPS24//RPS27//SSR2//SSR3//SSR4//RPL23
GO:0051174	regulation of phosphorus metabolic process	Biological process	325	1799	1954	16119	1.49027	4.55512e-15	1.84263e-13	14.3415	0.166325	CDKN1A//CDKN2B//CKS1B//CCNYL1//SERTAD1//CDC6//GADD45B//TNF//MAP3K8//EGFR//F2R//GNAI2//MAP3K1//NRAS//BMP4//NOD1//CSPG4//EFNA1//LPAR3//SHC2//HGF//INSR//ITGA1//MET//MAP3K11//PLCE1//PXN//SHC1//TGFA//TGFB3//THBS1//C5AR1//CXCR4//RIPK2//LPAR2//MAPKAPK2//CD74//SPRED1//DUSP1//DUSP6//DUSP7//SPRED2//DUSP22//RGS3//RGS4//CAV1//PML//FAM129A//WWTR1//IGFBP3//SMAD3//KIRREL//IMPACT//TGFB1//PRR5L//MYADM//SLIT2//IL3…
GO:0019220	regulation of phosphate metabolic process	Biological process	323	1786	1954	16119	1.49188	4.84957e-15	1.94732e-13	14.3143	0.165302	CDKN1A//CDKN2B//CKS1B//CCNYL1//SERTAD1//CDC6//GADD45B//TNF//MAP3K8//EGFR//F2R//GNAI2//MAP3K1//NRAS//BMP4//NOD1//CSPG4//EFNA1//LPAR3//SHC2//HGF//INSR//ITGA1//MET//MAP3K11//PLCE1//PXN//SHC1//TGFA//TGFB3//THBS1//C5AR1//CXCR4//RIPK2//LPAR2//MAPKAPK2//CD74//SPRED1//DUSP1//DUSP6//DUSP7//SPRED2//DUSP22//RGS3//RGS4//CAV1//PML//FAM129A//WWTR1//IGFBP3//SMAD3//KIRREL//IMPACT//TGFB1//PRR5L//MYADM//SLIT2//IL3…
GO:0072599	establishment of protein localization to endoplasmic reticulum	Biological process	46	111	1954	16119	3.4186	5.55564e-15	2.21455e-13	14.2553	0.0235415	SEC61B//RPL35//SEC63//TRAM1//SEC11A//SEC61G//RPL36//SEC61A1//RPL26L1//SPCS3//RPL7A//RPL9//RPL10//RPL12//RPL17//RPL19//RPL23A//RPL27//RPL31//RPL37//RPL39//RPL41//RPL36A//RPLP0//RPLP1//RPLP2//RPN2//RPS2//RPS3//RPS3A//RPS4X//RPS6//RPS8//RPS9//RPS14//RPS15A//RPS16//RPS18//RPS19//RPS20//RPS24//RPS27//SSR2//SSR3//SSR4//RPL23
GO:2000147	positive regulation of cell motility	Biological process	83	284	1954	16119	2.41087	5.73713e-15	2.27032e-13	14.2413	0.042477	SELE//SELP//VEGFA//IL6//PLVAP//EDN1//ETS1//FLT4//PRKD2//GPR124//KDR//PRKD1//BMP4//BMPR2//SPARC//TEK//THBS1//NRP2//NRP1//SCARB1//GLIPR2//HYAL1//AQP1//PFN1//SOX9//TGFBR2//PPM1F//CMKLR1//RARRES2//CCL5//TGFB1//PDGFB//PDGFRB//SEMA6D//CDH13//CCL26//COL1A1//DAB2//EGFR//F2R//FGR//FOXF1//GCNT2//GPER1//HGF//HSPA5//CYR61//ILK//INSR//ITGA5//ITGB1//RHOA//LAMB1//SMAD3//MMP14//MYO1F//MYLK//MYO1C//NOTCH1//LEF1//…
GO:0010632	regulation of epithelial cell migration	Biological process	50	128	1954	16119	3.22236	6.3576e-15	2.49776e-13	14.1967	0.0255885	EDN1//ETS1//FLT4//PRKD2//GPR124//KDR//PRKD1//BMP4//BMPR2//SPARC//TEK//THBS1//VEGFA//NRP2//NRP1//SCARB1//VASH1//DLL4//PTPRM//SP100//NR2F2//SLIT2//ACVRL1//TACSTD2//PTPRG//TGFBR3//GLIPR2//HYAL1//AQP1//PFN1//SOX9//TGFBR2//PPM1F//HSPB1//EFNA1//EPHA2//PRCP//SH3BGRL3//AMOTL1//PDGFB//TGFB1//RGCC//NR2E1//HDAC7//HDAC9//NOTCH1//MMRN2//KLF4//MET//SEMA5A
GO:0045765	regulation of angiogenesis	Biological process	61	177	1954	16119	2.84296	6.71591e-15	2.61968e-13	14.1729	0.031218	SPINK5//COL4A2//VASH1//STAB1//SULF1//RGCC//PML//PTPRM//SPARC//TEK//THBS1//TIE1//VEGFB//RAMP2//RAPGEF3//ADM//ECM1//ETS1//PRKD2//GATA2//HMOX1//HSPB1//HYAL1//AQP1//ISL1//KDR//NOS3//SERPINE1//ANGPTL4//PGF//PRKD1//PTGIS//RRAS//CX3CL1//BRCA1//TGFBR2//NR2E1//TNFRSF1A//VEGFA//PDCL3//RUNX1//SEMA5A//ACVRL1//CD34//TNFAIP3//HDAC7//HDAC9//NOTCH1//DLL4//MMRN2//KLF4//EFNA1//EPHA2//ERBB2//PLXND1//TSPAN12//GPR124…
GO:0045321	leukocyte activation	Biological process	146	639	1954	16119	1.8848	7.92725e-15	3.07026e-13	14.1009	0.0747185	DOCK2//MYH9//JUN//BAX//ID2//AXL//TCF3//SBNO2//TYROBP//CD1C//ITGAL//STAT6//RPS6//TP53//TNFSF18//ADA//BCL3//LGALS1//GPER1//CBFB//CASP8//IL18R1//CD2//NFAM1//GIMAP1//CLCF1//ITGB1//JAK3//LYL1//BCL11A//PLCG2//VCAM1//HDAC9//HDAC4//EGR1//IL7R//JAG2//LCK//GIMAP5//SOX4//ZAP70//CD4//AHR//CDKN2A//CD300A//TNFRSF13B//TNFRSF21//INPP5D//PAWR//PRDM1//CDKN1A//VAV3//IL13RA1//MEF2C//NFATC2//TNFRSF4//CD74//MAP3K8//HL…
GO:0071495	cellular response to endogenous stimulus	Biological process	196	949	1954	16119	1.70374	9.40927e-15	3.59329e-13	14.0264	0.100307	NR1H4//PRCP//CDKN2B//CITED2//FERMT2//COL1A2//COL3A1//ENG//FKBP1A//FOS//PPP1R15A//BAMBI//WWTR1//GCNT2//HDAC1//ID1//JUN//RHOA//LTBP3//SMAD3//SMAD5//SMAD6//SMAD9//MAP3K1//MYC//SERPINE1//PDGFA//PDGFB//PDGFRB//PML//PARD3//PMEPA1//DUSP22//PTPRK//PXN//BMPR1A//TGFB1//TGFB3//TGFBR2//TGFBR3//TGIF1//KLF10//TP53//LTBP4//ACVRL1//FMOD//TCIRG1//EIF4EBP1//EIF4EBP2//FOXO1//RHOQ//SHC2//GRB10//IDE//IGF2//INSR//NRAS…
GO:0080134	regulation of response to stress	Biological process	196	949	1954	16119	1.70374	9.40927e-15	3.59329e-13	14.0264	0.100307	A2M//SERPING1//CD59//TMEM173//IFI16//NOD1//CNPY3//CTSK//DUSP6//DUSP7//FOS//BIRC2//IRF3//ITGB2//JUN//MEF2C//MAP3K1//NFKB2//NFKBIA//IRAK4//LGMN//RELA//HSP90B1//UBE2D2//UNC93B1//CASP8//RIPK2//MAPKAPK2//CD14//CD36//PML//ANO6//ANXA1//PPARG//IL6//OSMR//CCL5//HLA-E//GIMAP5//TNIP1//IRAK3//PVR//PVRL2//GPX1//VIMP//TNF//IER3//MAP3K11//DAB2//DBNL//MDFIC//MDFI//MAP4K2//C1QTNF1//NOS3//PDGFA//PDGFB//THBD//SELP/…
GO:0030168	platelet activation	Biological process	74	241	1954	16119	2.53296	1.02108e-14	3.87229e-13	13.9909	0.037871	C1QTNF1//NOS3//PDGFA//PDGFB//THBD//SELP//MYL9//MYL12A//CLIC1//FLNA//GAS6//HSPB1//ILK//MYH9//PTPN6//ACTB//ACTG1//VCL//PRKG1//RASGRP2//RAPGEF3//VAV3//CAP1//COL1A1//COL1A2//COL3A1//ADRA2C//DGKB//DGKH//A2M//F2R//F8//F13A1//FN1//PIK3R5//GNAI2//GNAI3//HGF//HSPA5//IGF2//IL6//RHOA//RHOG//LCK//LCP2//SERPINE1//PFN1//PLCG2//SRGN//AXL//PRKCH//PROS1//RAP1B//SHC1//SPARC//TGFB1//TGFB3//THBS1//TIMP1//SERPING1//T…
GO:0065009	regulation of molecular function	Biological process	416	2451	1954	16119	1.40011	1.04034e-14	3.91815e-13	13.9828	0.212897	CDKN1A//CDKN2B//CKS1B//CCNYL1//SERTAD1//CDC6//GADD45B//TNF//MAP3K8//EGFR//F2R//GNAI2//MAP3K1//NRAS//BMP4//NOD1//CSPG4//EFNA1//LPAR3//SHC2//HGF//INSR//ITGA1//MET//MAP3K11//PLCE1//PXN//SHC1//TGFA//TGFB3//THBS1//C5AR1//CXCR4//RIPK2//LPAR2//MAPKAPK2//CD74//SPRED1//DUSP1//DUSP6//DUSP7//SPRED2//DUSP22//RGS3//RGS4//CAV1//CDKN2A//FABP4//WWTR1//TRIB2//HSPB1//IL6//ILK//TESC//DNAJC3//THY1//SOCS3//GMFG//PPM1…
GO:0007507	heart development	Biological process	110	434	1954	16119	2.09082	1.40231e-14	5.24521e-13	13.8532	0.0562948	CITED2//ENG//DLL1//SMAD3//MEF2C//NOTCH1//SOX18//CCDC40//SOX17//SMO//DLC1//COL2A1//COL5A1//EPHB4//FKBP1A//INSR//SLC8A1//TGFBR3//TH//VEGFA//DCHS1//BMP4//ISL1//YAP1//HES1//PARVA//RARA//RARB//TBX2//ID2//HEY2//EYA1//PLXND1//HEYL//GJA5//JUN//NEDD4//SIX1//SOX11//THBS1//DHRS3//TBX5//SOX9//EFNA1//CYR61//SOX4//JAG1//FOXF1//MSX1//DLL4//HEG1//COL14A1//BMPR1A//TCAP//FOXC1//GJC1//HSPG2//MYH11//OBSL1//PDGFRB//S…
GO:0050679	positive regulation of epithelial cell proliferation	Biological process	52	139	1954	16119	3.08604	1.48309e-14	5.50964e-13	13.8288	0.0266121	CDH13//CCL26//CYBA//ECM1//FLT4//PRKD2//HMGB2//NR4A1//JUN//KDR//NRARP//EGFL7//PDGFB//PGF//PRKD1//RPTOR//CXCL12//BMP4//BMPR2//TEK//VEGFA//VEGFB//PDCL3//CAV2//NRP2//NRP1//SEMA5A//ACVRL1//TP63//CCND1//AMICA1//B4GALT1//SRSF6//SOX11//EGFR//ERBB2//EYA1//GRN//HYAL1//IL6//LAMB1//LAMC1//MYC//NOTCH1//BMP5//BMPR1A//SMO//SOX9//TGFA//TGFB1//C5AR1//CYP7B1
GO:0002684	positive regulation of immune system process	Biological process	155	700	1954	16119	1.82662	1.93161e-14	7.12739e-13	13.7141	0.0793245	MASP1//A2M//SERPING1//HLA-A//HLA-B//HLA-C//HLA-E//HLA-F//MR1//CD59//TMEM173//IFI16//NOD1//CNPY3//CTSK//DUSP6//DUSP7//FOS//BIRC2//IRF3//ITGB2//JUN//MEF2C//MAP3K1//NFKB2//NFKBIA//IRAK4//LGMN//RELA//HSP90B1//UBE2D2//UNC93B1//CASP8//RIPK2//MAPKAPK2//CD14//CD36//CD74//ADA//CLCF1//IL13RA1//TGFBR2//LILRB2//CD3E//SELE//SELP//VEGFA//IL6//PLVAP//GIMAP5//TNIP1//IRAK3//IL27RA//PVR//PVRL2//TNF//RGCC//CFH//C1Q…
GO:0051128	regulation of cellular component organization	Biological process	299	1641	1954	16119	1.50306	2.39003e-14	8.75971e-13	13.6216	0.153019	RGCC//CDH13//RASGRP2//FBLN5//CTGF//IGFBP2//IGFBP3//IGFBP4//IGFBP5//IGFBP6//IGFBP7//CYR61//NOV//PLCE1//CRIM1//HTRA1//SGK1//DDR1//LTBP4//SOCS2//KIF26A//SELE//VEGFA//CD63//TRIOBP//EPS8//GSN//TMSB4X//TMSB10//OBSL1//CCDC8//CAV2//MAD2L1//MAD1L1//CDC20//KNTC1//CXCL12//MYL12B//DLC1//CDC42EP2//CDC42EP3//MYL12A//FERMT2//CDC42EP1//BVES//FGD4//CDC42EP5//FGD5//EPB42//FES//FGR//FN1//RHOQ//BAMBI//SH3KBP1//IL6//…
GO:0007160	cell-matrix adhesion	Biological process	61	182	1954	16119	2.76485	2.86802e-14	1.04415e-12	13.5424	0.031218	DDR1//CDKN2A//THBS1//CDH13//CDK6//EMP2//ILK//PLEKHA2//UTRN//CD36//FN1//ITGB1//CD34//DLC1//FERMT2//PTPRK//PXN//THY1//TRIP6//AJUBA//ACTN1//EFNA5//KDR//SMAD3//S100A10//TEK//VEGFA//PPM1F//MMP14//ACVRL1//PLAU//SERPINE1//FBLN5//COL3A1//CTGF//EDA//NID2//ITGA11//NPNT//SNED1//ITGA6//ITGA1//ITGA7//ITGAL//ITGB2//RHOA//LIMS1//BCAM//NID1//COL5A3//PARVG//SIGLEC1//THBS3//VCAM1//VCL//ADAMTS12//JAM3//PPFIBP1//ITG…
GO:0010648	negative regulation of cell communication	Biological process	192	934	1954	16119	1.69577	2.92108e-14	1.05642e-12	13.5345	0.09826	SPRED1//DUSP1//DUSP6//DUSP7//SPRED2//DUSP22//RGS3//RGS4//CAV1//IRAK3//ECM1//SIGIRR//PXDN//ADM//SOX17//NFKBIA//TRIP6//KIF26A//IGFBP3//INPP5D//PRR5L//SPINK1//THBS1//GAS6//SMAD6//PMEPA1//KLF4//SLC9A3R2//LZTS1//RGS2//CCL5//RPH3AL//FRZB//CBY1//TSKU//GRB10//TAX1BP3//HIC1//MDFI//CCND1//TLE1//CD109//ENG//PPP1R15A//BAMBI//HSPA5//SMAD3//HTRA1//TGFB1//TGFB1I1//TGFB3//TGFBR2//TGFBR3//TP53//CAV2//ADAMTSL2//FS…
GO:0010594	regulation of endothelial cell migration	Biological process	40	91	1954	16119	3.62604	3.06394e-14	1.1008e-12	13.5137	0.0204708	EDN1//ETS1//FLT4//PRKD2//GPR124//KDR//PRKD1//BMP4//BMPR2//SPARC//TEK//THBS1//VEGFA//NRP2//NRP1//SCARB1//VASH1//DLL4//PTPRM//SP100//NR2F2//SLIT2//ACVRL1//HSPB1//EFNA1//EPHA2//PRCP//SH3BGRL3//AMOTL1//PDGFB//TGFB1//RGCC//NR2E1//HDAC7//HDAC9//NOTCH1//MMRN2//KLF4//MET//SEMA5A
GO:0071559	response to transforming growth factor beta	Biological process	69	221	1954	16119	2.57555	3.27189e-14	1.16025e-12	13.4852	0.0353122	CDKN2B//CITED2//FERMT2//COL1A2//COL3A1//ENG//FKBP1A//FOS//PPP1R15A//BAMBI//WWTR1//GCNT2//HDAC1//ID1//JUN//RHOA//LTBP3//SMAD3//SMAD5//SMAD6//SMAD9//MAP3K1//MYC//SERPINE1//PDGFA//PDGFB//PDGFRB//PML//PARD3//PMEPA1//DUSP22//PTPRK//PXN//BMPR1A//TGFB1//TGFB3//TGFBR2//TGFBR3//TGIF1//KLF10//TP53//LTBP4//ACVRL1//FMOD//SOX11//ZEB1//CDKN1C//DAB2//NPNT//TGFB1I1//THBS1//ITGA8//CD109//HSPA5//HTRA1//CAV2//ADAMT…
GO:0071560	cellular response to transforming growth factor beta stimulus	Biological process	69	221	1954	16119	2.57555	3.27189e-14	1.16025e-12	13.4852	0.0353122	CDKN2B//CITED2//FERMT2//COL1A2//COL3A1//ENG//FKBP1A//FOS//PPP1R15A//BAMBI//WWTR1//GCNT2//HDAC1//ID1//JUN//RHOA//LTBP3//SMAD3//SMAD5//SMAD6//SMAD9//MAP3K1//MYC//SERPINE1//PDGFA//PDGFB//PDGFRB//PML//PARD3//PMEPA1//DUSP22//PTPRK//PXN//BMPR1A//TGFB1//TGFB3//TGFBR2//TGFBR3//TGIF1//KLF10//TP53//LTBP4//ACVRL1//FMOD//SOX11//ZEB1//CDKN1C//DAB2//NPNT//TGFB1I1//THBS1//ITGA8//CD109//HSPA5//HTRA1//CAV2//ADAMT…
GO:0006612	protein targeting to membrane	Biological process	59	174	1954	16119	2.79715	4.23911e-14	1.49353e-12	13.3727	0.0301945	TRAM1//SSR2//SEC61B//RPL35//SEC63//SEC11A//SEC61G//RPL36//SEC61A1//RPL26L1//SPCS3//RPL7A//RPL9//RPL10//RPL12//RPL17//RPL19//RPL23A//RPL27//RPL31//RPL37//RPL39//RPL41//RPL36A//RPLP0//RPLP1//RPLP2//RPN2//RPS2//RPS3//RPS3A//RPS4X//RPS6//RPS8//RPS9//RPS14//RPS15A//RPS16//RPS18//RPS19//RPS20//RPS24//RPS27//SSR3//SSR4//RPL23//RAB8B//MYL12A//TMED2//GAS6//ANXA2//TESC//BSG//NKD2//MYADM//MYO1C//PARD3//CACN…
GO:0043066	negative regulation of apoptotic process	Biological process	150	676	1954	16119	1.83045	4.37305e-14	1.53085e-12	13.3592	0.0767656	ADA//CD74//HMOX1//HEY2//ILK//KITLG//PRKCH//EDN1//CEBPB//NES//DLX1//F2R//UNC5B//CLCF1//ISL1//JUN//RHOA//MDK//MEF2C//NRAS//AXL//LGMN//BAX//SIX1//TGFB3//C5AR1//VEGFB//BTG2//NRP1//MITF//CCL5//JAK3//BMP4//LEF1//GAS6//EPO//FOXC1//HCLS1//CXCL12//VIMP//RAMP2//KDR//SERPINE1//ANGPTL4//TEK//TNFAIP3//TNIP2//SEMA5A//CAST//ITGA5//ITGB1//MCL1//NOTCH1//PDK4//TLE1//CAV1//SOX9//CDKN1A//CITED2//SYCP2//PLK2//PLK3//C…
GO:0023057	negative regulation of signaling	Biological process	191	932	1954	16119	1.69056	4.67373e-14	1.62569e-12	13.3303	0.0977482	SPRED1//DUSP1//DUSP6//DUSP7//SPRED2//DUSP22//RGS3//RGS4//CAV1//IRAK3//ECM1//SIGIRR//PXDN//ADM//SOX17//NFKBIA//TRIP6//KIF26A//IGFBP3//INPP5D//PRR5L//SPINK1//THBS1//GAS6//SMAD6//PMEPA1//KLF4//SLC9A3R2//RGS2//CCL5//RPH3AL//FRZB//CBY1//TSKU//GRB10//TAX1BP3//HIC1//MDFI//CCND1//TLE1//CD109//ENG//PPP1R15A//BAMBI//HSPA5//SMAD3//HTRA1//TGFB1//TGFB1I1//TGFB3//TGFBR2//TGFBR3//TP53//CAV2//ADAMTSL2//FSTL3//SO…
GO:1901700	response to oxygen-containing compound	Biological process	233	1206	1954	16119	1.59376	5.34468e-14	1.8473e-12	13.2721	0.119243	PLK3//HYAL1//HYAL2//GPX1//GPX3//TCIRG1//EIF4EBP1//EIF4EBP2//FOXO1//RHOQ//SHC2//GRB10//IDE//IGF2//INSR//NRAS//PDK4//RPTOR//RPS6//SHC1//FGF18//ATP6V0E1//TH//CD9//GFPT1//TXNIP//COL6A2//COL6A3//CTGF//EGR1//RHOA//PFKL//VIMP//TGFB1//TGFBR2//THBS1//NR1H4//NQO1//SOD3//CEBPB//COL1A1//COL1A2//COL3A1//COL4A1//COL4A6//COL5A2//CYBA//EGFR//SH3BP4//MMP2//ASS1//ZEB1//TNF//IRF3//NFKBIA//NOS3//CCL3//CCL5//RIPK2//S…
GO:0016337	single organismal cell-cell adhesion	Biological process	89	328	1954	16119	2.23836	7.53995e-14	2.58966e-12	13.1226	0.0455476	COL2A1//COL11A1//CTGF//MGP//SOX9//TNIP1//CD209//ITGA5//ITGAL//ITGB1//ITGB2//MSN//CCL5//SELE//SELP//VCAM1//EZR//LAMB1//EFNA5//NRARP//LEF1//PODXL//TGFB1//FSTL3//CITED2//ITGA6//MYO10//NPNT//ADA//PIEZO1//LILRB2//ITGA7//PARVA//CD2//CD58//MYADM//KLF4//GCNT2//TNF//LGALS1//FXYD5//CX3CL1//CYR61//ZAP70//MYL9//MYL12A//CLIC1//FLNA//GAS6//HSPB1//ILK//MYH9//PTPN6//ACTB//ACTG1//VCL//DSC2//BVES//CTNNA1//KIFC3//J…
GO:0008285	negative regulation of cell proliferation	Biological process	135	591	1954	16119	1.88434	8.8107e-14	3.0072e-12	13.055	0.069089	ENG//VASH1//SULF1//RGCC//PTPRM//SPARC//NR2F2//THBS1//CAV1//CAV2//ACVRL1//CTNNA1//TGFB1//TP53//EFNB2//INTU//PTPRK//CDKN2A//CD300A//TNFRSF13B//TNFRSF21//INPP5D//PAWR//PRDM1//ERBB2//BMP4//SMAD3//ATRAID//LILRB2//HLA-DRB1//PTPN6//CD276//PDE5A//LRRC32//TNFRSF14//MYC//BAX//HMOX1//IGFBP3//IGFBP5//ILK//PPARG//TNFAIP3//KLF4//SOX11//CDK6//CDKN1C//CDKN2B//MEF2C//SOX9//TGFBR3//WNT10B//IFT88//RUNX3//TBX5//TGFB…
GO:0009790	embryo development	Biological process	196	971	1954	16119	1.66514	9.77126e-14	3.31434e-12	13.01	0.100307	KLF2//DAB2//DSC3//EDN1//EDNRA//FOXF1//FOXC1//ITGB1//JAG2//SMAD3//MAN2A1//MBNL1//MGAT1//OOEP//MSX1//MYH9//MYO1E//NOS3//NOTCH1//PDGFRB//SOX18//GATAD2A//HEG1//TSHZ3//RARRES2//RXRA//BMPR1A//SMO//TGFB3//TGFBR2//TIE1//TP53//TPM1//VEGFA//YBX3//RUNX1//PLOD3//SLIT2//ACVRL1//SEC24D//LRP5//DUSP1//SOX17//BMPR2//POFUT1//LEF1//PLXNA2//TCF15//TCAP//DLL1//DAD1//NASP//TGFBR3//TJP1//ADA//CITED2//TFAP2C//BYSL//GRN/…
GO:0002521	leukocyte differentiation	Biological process	104	414	1954	16119	2.07227	1.38708e-13	4.67582e-12	12.8579	0.0532242	ID2//AXL//TCF3//STAT6//ADA//BCL3//LGALS1//TP53//BAX//KITLG//CBFB//NFAM1//GIMAP1//CLCF1//ITGB1//JAK3//LYL1//BCL11A//PLCG2//VCAM1//HDAC9//HDAC4//EGR1//IL7R//JAG2//LCK//GIMAP5//SOX4//ZAP70//CD4//TAL1//LEF1//IFI16//JUN//MEF2C//MYH9//PDE2A//PDE1B//PPARG//BMP4//VEGFA//GAB3//CASP8//EPHA2//MITF//NFATC1//TNF//CITED2//RARA//RUNX1//HCLS1//TESC//GAS6//IL15RA//MPZL2//CDK6//RPS6//ZFP36L1//ZFP36L2//FZD8//MAFB//…
GO:0033993	response to lipid	Biological process	148	673	1954	16119	1.8141	1.39964e-13	4.68922e-12	12.854	0.0757421	IRF3//NFKBIA//NOS3//CCL3//CCL5//TGFB1//TNF//RIPK2//SCARB1//LTF//SIGIRR//PRDM1//COL1A1//ENG//RAMP2//TXNIP//CTGF//NQO1//DUSP1//ETS1//GPX1//ANXA1//IGF2//IGFBP2//MMP15//ASS1//PAM//PDGFA//PDGFB//PDGFRB//RARA//NR2F2//TH//UCN//CALR//CASP8//SOCS2//IL18BP//CEBPB//IRAK3//ADM//CYP27B1//DCN//EDN1//EDNRA//EPO//F2R//FOS//ALPL//IL10RA//JUN//GNG12//PTGFR//SELE//SELP//SPARC//TCF3//THBD//TJP1//TNFRSF1A//C5AR1//VCA…
GO:0034097	response to cytokine	Biological process	136	601	1954	16119	1.86671	1.51485e-13	5.04427e-12	12.8196	0.0696008	IRAK3//ECM1//SIGIRR//PXDN//CAV1//AGPAT2//GAS6//AXL//RIPK2//CD74//IFITM3//IFITM2//EGR1//EIF4A1//FLNB//CLCF1//GBP2//HLA-A//HLA-B//HLA-C//HLA-DQB1//HLA-DRA//HLA-DRB1//HLA-E//HLA-F//IFI27//IFI35//IFNAR1//IFNAR2//IFNGR1//IL2RB//IL6//IL10RA//IL10RB//IL11RA//IL15RA//IRF1//IRF3//ISG20//NEDD4//DUOX2//IRAK4//PLP2//PML//XAF1//PSMB8//PTPN6//RELA//RNASEL//CX3CL1//SP100//STAT4//TNFRSF1A//UBA7//VCAM1//NUP37//SO…
GO:0072594	establishment of protein localization to organelle	Biological process	114	472	1954	16119	1.9924	1.62744e-13	5.38632e-12	12.7885	0.0583419	GCC2//SEC61B//NFKBIA//RBM22//BCL3//TGFB1//TNF//TP53//AKR1C3//BAX//TACC3//MDFI//TXNIP//PDIA3//RANBP17//PTTG1IP//IPO11//RPL23//RPL35//SEC63//TRAM1//SEC11A//SEC61G//RPL36//SEC61A1//RPL26L1//SPCS3//RPL7A//RPL9//RPL10//RPL12//RPL17//RPL19//RPL23A//RPL27//RPL31//RPL37//RPL39//RPL41//RPL36A//RPLP0//RPLP1//RPLP2//RPN2//RPS2//RPS3//RPS3A//RPS4X//RPS6//RPS8//RPS9//RPS14//RPS15A//RPS16//RPS18//RPS19//RPS20/…
GO:0050900	leukocyte migration	Biological process	83	300	1954	16119	2.28229	1.66314e-13	5.47134e-12	12.7791	0.042477	ANO6//TRPM4//CCL5//CXCR4//SELE//JAM3//IL6//LGALS3//PDGFB//RPS19//CCL3//VEGFA//ADA//HMOX1//SELP//SLIT2//PLVAP//CMKLR1//RARRES2//THBS1//MMP28//VAV3//AMICA1//ITGA1//ITGA9//ITGB2//CKLF//PDE4D//CX3CL1//C5AR1//GAS6//EPS8//EDNRB//CXCL16//ITGB1//TNF//VCAM1//VEGFB//EMR2//BMP5//SPNS2//ZAP70//EDN1//EDNRA//CD74//SERPINE1//CXCL12//MSN//ECM1//TNFRSF14//CD300A//CALR//COL1A1//COL1A2//FN1//B4GALT1//GRB14//INPP5D/…
GO:0034329	cell junction assembly	Biological process	64	203	1954	16119	2.60074	1.69016e-13	5.52692e-12	12.7721	0.0327533	GJC1//GJA4//HDAC7//HEG1//TJP1//FN1//ITGA6//ITGA5//TNS1//CTNNA1//GJA5//CD9//LAMA3//LAMC1//CD151//RAMP2//VCL//RHOA//RHOC//DLG5//DLC1//FERMT2//PTPRK//PXN//THY1//TRIP6//AJUBA//ACTN1//EFNA5//KDR//SMAD3//S100A10//TEK//VEGFA//PPM1F//MMP14//THBS1//ACVRL1//ITGB1//PARD3//RAB13//MICALL2//ACTN4//RAP1B//MYO1C//PRKCH//CDH5//CDH6//CDH13//CTNND1//FLNA//PARVB//ILK//LIMS1//MLLT4//FBLIM1//LIMS2//PARVA//PVR//PVRL2//…
GO:0030029	actin filament-based process	Biological process	129	561	1954	16119	1.89688	1.92955e-13	6.27217e-12	12.7145	0.0660184	PARD3//EPS8//MYO1B//NEDD9//PAWR//FSCN1//EZR//ACTN4//ACTN1//TRIOBP//GSN//TMSB4X//TMSB10//ARPC5//WASF2//DLC1//CDC42EP2//CAP1//FGD4//FGD5//DOCK2//FHL3//FLNB//ABL1//FAM101B//RHOA//RND3//RHOG//ARHGDIB//NPHP1//NRAS//PDGFA//PDGFB//PFN1//FGD6//PRKG1//RHOJ//INF2//PHACTR4//FMNL3//PDLIM7//TRIP10//INPPL1//MYLK//SORBS2//CXCL12//VASP//WIPF1//MYH9//MYO1E//MYO7A//DIAPH2//HCLS1//MICALL2//MYL4//MYL6//TNNT3//TPM1//…
GO:0090150	establishment of protein localization to membrane	Biological process	83	301	1954	16119	2.27471	2.02967e-13	6.55861e-12	12.6926	0.042477	BAX//SEC63//MYO1C//PARD3//CACNB1//MICALL1//TRAM1//SSR2//SEC61B//RPL35//SEC11A//SEC61G//RPL36//SEC61A1//RPL26L1//SPCS3//RPL7A//RPL9//RPL10//RPL12//RPL17//RPL19//RPL23A//RPL27//RPL31//RPL37//RPL39//RPL41//RPL36A//RPLP0//RPLP1//RPLP2//RPN2//RPS2//RPS3//RPS3A//RPS4X//RPS6//RPS8//RPS9//RPS14//RPS15A//RPS16//RPS18//RPS19//RPS20//RPS24//RPS27//SSR3//SSR4//RPL23//LYPLAL1//PKDCC//VAMP5//AMN//VAMP3//RAB8B/…
GO:0050789	regulation of biological process	Biological process	1343	9882	1954	16119	1.1211	2.08949e-13	6.71218e-12	12.68	0.687308	IL7R//CDKN1A//CDKN2B//CKS1B//CCNYL1//SERTAD1//CDC6//RRM2//CDT1//ZBTB42//NR1H3//CDKN1C//CITED2//TXNIP//WWP2//PKIG//PLK3//AEBP1//GLIS3//DLX1//E2F1//EDN1//EDNRB//EFNA1//EGR1//AHR//ENG//ETS2//ETV6//FHL2//ZHX2//FOXF1//FOXO1//HEY2//BCL6B//WWTR1//KANK2//GATA2//HEYL//HBE1//HCLS1//HDAC1//HIC1//HOXB3//HES1//HSBP1//HSF4//ID1//ID2//ID3//IFI16//IRF3//ISL1//SMAD3//MAF//MDFI//MEF2C//MITF//NRARP//MSX1//MYC//ZFHX…
GO:0034330	cell junction organization	Biological process	69	229	1954	16119	2.48558	2.26407e-13	7.23048e-12	12.6451	0.0353122	GJC1//GJA4//HDAC7//HEG1//TJP1//FN1//ITGA6//ITGA5//TNS1//CTNNA1//GJA5//CD9//LAMA3//LAMC1//CD151//CDH5//CDH6//CDH13//FERMT2//CTNND1//FLNA//PARVB//ILK//ITGB1//LIMS1//MLLT4//FBLIM1//LIMS2//PARVA//PARD3//PVR//PVRL2//PXN//ACTB//RSU1//ACTG1//VASP//ACTN1//RAB8B//RAMP2//VCL//RHOA//RHOC//DLG5//SMAD3//TGFB1//TGFB3//SHROOM2//KIFC3//DLC1//PTPRK//THY1//TRIP6//AJUBA//EFNA5//KDR//S100A10//TEK//VEGFA//PPM1F//MMP1…
GO:0044093	positive regulation of molecular function	Biological process	282	1554	1954	16119	1.49696	2.52974e-13	8.03191e-12	12.5969	0.144319	GADD45B//TNF//MAP3K8//EGFR//F2R//GNAI2//MAP3K1//NRAS//BMP4//NOD1//CSPG4//EFNA1//LPAR3//SHC2//HGF//INSR//ITGA1//MET//MAP3K11//PLCE1//PXN//SHC1//TGFA//TGFB3//THBS1//C5AR1//CXCR4//RIPK2//LPAR2//MAPKAPK2//CD74//CDKN2A//DLC1//EGLN3//DAP//CARD8//IFI27//LCK//SMAD3//RPS27L//PML//PPARG//BAX//CASP1//CASP8//TNFSF10//TNFRSF10B//PDIA6//GFPT1//HSPA5//LMNA//ATF3//C19ORF10//DNAJC3//HSP90B1//XBP1//CALR//MBTPS1//H…
GO:0032101	regulation of response to external stimulus	Biological process	132	581	1954	16119	1.87418	2.57533e-13	8.12328e-12	12.5892	0.0675537	A2M//SERPING1//CD59//TMEM173//PML//ANO6//ANXA1//PPARG//IL6//OSMR//CCL5//SLIT2//GPX1//VIMP//TNF//C1QTNF1//NOS3//PDGFA//PDGFB//THBD//SELP//CMKLR1//RARRES2//THBS1//MMP28//LZTS1//TC2N//F2R//FAM46A//LBH//CAV1//SERPINE1//CD36//EDN1//CD34//CFH//CFI//PROS1//C7//EDNRB//PTGER3//LTF//SIGIRR//PRDM1//UCN//PRKD2//HSPB1//PRKD1//VEGFA//TSPAN6//BIRC2//NLRX1//ANXA2//PLAT//PLAU//PLAUR//TGFBR2//MASP1//STK24//SCARF1/…
GO:0050776	regulation of immune response	Biological process	164	777	1954	16119	1.74115	2.58826e-13	8.12328e-12	12.587	0.0839304	MASP1//A2M//SERPING1//IL7R//HLA-A//HLA-B//HLA-C//HLA-E//HLA-F//MR1//CD59//TMEM173//IFI16//NOD1//CNPY3//CTSK//DUSP6//DUSP7//FOS//BIRC2//IRF3//ITGB2//JUN//MEF2C//MAP3K1//NFKB2//NFKBIA//IRAK4//LGMN//RELA//HSP90B1//UBE2D2//UNC93B1//CASP8//RIPK2//MAPKAPK2//CD14//CD36//TNFAIP3//ADA//TRPM4//C10ORF54//GIMAP5//JAK3//BST2//TNF//TNFRSF14//TNIP1//IRAK3//LILRB2//FGR//IRF1//IL27RA//ECM1//STAT6//CD74//PVR//PVRL…
GO:0001503	ossification	Biological process	92	351	1954	16119	2.16219	2.63252e-13	8.21497e-12	12.5796	0.0470829	COL1A1//EPHA2//FHL2//ITGA11//ALPL//WWTR1//IGF2//IGFBP3//IGFBP5//CYR61//MEF2C//LEF1//BCAP29//RRBP1//CCL3//BMP4//SMO//CBFB//MRC2//CTSK//MMP2//MN1//FGF18//COL2A1//HSPG2//INPPL1//MMP14//TEK//SMAD5//LRP5//SMAD3//PTH1R//HDAC4//EGR2//LEPRE1//DHRS3//CHSY1//NOTCH1//SOST//SOX9//TGFB1//CYP27B1//SBNO2//DUOX2//KLF10//CLEC3B//PKDCC//MGP//ATRAID//FAM20C//BMPR1A//BMPR2//TGFB3//WNT10B//CD276//ECM1//LTBP3//SRGN//A…
GO:0002683	negative regulation of immune system process	Biological process	68	225	1954	16119	2.4931	2.87995e-13	8.93601e-12	12.5406	0.0348004	A2M//SERPING1//IL7R//CD59//LILRB2//THBS1//HLA-DOA//ADA//HMOX1//SLIT2//GPER1//C10ORF54//JAK3//BST2//STAT6//IL27RA//GPX1//VIMP//PTPN6//MMP28//IRAK3//TGFB1//TGFB3//CDKN2A//CD300A//TNFRSF13B//TNFRSF21//INPP5D//PAWR//PRDM1//BMP4//ERBB2//TNFAIP3//TSPAN6//NLRX1//HLA-DRB1//CD276//PDE5A//HLA-A//HLA-B//HLA-E//NR1H3//FOXF1//ID2//INHBA//DTX1//NRARP//CD74//IRF1//FBXO7//IL4R//IFI16//MASP1//LRRC32//TNFRSF14//SO…
GO:0002040	sprouting angiogenesis	Biological process	29	55	1954	16119	4.3496	3.23425e-13	9.97865e-12	12.4902	0.0148414	EFNB2//EPHB4//NR4A1//ITGB1//KDR//VEGFA//NRP1//SLIT2//NRARP//BMP4//SEMA5A//ACVRL1//NR2E1//HDAC7//HDAC9//NOTCH1//DLL4//MMRN2//KLF4//CDH13//RAMP2//FLT4//GPR124//LOXL2//LEF1//PGF//PARVA//TEK//THBS1
GO:0007166	cell surface receptor signaling pathway	Biological process	518	3254	1954	16119	1.31318	3.31464e-13	1.01692e-11	12.4796	0.265097	IRAK3//ECM1//SIGIRR//PXDN//CAV1//AGPAT2//GAS6//AXL//RIPK2//CD74//ADCY5//GNAI2//LILRB2//FGR//BMP4//CITED2//NOTCH1//SOX17//SPNS2//S1PR3//S1PR5//FERMT2//CTNND1//AMOTL1//DAB2//FRZB//SOSTDC1//GRK5//TAX1BP3//HIC1//LRP5//SOST//LEF1//PLCG2//CSNK1G1//TGFB1I1//TLE1//WNT10B//FZD4//CPZ//NKD2//TMEM88//ADCYAP1R1//CSPG4//ERBB2//FLT4//KDR//LCP2//LTK//DOK5//PTPRG//BDKRB2//TEK//MPZL1//DOK2//CD3E//CD4//CD7//LTBP1//…
GO:0050794	regulation of cellular process	Biological process	1283	9385	1954	16119	1.12773	4.35478e-13	1.32857e-11	12.361	0.656602	IL7R//CDKN1A//CDKN2B//CKS1B//CCNYL1//SERTAD1//CDC6//RRM2//CDT1//ZBTB42//NR1H3//CDKN1C//CITED2//TXNIP//WWP2//PKIG//PLK3//AEBP1//GLIS3//DLX1//E2F1//EDN1//EDNRB//EFNA1//EGR1//AHR//ENG//ETS2//ETV6//FHL2//ZHX2//FOXF1//FOXO1//HEY2//BCL6B//WWTR1//KANK2//GATA2//HEYL//HBE1//HCLS1//HDAC1//HIC1//HOXB3//HES1//HSBP1//HSF4//ID1//ID2//ID3//IFI16//IRF3//ISL1//SMAD3//MAF//MDFI//MEF2C//MITF//NRARP//MSX1//MYC//ZFHX…
GO:0065007	biological regulation	Biological process	1396	10364	1954	16119	1.11115	5.73266e-13	1.73923e-11	12.2416	0.714432	IL7R//CDKN1A//CDKN2B//CKS1B//CCNYL1//SERTAD1//CDC6//RRM2//CDT1//ZBTB42//NR1H3//CDKN1C//CITED2//TXNIP//WWP2//PKIG//PLK3//AEBP1//GLIS3//DLX1//E2F1//EDN1//EDNRB//EFNA1//EGR1//AHR//ENG//ETS2//ETV6//FHL2//ZHX2//FOXF1//FOXO1//HEY2//BCL6B//WWTR1//KANK2//GATA2//HEYL//HBE1//HCLS1//HDAC1//HIC1//HOXB3//HES1//HSBP1//HSF4//ID1//ID2//ID3//IFI16//IRF3//ISL1//SMAD3//MAF//MDFI//MEF2C//MITF//NRARP//MSX1//MYC//ZFHX…
GO:0001936	regulation of endothelial cell proliferation	Biological process	37	86	1954	16119	3.54909	6.3173e-13	1.90601e-11	12.1995	0.0189355	ENG//VASH1//SULF1//RGCC//PTPRM//SPARC//NR2F2//THBS1//CAV1//CAV2//ACVRL1//CDH13//CCL26//CYBA//ECM1//FLT4//PRKD2//HMGB2//NR4A1//JUN//KDR//NRARP//EGFL7//PDGFB//PGF//PRKD1//RPTOR//CXCL12//BMP4//BMPR2//TEK//VEGFA//VEGFB//PDCL3//NRP2//NRP1//SEMA5A
GO:0006886	intracellular protein transport	Biological process	164	785	1954	16119	1.72341	6.3945e-13	1.9187e-11	12.1942	0.0839304	GCC2//SEC61B//NFKBIA//RBM22//BCL3//TGFB1//TNF//TP53//AKR1C3//TACC3//MDFI//TXNIP//PDIA3//RANBP17//PTTG1IP//OS9//MYO1C//PML//MLPH//IPO11//RPL23//EGR2//CALR//SEC63//PARD3//CACNB1//MICALL1//TRAM1//SSR2//RPL35//SEC11A//SEC61G//RPL36//SEC61A1//RPL26L1//SPCS3//RPL7A//RPL9//RPL10//RPL12//RPL17//RPL19//RPL23A//RPL27//RPL31//RPL37//RPL39//RPL41//RPL36A//RPLP0//RPLP1//RPLP2//RPN2//RPS2//RPS3//RPS3A//RPS4X//…
GO:0046649	lymphocyte activation	Biological process	125	546	1954	16119	1.88856	6.44911e-13	1.92451e-11	12.1905	0.0639713	DOCK2//MYH9//BAX//ID2//AXL//TCF3//CD1C//ITGAL//STAT6//RPS6//TP53//TNFSF18//ADA//BCL3//LGALS1//CBFB//CASP8//IL18R1//CD2//NFAM1//GIMAP1//CLCF1//ITGB1//JAK3//LYL1//BCL11A//PLCG2//VCAM1//HDAC9//HDAC4//EGR1//IL7R//JAG2//LCK//GIMAP5//SOX4//ZAP70//CD4//AHR//CDKN2A//CD300A//TNFRSF13B//TNFRSF21//INPP5D//PAWR//PRDM1//CDKN1A//VAV3//IL13RA1//MEF2C//NFATC2//TNFRSF4//CD74//MAP3K8//HLA-DQB1//HLA-DRA//HLA-DRB1//…
GO:0006605	protein targeting	Biological process	120	517	1954	16119	1.91472	7.04485e-13	2.09086e-11	12.1521	0.0614125	GCC2//SEC61B//NFKBIA//RBM22//BCL3//TGFB1//TNF//TP53//AKR1C3//TACC3//MDFI//TXNIP//PDIA3//RANBP17//PTTG1IP//IPO11//RPL23//SEC63//MYO1C//PARD3//CACNB1//MICALL1//TRAM1//SSR2//RPL35//SEC11A//SEC61G//RPL36//SEC61A1//RPL26L1//SPCS3//RPL7A//RPL9//RPL10//RPL12//RPL17//RPL19//RPL23A//RPL27//RPL31//RPL37//RPL39//RPL41//RPL36A//RPLP0//RPLP1//RPLP2//RPN2//RPS2//RPS3//RPS3A//RPS4X//RPS6//RPS8//RPS9//RPS14//RPS…
GO:0044259	multicellular organismal macromolecule metabolic process	Biological process	45	120	1954	16119	3.09346	7.91344e-13	2.33596e-11	12.1016	0.0230297	ACE//ENPEP//ITGB1//COL1A1//COL1A2//COL2A1//COL3A1//COL4A1//COL4A2//COL4A6//COL5A1//COL5A2//COL6A2//COL6A3//COL8A1//COL11A1//COL12A1//CTSK//MMP1//MMP2//MMP14//MMP15//MMP19//COL5A3//COL14A1//COL18A1//COL23A1//MRC2//TENC1//ID1//LEPREL1//LEPRE1//SERPINH1//TRAM2//IL6//CTGF//ENG//F2R//RGCC//PDGFRB//BMP4//TGFB1//TGFB3//UCN//AKR1C3
GO:0050790	regulation of catalytic activity	Biological process	349	2041	1954	16119	1.41057	1.02945e-12	3.02248e-11	11.9874	0.178608	CDKN1A//CDKN2B//CKS1B//CCNYL1//SERTAD1//CDC6//GADD45B//TNF//MAP3K8//EGFR//F2R//GNAI2//MAP3K1//NRAS//BMP4//NOD1//CSPG4//EFNA1//LPAR3//SHC2//HGF//INSR//ITGA1//MET//MAP3K11//PLCE1//PXN//SHC1//TGFA//TGFB3//THBS1//C5AR1//CXCR4//RIPK2//LPAR2//MAPKAPK2//CD74//SPRED1//DUSP1//DUSP6//DUSP7//SPRED2//DUSP22//RGS3//RGS4//CAV1//CDKN2A//FABP4//WWTR1//TRIB2//HSPB1//IL6//ILK//TESC//DNAJC3//THY1//SOCS3//GMFG//PPM1…
GO:0030036	actin cytoskeleton organization	Biological process	114	485	1954	16119	1.93899	1.12437e-12	3.28352e-11	11.9491	0.0583419	EPS8//MYO1B//NEDD9//PAWR//FSCN1//EZR//ACTN4//ACTN1//TRIOBP//GSN//TMSB4X//TMSB10//CDC42EP2//INPPL1//MYLK//SORBS2//CXCL12//VASP//WIPF1//DIAPH2//HCLS1//MICALL2//MYOZ1//TCAP//MYH11//SH3BGRL3//SHROOM2//SEMA5A//PFN1//MYADM//SLIT2//CCL26//CDC42EP5//RHOA//MAP3K1//KIRREL//BAIAP2L1//PRKCDBP//EPB41L2//RHOQ//EHD2//RAB13//CALR//AQP1//CNN1//CNN2//MYH9//HSP90B1//FLNA//PARVB//PARVA//PTK7//PARVG//SHC1//SYNPO//DLC…
GO:0050865	regulation of cell activation	Biological process	101	411	1954	16119	2.02718	1.33863e-12	3.88842e-11	11.8733	0.0516888	GPER1//C1QTNF1//NOS3//PDGFA//PDGFB//THBD//SELP//CD2//AHR//CDKN2A//CD300A//TNFRSF13B//TNFRSF21//INPP5D//PAWR//PRDM1//ADA//CDKN1A//VAV3//CLCF1//IL13RA1//MEF2C//NFATC2//TCF3//TNFRSF4//CD74//MAP3K8//HLA-DQB1//HLA-DRA//HLA-DRB1//LCK//LGALS1//PTPN6//YES1//CAV1//TNFRSF14//CD3E//CD247//CD4//GAS6//IL15RA//AXL//GIMAP5//PVRL2//ZEB1//BMP4//ERBB2//IL7R//RIPK2//LILRB2//ADK//EFNB1//HES1//IL6//ITGAL//PNP//CCL5//…
GO:0006952	defense response	Biological process	265	1459	1954	16119	1.49832	1.37632e-12	3.97676e-11	11.8613	0.135619	MDK//NR2E1//MASP1//A2M//SERPING1//CD59//PRG2//TMEM173//IFI16//NOD1//CNPY3//CTSK//DUSP6//DUSP7//FOS//BIRC2//IRF3//ITGB2//JUN//MEF2C//MAP3K1//NFKB2//NFKBIA//IRAK4//LGMN//RELA//HSP90B1//UBE2D2//UNC93B1//CASP8//RIPK2//MAPKAPK2//CD14//CD36//LTF//RPL39//HIST1H2BK//PML//HMOX1//F2R//TGFB1//PRCP//PRF1//AK7//HLA-DRB1//NOTCH1//TNF//SELE//JAM3//B4GALT1//VCAM1//IL4R//SLC7A2//ANO6//THBS1//ANXA1//PPARG//IL6//OS…
GO:0003158	endothelium development	Biological process	36	84	1954	16119	3.53539	1.4897e-12	4.28172e-11	11.8269	0.0184237	GPX1//CLIC4//ID1//MET//NOTCH4//HEG1//COL18A1//PLOD3//ENG//JAG1//KDR//APOLD1//ACVRL1//BMP4//SOX18//BMPR2//HEY2//NOTCH1//NR2F2//SOX17//RAPGEF3//MSN//PDE2A//PDE4D//RAP1B//EZR//MYADM//PRKD2//CD34//PDGFB//DLL4//NRP1//ADAMTS12//S1PR3//GJA4//SLC40A1
GO:0051234	establishment of localization	Biological process	633	4153	1954	16119	1.25735	1.52957e-12	4.3733e-11	11.8154	0.323951	GCC2//SEC61B//NFKBIA//RBM22//BCL3//TGFB1//TNF//TP53//AKR1C3//EYA1//NUMA1//DYNLT1//ADA//EDN1//EDNRA//BAX//MYO7A//GPER1//SIK1//NOS3//ADM//SELE//VEGFA//CD63//ORAI1//FCGRT//CAP1//A2M//F8//F13A1//FLNA//FN1//GAS6//HGF//HSPA5//IGF2//SERPINE1//PDGFA//PDGFB//PFN1//SRGN//PROS1//SELP//SPARC//TGFB3//THBS1//TIMP1//SERPING1//TMSB4X//VCL//VEGFB//VWF//ACTN4//CALU//ACTN1//CD9//CD36//WDR1//TNFRSF14//CD74//EDNRB//A…
GO:0042221	response to chemical	Biological process	568	3661	1954	16119	1.27986	1.79065e-12	5.0931e-11	11.747	0.290686	PLK3//HYAL1//HYAL2//NR1H4//IRAK3//ECM1//SIGIRR//PXDN//CAV1//AGPAT2//GAS6//AXL//RIPK2//CD74//EGR1//PDE1B//TH//PRCP//TNFAIP3//ANO6//TRPM4//CCL5//CXCR4//IL6//LGALS3//PDGFB//RPS19//CCL3//VEGFA//SLIT2//ERP44//HSPB7//HSPB1//CREB3L2//THBS1//MANF//SERPINH1//HSPB3//HERPUD1//CASQ2//CYP3A5//CYP27B1//NQO1//AHR//FMO1//MGST2//CYP39A1//PTGIS//CYP7B1//SLC22A18//ATP8B1//ABCB1//ABCG2//CCL26//CMTM3//CMKLR1//CMTM8//…
GO:0030855	epithelial cell differentiation	Biological process	124	549	1954	16119	1.86321	2.15961e-12	6.11068e-11	11.6656	0.0634596	GPX1//CLIC4//ID1//MET//NOTCH4//HEG1//COL18A1//PLOD3//B4GALT1//TP63//RARA//RARB//CDK6//BMP4//BMP5//SMO//TFAP2C//RILPL2//MAP3K1//IFT88//PARD3//JAG2//NOTCH1//SPINK5//HDAC1//KLF4//ENG//YAP1//TXNIP//JAG1//EPHA2//LATS2//INTU//ANXA1//POU3F1//AKR1C3//EDNRB//MEF2C//MITF//MLPH//C10ORF11//CCND1//SOX9//ZEB1//CAV1//CDKN2B//WNT10B//DLG5//KRT17//DAB2//JUN//HES1//FOXF1//PTK7//TCF15//KDR//APOLD1//ACVRL1//HEY2//DL…
GO:0070482	response to oxygen levels	Biological process	73	260	1954	16119	2.31613	2.22278e-12	6.257e-11	11.6531	0.0373593	ADA//RAMP2//CITED2//TACC3//EGLN3//WTIP//ADM//EDN1//EDNRA//ENG//EPAS1//ETS1//RHOA//LOXL2//SMAD3//SMAD9//MMP2//MMP14//NPPC//PAM//ANGPTL4//PDGFA//PDGFB//PGF//PLAT//PLAU//PLOD1//PLOD2//PML//AGTRAP//CXCL12//SOD3//TEK//TGFB1//TGFB3//TGFBR3//TH//THBS1//TNF//TNFRSF1A//HSP90B1//VCAM1//VEGFA//CXCR4//ACTN4//APOLD1//CASP1//AJUBA//CAV1//NOL3//PDLIM1//CTGF//CDKN1A//EPO//PDGFRB//UBE2D2//NOTCH1//EGR1//FOXO1//NDR…
GO:0000904	cell morphogenesis involved in differentiation	Biological process	164	797	1954	16119	1.69746	2.38372e-12	6.67563e-11	11.6227	0.0839304	SOX17//FOXF2//FLNA//HGF//FAM101B//LOXL2//NFATC1//NOTCH1//LEF1//S100A4//SOX9//TGFB1//TGFBR3//LOXL3//CLIC4//ID1//MET//NOTCH4//HEG1//COL18A1//PLOD3//HEYL//MSX1//EFNA1//HEY2//BMP4//RILPL2//MAP3K1//IFT88//PARD3//FZD8//LPPR4//MYL12B//MYL9//CAP1//B3GNT2//AP2S1//COL2A1//COL3A1//COL4A1//COL4A2//COL5A1//COL5A2//COL6A2//COL6A3//EFNA5//EFNB1//EFNB2//EGFR//ERBB2//UNC5B//FES//PLXND1//FLRT2//ABL1//APBB2//ITGA1/…
GO:0061138	morphogenesis of a branching epithelium	Biological process	61	199	1954	16119	2.52866	2.44871e-12	6.82265e-11	11.6111	0.031218	COL4A1//EDN1//EDNRA//ENG//PLXND1//NRARP//NFATC4//NOTCH4//LEF1//DLL4//CXCL12//TGFBR2//VEGFA//CXCR4//NRP1//SEMA5A//EYA1//NPNT//ILK//MYC//PGF//SIX1//BMP4//SOX9//DCHS1//CLIC4//B4GALT1//KDR//MET//MMP14//NOTCH1//RASIP1//PXN//SLIT2//FOXF1//NRAS//DLG5//EPHA2//LRP5//PML//SLC12A2//DDR1//IL6//PDGFB//TGM2//TMTC3//CELSR1//TP63//TFAP2C//HGF//NTN4//ADM//SOCS3//PDGFA//SULF1//RXRA//TNF//TGFB1//SMO//TACSTD2//BAX
GO:0060537	muscle tissue development	Biological process	86	331	1954	16119	2.14331	2.67194e-12	7.40682e-11	11.5732	0.0440123	NOTCH1//ID2//TBX5//HEY2//DLL4//COL14A1//VAMP5//DCN//FLNB//ITGA7//RHOA//MBNL1//MEF2C//MET//MYL6//SIX1//SVIL//NR2F2//CAV1//EYA1//EYA2//MYLK2//SMAD3//LEF1//TGFB1//HMG20B//CITED2//EGR1//EGR2//FOS//HEYL//NR4A1//ATF3//SOX11//BTG2//SAP30//ID3//ZFHX3//BMP4//SOX9//IGFBP3//ILK//BOC//IGFBP5//WNT10B//NRAS//YBX3//SOX17//GJC1//HSPG2//TBX2//MYH11//VEGFA//TCAP//GPX1//SMO//CAV2//HDAC9//HDAC4//ENG//PDGFRB//ITGA8//…
GO:0036293	response to decreased oxygen levels	Biological process	70	246	1954	16119	2.34734	3.16334e-12	8.72475e-11	11.4999	0.035824	ADA//RAMP2//CITED2//TACC3//EGLN3//WTIP//ADM//EDN1//EDNRA//ENG//EPAS1//ETS1//RHOA//LOXL2//SMAD3//SMAD9//MMP2//MMP14//NPPC//PAM//ANGPTL4//PDGFA//PDGFB//PGF//PLAT//PLAU//PLOD1//PLOD2//PML//AGTRAP//CXCL12//SOD3//TEK//TGFB1//TGFB3//TGFBR3//TH//THBS1//TNF//TNFRSF1A//HSP90B1//VCAM1//VEGFA//CXCR4//ACTN4//APOLD1//CASP1//AJUBA//CAV1//NOL3//PDLIM1//CTGF//EPO//UBE2D2//NOTCH1//NDRG1//E2F1//EGR1//SLC29A1//RGCC…
GO:0006810	transport	Biological process	619	4063	1954	16119	1.25677	3.56259e-12	9.77653e-11	11.4482	0.316786	GCC2//SEC61B//NFKBIA//RBM22//BCL3//TGFB1//TNF//TP53//AKR1C3//ADA//EDN1//EDNRA//BAX//MYO7A//GPER1//SIK1//NOS3//ADM//SELE//VEGFA//CD63//ORAI1//FCGRT//CAP1//A2M//F8//F13A1//FLNA//FN1//GAS6//HGF//HSPA5//IGF2//SERPINE1//PDGFA//PDGFB//PFN1//SRGN//PROS1//SELP//SPARC//TGFB3//THBS1//TIMP1//SERPING1//TMSB4X//VCL//VEGFB//VWF//ACTN4//CALU//ACTN1//CD9//CD36//WDR1//TNFRSF14//CD74//EDNRB//AQP1//RGCC//SLC1A5//SL…
GO:0007179	transforming growth factor beta receptor signaling pathway	Biological process	59	191	1954	16119	2.54819	3.90808e-12	1.0671e-10	11.408	0.0301945	FMOD//TGFBR3//ENG//SMAD3//SOX11//ZEB1//TGFB1//LTBP4//CDKN1C//CDKN2B//CITED2//DAB2//NPNT//TGFB1I1//THBS1//ITGA8//CD109//PPP1R15A//BAMBI//HSPA5//SMAD6//HTRA1//PMEPA1//TGFB3//TGFBR2//TP53//CAV2//ADAMTSL2//FBN1//LTBP1//FERMT2//COL1A2//COL3A1//FKBP1A//FOS//WWTR1//GCNT2//HDAC1//ID1//JUN//RHOA//LTBP3//SMAD5//SMAD9//MAP3K1//MYC//SERPINE1//PDGFA//PDGFB//PDGFRB//PML//PARD3//DUSP22//PTPRK//PXN//BMPR1A//TGIF…
GO:0001666	response to hypoxia	Biological process	69	242	1954	16119	2.35205	4.08039e-12	1.10861e-10	11.3893	0.0353122	EGLN3//EPAS1//EPO//UBE2D2//VEGFA//NOTCH1//CITED2//ENG//TGFB3//NDRG1//E2F1//EGR1//SLC29A1//RGCC//HMOX1//AQP1//LMNA//P4HB//PTGIS//TP53//TRPC6//STC2//AJUBA//CD34//PLK3//ADA//RAMP2//TACC3//WTIP//ADM//EDN1//EDNRA//ETS1//RHOA//LOXL2//SMAD3//SMAD9//MMP2//MMP14//NPPC//PAM//ANGPTL4//PDGFA//PDGFB//PGF//PLAT//PLAU//PLOD1//PLOD2//PML//AGTRAP//CXCL12//SOD3//TEK//TGFB1//TGFBR3//TH//THBS1//TNF//TNFRSF1A//HSP90B…
GO:0007178	transmembrane receptor protein serine/threonine kinase signaling pathway	Biological process	80	301	1954	16119	2.19249	4.46079e-12	1.20596e-10	11.3506	0.0409417	BMP4//CITED2//CDKN2B//FERMT2//COL1A2//COL3A1//ENG//FKBP1A//FOS//PPP1R15A//BAMBI//WWTR1//GCNT2//HDAC1//ID1//JUN//RHOA//LTBP3//SMAD3//SMAD5//SMAD6//SMAD9//MAP3K1//MYC//SERPINE1//PDGFA//PDGFB//PDGFRB//PML//PARD3//PMEPA1//DUSP22//PTPRK//PXN//BMPR1A//TGFB1//TGFB3//TGFBR2//TGFBR3//TGIF1//KLF10//TP53//LTBP4//ACVRL1//FMOD//RBPMS//DAB2//INHBA//BMP5//BMPR2//SOX11//ZEB1//FSTL1//EGR1//LEF1//C10ORF54//PCSK6//…
GO:0003007	heart morphogenesis	Biological process	62	207	1954	16119	2.47078	4.96427e-12	1.33546e-10	11.3041	0.0317298	CITED2//ENG//DLL1//SMAD3//MEF2C//NOTCH1//SOX18//CCDC40//SOX17//SMO//ISL1//BMP4//YAP1//HES1//PARVA//RARA//RARB//TBX2//ID2//HEY2//EYA1//PLXND1//HEYL//GJA5//JUN//NEDD4//SIX1//SOX11//THBS1//VEGFA//DHRS3//MSX1//EFNA1//SOX9//DLL4//HEG1//SOX4//FOXF1//JAG1//TBX5//BMPR1A//CYR61//MYLK2//TCAP//COL11A1//FKBP1A//FOXC1//RXRA//TGFBR3//TPM1//FHL2//TEK//ADAMTS1//IFT88//DLC1//COL2A1//COL5A1//EPHB4//INSR//SLC8A1//T…
GO:0051240	positive regulation of multicellular organismal process	Biological process	131	598	1954	16119	1.80711	5.0587e-12	1.35419e-10	11.296	0.067042	SIX1//AGPAT2//NFAM1//IFI16//TNF//ANO6//GIMAP5//TPM1//EDN1//EDNRB//GAS6//PDGFB//BMP4//ADM//EGFR//GPER1//HMOX1//NOS3//NPPC//PTPRM//UCN//ADA//F2R//NPNT//RHOA//AQP1//HEY2//SULF1//FLT4//ISL1//SULF2//BRCA1//TGFB1//ADK//MEF2C//PDE5A//SERPINE1//THBS1//CD36//SMAD3//ATRAID//FAM20C//BMPR1A//BMPR2//TGFB3//WNT10B//CD276//PKDCC//PTGER3//PARD3//LZTS1//TMEM173//IRF1//IRF3//NFKB2//NFKBIA//RELA//STAT6//XRCC5//LRRF…
GO:0022411	cellular component disassembly	Biological process	105	444	1954	16119	1.95083	6.063e-12	1.61512e-10	11.2173	0.0537359	TRIOBP//EPS8//GSN//DNASE1L3//HMGB2//SMARCE1//RPL35//RPL36//RPL26L1//RPL7A//RPL9//RPL10//RPL12//RPL17//RPL19//RPL23A//RPL27//RPL31//RPL37//RPL39//RPL41//RPL36A//RPLP0//RPLP1//RPLP2//RPS2//RPS3//RPS3A//RPS4X//RPS6//RPS8//RPS9//RPS14//RPS15A//RPS16//RPS18//RPS19//RPS20//RPS24//RPS27//RPL23//BCAP31//DBNL//BIRC2//LMNA//TJP1//VIM//CASP7//CASP8//STK24//NUP37//NUP93//ETS1//DDR1//TGFB1//ADAMTS5//COL1A1//C…
GO:0001932	regulation of protein phosphorylation	Biological process	186	948	1954	16119	1.61852	6.25051e-12	1.65699e-10	11.2041	0.0951894	CDKN1A//CDKN2B//CKS1B//CCNYL1//SERTAD1//CDC6//GADD45B//TNF//MAP3K8//EGFR//F2R//GNAI2//MAP3K1//NRAS//BMP4//NOD1//CSPG4//EFNA1//LPAR3//SHC2//HGF//INSR//ITGA1//MET//MAP3K11//PLCE1//PXN//SHC1//TGFA//TGFB3//THBS1//C5AR1//CXCR4//RIPK2//LPAR2//MAPKAPK2//CD74//SPRED1//DUSP1//DUSP6//DUSP7//SPRED2//DUSP22//RGS3//RGS4//CAV1//FAM129A//WWTR1//IGFBP3//SMAD3//KIRREL//IMPACT//TGFB1//PRR5L//MYADM//SLIT2//IL34//CT…
GO:0051246	regulation of protein metabolic process	Biological process	335	1970	1954	16119	1.40279	6.88245e-12	1.8157e-10	11.1623	0.171443	CDKN1A//CDKN2B//CKS1B//CCNYL1//SERTAD1//CDC6//GADD45B//TNF//MAP3K8//EGFR//F2R//GNAI2//MAP3K1//NRAS//BMP4//NOD1//CSPG4//EFNA1//LPAR3//SHC2//HGF//INSR//ITGA1//MET//MAP3K11//PLCE1//PXN//SHC1//TGFA//TGFB3//THBS1//C5AR1//CXCR4//RIPK2//LPAR2//MAPKAPK2//CD74//SPRED1//DUSP1//DUSP6//DUSP7//SPRED2//DUSP22//RGS3//RGS4//CAV1//A2M//SERPING1//PML//FAM129A//WWTR1//IGFBP3//SMAD3//KIRREL//IMPACT//TGFB1//PRR5L//MY…
GO:0043085	positive regulation of catalytic activity	Biological process	242	1323	1954	16119	1.50893	7.23813e-12	1.90036e-10	11.1404	0.123849	GADD45B//TNF//MAP3K8//EGFR//F2R//GNAI2//MAP3K1//NRAS//BMP4//NOD1//CSPG4//EFNA1//LPAR3//SHC2//HGF//INSR//ITGA1//MET//MAP3K11//PLCE1//PXN//SHC1//TGFA//TGFB3//THBS1//C5AR1//CXCR4//RIPK2//LPAR2//MAPKAPK2//CD74//CDKN2A//DLC1//EGLN3//DAP//CARD8//IFI27//LCK//SMAD3//RPS27L//PML//PPARG//BAX//CASP1//CASP8//TNFSF10//TNFRSF10B//PDIA6//GFPT1//HSPA5//LMNA//ATF3//C19ORF10//DNAJC3//HSP90B1//XBP1//CALR//MBTPS1//H…
GO:0048732	gland development	Biological process	97	399	1954	16119	2.00545	7.33993e-12	1.91786e-10	11.1343	0.0496418	ADA//CDKN2B//CITED2//SEC63//SLCO2B1//EGFR//AK4//HGF//HES1//IGF2R//JUN//SMAD3//MAN2A1//MET//ASS1//NOTCH1//LSR//RARA//CCND1//RELA//TGFBR3//VWF//IFT88//ARID5B//RUNX1//TGFB1//TGFB3//SLC29A1//GHRHR//HK2//PAM//VEGFA//DDR1//CAV1//APLN//ETS1//GATA2//ISL1//MSX1//BMP4//BMPR1A//TBX19//SMO//FSTL3//CDKN1C//MDK//PDGFRB//AHR//SOX9//HOXB3//DUOX2//SIX1//TG//B4GALT1//NOTCH4//LEF1//FOXC1//IGSF3//CEBPB//EPHA2//ID2//…
GO:0006935	chemotaxis	Biological process	137	638	1954	16119	1.77139	7.41294e-12	1.91858e-10	11.13	0.0701126	ANO6//TRPM4//CCL5//CXCR4//IL6//LGALS3//PDGFB//RPS19//CCL3//VEGFA//SLIT2//MYL12B//MYL9//CAP1//B3GNT2//AP2S1//COL2A1//COL3A1//COL4A1//COL4A2//COL5A1//COL5A2//COL6A2//COL6A3//EFNA1//EFNA5//EFNB1//EFNB2//EGFR//ERBB2//UNC5B//FES//PLXND1//FLRT2//ABL1//APBB2//ITGA1//ITGA5//ITGA9//ITGB1//AGRN//KCNQ3//RHOA//RHOC//RHOG//LAMB1//LAMB2//LAMC1//MET//MYH9//MYH11//MYL6//MYO10//NRAS//COL5A3//PLXNA2//NTN4//ACTB//R…
GO:0042330	taxis	Biological process	137	638	1954	16119	1.77139	7.41294e-12	1.91858e-10	11.13	0.0701126	ANO6//TRPM4//CCL5//CXCR4//IL6//LGALS3//PDGFB//RPS19//CCL3//VEGFA//SLIT2//CCL26//CMTM3//CMKLR1//CMTM8//DOCK2//CYR61//LSP1//PLAU//PLAUR//PLP2//CXCL16//RARRES2//CX3CL1//CXCL12//C5AR1//MYL12B//MYL9//CAP1//B3GNT2//AP2S1//COL2A1//COL3A1//COL4A1//COL4A2//COL5A1//COL5A2//COL6A2//COL6A3//EFNA1//EFNA5//EFNB1//EFNB2//EGFR//ERBB2//UNC5B//FES//PLXND1//FLRT2//ABL1//APBB2//ITGA1//ITGA5//ITGA9//ITGB1//AGRN//KCNQ…
GO:0051093	negative regulation of developmental process	Biological process	141	664	1954	16119	1.75172	8.54141e-12	2.20022e-10	11.0685	0.0721597	CTNNA1//TGFB1//TP53//SOSTDC1//VAT1//EFNA1//BMP5//TBX5//TGFBR3//FRZB//NR1H3//NFKBIA//PPARG//ABCG1//NOTCH1//HDAC4//EDNRB//SPINK5//COL4A2//VASH1//STAB1//SULF1//RGCC//PML//PTPRM//SPARC//TEK//THBS1//TIE1//MED15//BMPR1A//TPT1//KLF4//ECM1//LTBP3//SRGN//CCL3//SOX9//BCL11A//SLIT2//TFAP2C//RARA//RUNX1//YAP1//CCND1//SMO//ZEB1//CAV1//ADAMTS7//RARB//BMP4//ADAMTS12//ZHX2//GATA2//HES1//LRP5//SOX4//ZFP36L2//KLF1…
GO:0032963	collagen metabolic process	Biological process	42	114	1954	16119	3.03919	8.9938e-12	2.30588e-10	11.0461	0.0214944	ITGB1//COL1A1//COL1A2//COL2A1//COL3A1//COL4A1//COL4A2//COL4A6//COL5A1//COL5A2//COL6A2//COL6A3//COL8A1//COL11A1//COL12A1//CTSK//MMP1//MMP2//MMP14//MMP15//MMP19//COL5A3//COL14A1//COL18A1//COL23A1//MRC2//SERPINH1//TRAM2//IL6//CTGF//ENG//F2R//RGCC//PDGFRB//BMP4//TGFB1//TGFB3//UCN//TENC1//ID1//LEPREL1//LEPRE1
GO:0042325	regulation of phosphorylation	Biological process	215	1146	1954	16119	1.54763	1.11057e-11	2.83404e-10	10.9545	0.110031	CDKN1A//CDKN2B//CKS1B//CCNYL1//SERTAD1//CDC6//GADD45B//TNF//MAP3K8//EGFR//F2R//GNAI2//MAP3K1//NRAS//BMP4//NOD1//CSPG4//EFNA1//LPAR3//SHC2//HGF//INSR//ITGA1//MET//MAP3K11//PLCE1//PXN//SHC1//TGFA//TGFB3//THBS1//C5AR1//CXCR4//RIPK2//LPAR2//MAPKAPK2//CD74//SPRED1//DUSP1//DUSP6//DUSP7//SPRED2//DUSP22//RGS3//RGS4//CAV1//PML//FAM129A//WWTR1//IGFBP3//SMAD3//KIRREL//IMPACT//TGFB1//PRR5L//MYADM//SLIT2//IL3…
GO:0009892	negative regulation of metabolic process	Biological process	306	1773	1954	16119	1.42373	1.19437e-11	3.0337e-10	10.9229	0.156602	ZBTB42//NR1H3//CDKN1C//CITED2//TXNIP//WWP2//PKIG//PLK3//AEBP1//GLIS3//DLX1//E2F1//EDN1//EDNRB//EFNA1//EGR1//AHR//ENG//ETS2//ETV6//FHL2//ZHX2//FOXF1//FOXO1//HEY2//BCL6B//WWTR1//KANK2//GATA2//HEYL//HBE1//HCLS1//HDAC1//HIC1//HOXB3//HES1//HSBP1//HSF4//ID1//ID2//ID3//IFI16//IRF3//ISL1//SMAD3//MAF//MDFI//MEF2C//MITF//NRARP//MSX1//MYC//ZFHX3//ATF3//NFATC2//NFATC4//NKX6-1//NOTCH1//PAWR//LEF1//PDE2A//HDAC…
GO:0002576	platelet degranulation	Biological process	35	85	1954	16119	3.39674	1.22316e-11	3.09244e-10	10.9125	0.017912	CAP1//A2M//F8//F13A1//FLNA//FN1//GAS6//HGF//HSPA5//IGF2//SERPINE1//PDGFA//PDGFB//PFN1//SRGN//PROS1//SELP//SPARC//TGFB1//TGFB3//THBS1//TIMP1//SERPING1//TMSB4X//VCL//VEGFA//VEGFB//VWF//ACTN4//CALU//ACTN1//CD9//CD36//CD63//WDR1
GO:0009893	positive regulation of metabolic process	Biological process	395	2413	1954	16119	1.35037	1.38256e-11	3.47933e-10	10.8593	0.202149	GADD45B//TNF//MAP3K8//EGFR//F2R//GNAI2//MAP3K1//NRAS//BMP4//NOD1//CSPG4//EFNA1//LPAR3//SHC2//HGF//INSR//ITGA1//MET//MAP3K11//PLCE1//PXN//SHC1//TGFA//TGFB3//THBS1//C5AR1//CXCR4//RIPK2//LPAR2//MAPKAPK2//CD74//NR1H4//RAMP3//BVES//DAB2//ECE1//VAMP3//FAM129A//IL34//CTGF//EDNRA//EDNRB//ENG//ERBB2//FLT4//GAS6//GPER1//ANXA2//IGF2//CYR61//KDR//PRR5//RARRES2//CCND1//SOX9//TEK//TGFB1//VEGFA//PRR5L//CDK2AP1/…
GO:0061448	connective tissue development	Biological process	63	217	1954	16119	2.39494	1.49552e-11	3.74635e-10	10.8252	0.0322416	COL2A1//COL11A1//CTGF//MGP//SOX9//ARID5A//HSPG2//MEF2C//PTH1R//CREB3L2//BMP4//TGFB1//TGFBI//WNT10B//RUNX3//SULF1//SULF2//BMPR2//FGF18//RARA//RARB//THBS1//THBS3//NPPC//SERPINH1//MAF//ADAMTS7//LTBP3//ADAMTS12//LOXL2//SMAD3//RELA//PKDCC//ACVRL1//COL5A1//EDN1//EVC//CHRDL2//HOXB3//HYAL1//SMAD5//SMAD9//PRRX1//BMP5//BMPR1A//ZEB1//TGFBR2//HYAL2//COL1A1//MSX1//CYR61//FGL1//ID2//LRP5//ARID5B//CRIP1//FRZB//…
GO:0002694	regulation of leukocyte activation	Biological process	93	381	1954	16119	2.01359	1.57343e-11	3.92346e-10	10.8032	0.0475947	GPER1//CD2//AHR//CDKN2A//CD300A//TNFRSF13B//TNFRSF21//INPP5D//PAWR//PRDM1//ADA//CDKN1A//VAV3//CLCF1//IL13RA1//MEF2C//NFATC2//TCF3//TNFRSF4//CD74//MAP3K8//HLA-DQB1//HLA-DRA//HLA-DRB1//LCK//LGALS1//PTPN6//YES1//CAV1//TNFRSF14//CD3E//CD247//CD4//GAS6//IL15RA//AXL//GIMAP5//PVRL2//ZEB1//BMP4//ERBB2//IL7R//RIPK2//LILRB2//ADK//EFNB1//HES1//IL6//ITGAL//PNP//CCL5//VCAM1//CD276//CD59//IGF2//IGFBP2//CD209//…
GO:0051336	regulation of hydrolase activity	Biological process	219	1177	1954	16119	1.5349	1.58059e-11	3.92346e-10	10.8012	0.112078	CDKN2A//NOD1//DLC1//EGLN3//DAP//F2R//CARD8//IFI27//LCK//SMAD3//RPS27L//PML//PPARG//BAX//TNF//CASP1//CASP8//TNFSF10//TNFRSF10B//PDIA6//GFPT1//HSPA5//LMNA//ATF3//C19ORF10//DNAJC3//SHC1//HSP90B1//XBP1//CALR//MBTPS1//HERPUD1//ADCY5//EDNRA//EGFR//ADCY4//PDE1C//PDE1B//PLCB2//SELE//C5AR1//LPAR2//CASP7//ECM1//CYR61//RGS2//NPNT//MEF2C//PDGFRB//FARP1//SPRED1//ELFN1//SYTL2//CCDC8//PPP1R26//PSME1//SPINK5//CO…
GO:0060485	mesenchyme development	Biological process	60	202	1954	16119	2.45027	1.60799e-11	3.97342e-10	10.7937	0.0307062	EDNRB//EFNB1//ISL1//KITLG//LEF1//SEMA3F//PHACTR4//SMO//NRP2//FOXF2//FLNA//HGF//FAM101B//LOXL2//NFATC1//NOTCH1//S100A4//SOX9//TGFB1//TGFBR3//LOXL3//CITED2//FOXF1//NEDD4//BMP4//TBX5//THBS1//HEYL//MSX1//EFNA1//HEY2//TBX2//BMPR1A//ENG//COL1A1//GLIPR2//DAB2//BAMBI//WWTR1//GCNT2//RGCC//SMAD3//TGFB1I1//TGFB3//BMP5//EDN1//EDNRA//FOXC1//SOX11//FRZB//MEF2C//YAP1//TCF15//PTK7//JAG1//HES1//PDGFRB//SIX1//MYC/…
GO:0035239	tube morphogenesis	Biological process	85	336	1954	16119	2.08686	1.64518e-11	4.04699e-10	10.7838	0.0435005	COL4A1//EDN1//EDNRA//ENG//PLXND1//NRARP//NFATC4//NOTCH4//LEF1//DLL4//CXCL12//TGFBR2//VEGFA//CXCR4//NRP1//SEMA5A//EYA1//NPNT//ILK//MYC//PGF//SIX1//BMP4//SOX9//DCHS1//SOX4//SOX11//CASP8//GATAD2A//CITED2//DLC1//ADM//PFN1//PTK7//RARA//PHACTR4//TGIF1//VASP//CELSR1//DLL1//SMAD3//MEF2C//NOTCH1//SOX18//CCDC40//SOX17//SMO//YAP1//HES1//ZEB1//CLIC4//B4GALT1//KDR//MET//MMP14//RASIP1//PXN//SLIT2//TP63//FOXF1/…
GO:0071345	cellular response to cytokine stimulus	Biological process	114	506	1954	16119	1.85852	2.03873e-11	4.9926e-10	10.6906	0.0583419	IRAK3//ECM1//SIGIRR//PXDN//CAV1//AGPAT2//GAS6//AXL//RIPK2//CD74//IFITM3//IFITM2//EGR1//EIF4A1//FLNB//CLCF1//GBP2//HLA-A//HLA-B//HLA-C//HLA-DQB1//HLA-DRA//HLA-DRB1//HLA-E//HLA-F//IFI27//IFI35//IFNAR1//IFNAR2//IFNGR1//IL2RB//IL6//IL10RA//IL10RB//IL11RA//IL15RA//IRF1//IRF3//ISG20//NEDD4//DUOX2//IRAK4//PLP2//PML//XAF1//PSMB8//PTPN6//RELA//RNASEL//CX3CL1//SP100//STAT4//TNFRSF1A//UBA7//VCAM1//NUP37//SO…
GO:1903034	regulation of response to wounding	Biological process	86	344	1954	16119	2.06231	2.44157e-11	5.95241e-10	10.6123	0.0440123	A2M//SERPING1//CD59//ANO6//ANXA1//PPARG//IL6//OSMR//CCL5//GPX1//VIMP//TNF//C1QTNF1//NOS3//PDGFA//PDGFB//THBD//SELP//TC2N//F2R//FAM46A//LBH//CAV1//SERPINE1//THBS1//CD36//EDN1//CD34//CFH//CFI//PROS1//C7//EDNRB//PTGER3//VEGFB//ANXA2//PLAT//PLAU//PLAUR//TGFBR2//MASP1//STK24//SCARF1//SBNO2//BIRC2//IL1R1//RELA//SELE//SLC7A2//ADAMTS12//CASP1//CASP4//ADA//NR1H3//CALCRL//FOXF1//GPER1//ISL1//SMAD3//NT5E//U…
GO:0045785	positive regulation of cell adhesion	Biological process	53	169	1954	16119	2.58704	2.54537e-11	6.1779e-10	10.5942	0.0271238	CDH13//CDK6//EMP2//ILK//PLEKHA2//UTRN//CD36//EMILIN1//COL8A1//EGFLAM//FBLN2//FOXF1//NPNT//ABI3BP//CYR61//ITGA6//ITGA5//ITGB1//NID1//SMOC2//THBS1//PPM1F//FSTL3//CITED2//ITGAL//MYO10//LEF1//PTPN6//PODXL//CCL5//PIEZO1//GCNT2//TNF//LGALS1//CX3CL1//KDR//SMAD3//S100A10//TEK//VEGFA//ARPC2//TRIOBP//DAB2//CALR//MYADM//VAV3//ERBB2//PRKD2//HYAL1//RHOA//CXCL12//TGM2//TPM1
GO:0031324	negative regulation of cellular metabolic process	Biological process	284	1630	1954	16119	1.43729	2.63078e-11	6.35693e-10	10.5799	0.145343	ZBTB42//NR1H3//CDKN1C//CITED2//TXNIP//WWP2//PKIG//PLK3//AEBP1//GLIS3//DLX1//E2F1//EDN1//EDNRB//EFNA1//EGR1//AHR//ENG//ETS2//ETV6//FHL2//ZHX2//FOXF1//FOXO1//HEY2//BCL6B//WWTR1//KANK2//GATA2//HEYL//HBE1//HCLS1//HDAC1//HIC1//HOXB3//HES1//HSBP1//HSF4//ID1//ID2//ID3//IFI16//IRF3//ISL1//SMAD3//MAF//MDFI//MEF2C//MITF//NRARP//MSX1//MYC//ZFHX3//ATF3//NFATC2//NFATC4//NKX6-1//NOTCH1//PAWR//LEF1//PDE2A//HDAC…
GO:0007568	aging	Biological process	64	225	1954	16119	2.34645	2.73886e-11	6.58896e-10	10.5624	0.0327533	ENG//SERPINE1//WRN//CITED2//PDCD4//ILK//LIMS1//PRELP//TBX2//TP53//TP63//GHRHR//IDE//INPP5D//SEC63//EDN1//TH//HYAL2//CTGF//LMNA//CDKN1A//CDKN2A//ID2//PML//SMC6//CALR//TERT//VASH1//CDK6//ADA//CDKN1C//CDKN2B//CTSC//COL3A1//ADM//CTNNA1//DCN//NQO1//EDNRA//EDNRB//EPO//FOS//GPX1//GSN//IGFBP2//IL6//JUN//LCK//LOXL2//ASS1//PDE4D//PTH1R//RELA//RPN2//TGFB1//TGFB3//TGFBR2//TIMP1//TIMP2//TNFRSF1B//TRPC6//UTRN/…
GO:0001763	morphogenesis of a branching structure	Biological process	61	210	1954	16119	2.39621	3.06727e-11	7.34666e-10	10.5132	0.031218	COL4A1//EDN1//EDNRA//ENG//PLXND1//NRARP//NFATC4//NOTCH4//LEF1//DLL4//CXCL12//TGFBR2//VEGFA//CXCR4//NRP1//SEMA5A//EYA1//NPNT//ILK//MYC//PGF//SIX1//BMP4//SOX9//DCHS1//CLIC4//B4GALT1//KDR//MET//MMP14//NOTCH1//RASIP1//PXN//SLIT2//FOXF1//NRAS//DLG5//EPHA2//LRP5//PML//SLC12A2//DDR1//IL6//PDGFB//TGM2//TMTC3//CELSR1//TP63//TFAP2C//HGF//NTN4//ADM//SOCS3//PDGFA//SULF1//RXRA//TNF//TGFB1//SMO//TACSTD2//BAX
GO:0042692	muscle cell differentiation	Biological process	78	301	1954	16119	2.13767	3.21198e-11	7.65967e-10	10.4932	0.0399181	NOTCH1//TBX2//MYH9//CACNA1H//MEF2C//SIK1//HDAC4//WNT10B//MET//SORT1//MYOZ1//TCAP//MYH11//EDNRB//SMO//ITGB1//KRT8//KRT19//ACTG1//TPM1//JAG1//LGALS1//MBNL1//ID3//ZFHX3//BMP4//SOX9//TGFB1//IGFBP3//ILK//BOC//EPAS1//SDC1//VEGFA//GPX1//CAV2//HDAC9//TMTC3//LEF1//SLC8A1//FOXF1//HEY2//NFATC4//TMEM204//IGF2//IGFBP5//NRAS//PTBP1//CTNNA1//ABL1//TCF3//ZEB1//TSHZ3//MSX1//OBSL1//PDGFRB//CBY1//TBX5//IFT88//CALR/…
GO:0072657	protein localization to membrane	Biological process	92	380	1954	16119	1.99718	3.27119e-11	7.76695e-10	10.4853	0.0470829	BAX//SEC63//MYO1C//PARD3//CACNB1//MICALL1//TRAM1//SSR2//SEC61B//RPL35//SEC11A//SEC61G//RPL36//SEC61A1//RPL26L1//SPCS3//RPL7A//RPL9//RPL10//RPL12//RPL17//RPL19//RPL23A//RPL27//RPL31//RPL37//RPL39//RPL41//RPL36A//RPLP0//RPLP1//RPLP2//RPN2//RPS2//RPS3//RPS3A//RPS4X//RPS6//RPS8//RPS9//RPS14//RPS15A//RPS16//RPS18//RPS19//RPS20//RPS24//RPS27//SSR3//SSR4//RPL23//LYPLAL1//PKDCC//VAMP5//AMN//VAMP3//FLNA//…
GO:0001816	cytokine production	Biological process	120	546	1954	16119	1.81302	3.29029e-11	7.77847e-10	10.4828	0.0614125	LTF//IQGAP1//LITAF//AGPAT2//NFAM1//IFI16//TNF//TRPM4//C10ORF54//GIMAP5//JAK3//BST2//TNFRSF14//IL6//SULF1//FLT4//ISL1//SULF2//BRCA1//TGFB1//GAS6//IRAK3//TGFB3//TMEM173//IRF3//TNFAIP3//UBA7//NLRX1//NLRC5//RNF135//LZTS1//IRF1//NFKB2//NFKBIA//RELA//STAT6//XRCC5//LRRFIP1//RUNX3//TNFAIP8//CASP1//RFTN1//TRIM38//S1PR3//F2R//HLA-B//HLA-DRB1//MAPKAPK2//ZFP36//AXL//RARA//DLL1//PRG2//CMKLR1//THBS1//LEF1//HDA…
GO:0051649	establishment of localization in cell	Biological process	358	2160	1954	16119	1.36723	3.41303e-11	8.02188e-10	10.4669	0.183214	GCC2//SEC61B//NFKBIA//RBM22//BCL3//TGFB1//TNF//TP53//AKR1C3//EYA1//NUMA1//DYNLT1//BAX//GPER1//CAP1//A2M//F8//F13A1//FLNA//FN1//GAS6//HGF//HSPA5//IGF2//SERPINE1//PDGFA//PDGFB//PFN1//SRGN//PROS1//SELP//SPARC//TGFB3//THBS1//TIMP1//SERPING1//TMSB4X//VCL//VEGFA//VEGFB//VWF//ACTN4//CALU//ACTN1//CD9//CD36//CD63//WDR1//TNFRSF14//RGCC//TACC3//MDFI//TXNIP//PDIA3//RANBP17//PTTG1IP//LRMP//MAP4K2//NXF1//CPSF3…
GO:0014706	striated muscle tissue development	Biological process	81	318	1954	16119	2.10122	3.42263e-11	8.02188e-10	10.4656	0.0414534	NOTCH1//ID2//TBX5//HEY2//DLL4//COL14A1//VAMP5//DCN//FLNB//ITGA7//RHOA//MBNL1//MEF2C//MET//MYL6//SIX1//SVIL//NR2F2//CAV1//MYLK2//SMAD3//LEF1//TGFB1//HMG20B//CITED2//EGR1//EGR2//FOS//HEYL//NR4A1//ATF3//SOX11//BTG2//SAP30//ID3//ZFHX3//BMP4//SOX9//IGFBP3//ILK//BOC//IGFBP5//WNT10B//NRAS//YBX3//SOX17//GJC1//HSPG2//TBX2//MYH11//VEGFA//TCAP//GPX1//SMO//CAV2//HDAC9//HDAC4//OBSL1//PDGFRB//SIK1//CBY1//ITGB1…
GO:0010605	negative regulation of macromolecule metabolic process	Biological process	282	1622	1954	16119	1.43421	4.00047e-11	9.33614e-10	10.3979	0.144319	ZBTB42//NR1H3//CDKN1C//CITED2//TXNIP//WWP2//PKIG//PLK3//AEBP1//GLIS3//DLX1//E2F1//EDN1//EDNRB//EFNA1//EGR1//AHR//ENG//ETS2//ETV6//FHL2//ZHX2//FOXF1//FOXO1//HEY2//BCL6B//WWTR1//KANK2//GATA2//HEYL//HBE1//HCLS1//HDAC1//HIC1//HOXB3//HES1//HSBP1//HSF4//ID1//ID2//ID3//IFI16//IRF3//ISL1//SMAD3//MAF//MDFI//MEF2C//MITF//NRARP//MSX1//MYC//ZFHX3//ATF3//NFATC2//NFATC4//NKX6-1//NOTCH1//PAWR//LEF1//PDE2A//HDAC…
GO:0060562	epithelial tube morphogenesis	Biological process	81	319	1954	16119	2.09463	4.05442e-11	9.42178e-10	10.3921	0.0414534	COL4A1//EDN1//EDNRA//ENG//PLXND1//NRARP//NFATC4//NOTCH4//LEF1//DLL4//CXCL12//TGFBR2//VEGFA//CXCR4//NRP1//SEMA5A//EYA1//NPNT//ILK//MYC//PGF//SIX1//BMP4//SOX9//DCHS1//SOX4//SOX11//CASP8//GATAD2A//CITED2//DLC1//ADM//PFN1//PTK7//RARA//PHACTR4//TGIF1//VASP//CELSR1//DLL1//SMAD3//MEF2C//NOTCH1//SOX18//CCDC40//SOX17//SMO//YAP1//HES1//CLIC4//B4GALT1//KDR//MET//MMP14//RASIP1//PXN//SLIT2//FOXF1//NRAS//DLG5/…
GO:0007517	muscle organ development	Biological process	84	336	1954	16119	2.06231	4.17152e-11	9.61209e-10	10.3797	0.0429887	HEY2//NOTCH1//DLL4//VAMP5//DCN//FLNB//ITGA7//RHOA//MBNL1//MEF2C//MET//MYL6//SIX1//SVIL//NR2F2//CAV1//MYLK2//SMAD3//LEF1//TGFB1//HMG20B//CITED2//EGR1//EGR2//FOS//HEYL//NR4A1//ATF3//SOX11//BTG2//SAP30//ID3//ZFHX3//BMP4//SOX9//IGFBP3//ILK//BOC//IGFBP5//IL6//WNT10B//NRAS//YBX3//SOX17//TCF15//ARID5B//GPX1//SMO//CAV2//HDAC9//HDAC4//TCAP//COL11A1//FKBP1A//FOXC1//ISL1//RXRA//TGFBR3//TPM1//TBX5//TGFBR2//T…
GO:0051249	regulation of lymphocyte activation	Biological process	84	336	1954	16119	2.06231	4.17152e-11	9.61209e-10	10.3797	0.0429887	AHR//CDKN2A//CD300A//TNFRSF13B//TNFRSF21//INPP5D//PAWR//PRDM1//ADA//CDKN1A//VAV3//CLCF1//IL13RA1//MEF2C//NFATC2//TCF3//TNFRSF4//CD74//MAP3K8//HLA-DQB1//HLA-DRA//HLA-DRB1//LCK//LGALS1//PTPN6//YES1//CAV1//TNFRSF14//CD3E//CD247//CD4//GAS6//IL15RA//AXL//GIMAP5//ZEB1//BMP4//ERBB2//IL7R//RIPK2//LILRB2//ADK//EFNB1//HES1//IL6//ITGAL//PNP//CCL5//VCAM1//CD276//CD59//IGF2//IGFBP2//CD209//LGALS3//TNFSF18//TG…
GO:0000902	cell morphogenesis	Biological process	208	1115	1954	16119	1.53887	4.2865e-11	9.83554e-10	10.3679	0.106448	LAMC3//DAB2//SOX17//FOXF2//FLNA//HGF//FAM101B//LOXL2//NFATC1//NOTCH1//LEF1//S100A4//SOX9//TGFB1//TGFBR3//LOXL3//CLIC4//ID1//MET//NOTCH4//HEG1//COL18A1//PLOD3//HEYL//MSX1//EFNA1//HEY2//BMP4//RILPL2//MAP3K1//IFT88//PARD3//FZD8//LPPR4//MYL12B//MYL9//CAP1//B3GNT2//AP2S1//COL2A1//COL3A1//COL4A1//COL4A2//COL5A1//COL5A2//COL6A2//COL6A3//EFNA5//EFNB1//EFNB2//EGFR//ERBB2//UNC5B//FES//PLXND1//FLRT2//ABL1//…
GO:0031347	regulation of defense response	Biological process	116	524	1954	16119	1.82617	4.39108e-11	1.00333e-09	10.3574	0.0593654	A2M//SERPING1//CD59//TMEM173//IFI16//NOD1//CNPY3//CTSK//DUSP6//DUSP7//FOS//BIRC2//IRF3//ITGB2//JUN//MEF2C//MAP3K1//NFKB2//NFKBIA//IRAK4//LGMN//RELA//HSP90B1//UBE2D2//UNC93B1//CASP8//RIPK2//MAPKAPK2//CD14//CD36//PML//ANXA1//PPARG//IL6//OSMR//CCL5//HLA-E//GIMAP5//TNIP1//IRAK3//PVR//PVRL2//GPX1//VIMP//TNF//CFH//CFI//PROS1//C7//EDNRB//PTGER3//IRF1//TNIP2//TNFAIP3//RFTN1//NR1H3//LTF//SERPINE1//TSPAN6/…
GO:0044236	multicellular organismal metabolic process	Biological process	45	133	1954	16119	2.79109	4.73738e-11	1.07481e-09	10.3245	0.0230297	ACE//ENPEP//ITGB1//COL1A1//COL1A2//COL2A1//COL3A1//COL4A1//COL4A2//COL4A6//COL5A1//COL5A2//COL6A2//COL6A3//COL8A1//COL11A1//COL12A1//CTSK//MMP1//MMP2//MMP14//MMP15//MMP19//COL5A3//COL14A1//COL18A1//COL23A1//MRC2//TENC1//ID1//LEPREL1//LEPRE1//SERPINH1//TRAM2//IL6//CTGF//ENG//F2R//RGCC//PDGFRB//BMP4//TGFB1//TGFB3//UCN//AKR1C3
GO:0044765	single-organism transport	Biological process	527	3416	1954	16119	1.27264	4.74326e-11	1.07481e-09	10.3239	0.269703	GCC2//SEC61B//NFKBIA//RBM22//BCL3//TGFB1//TNF//TP53//AKR1C3//ADA//EDN1//EDNRA//BAX//MYO7A//GPER1//SIK1//NOS3//ADM//SELE//VEGFA//CD63//ORAI1//FCGRT//CAP1//A2M//F8//F13A1//FLNA//FN1//GAS6//HGF//HSPA5//IGF2//SERPINE1//PDGFA//PDGFB//PFN1//SRGN//PROS1//SELP//SPARC//TGFB3//THBS1//TIMP1//SERPING1//TMSB4X//VCL//VEGFB//VWF//ACTN4//CALU//ACTN1//CD9//CD36//WDR1//TNFRSF14//CD74//EDNRB//AQP1//RGCC//SLC1A5//SL…
GO:0033365	protein localization to organelle	Biological process	132	624	1954	16119	1.74503	5.36991e-11	1.21178e-09	10.27	0.0675537	GCC2//SEC61B//NFKBIA//RBM22//BCL3//TGFB1//TNF//TP53//AKR1C3//BAX//TACC3//MDFI//TXNIP//PDIA3//RANBP17//PTTG1IP//IPO11//RPL23//RPL35//SEC63//TRAM1//SEC11A//SEC61G//RPL36//SEC61A1//RPL26L1//SPCS3//RPL7A//RPL9//RPL10//RPL12//RPL17//RPL19//RPL23A//RPL27//RPL31//RPL37//RPL39//RPL41//RPL36A//RPLP0//RPLP1//RPLP2//RPN2//RPS2//RPS3//RPS3A//RPS4X//RPS6//RPS8//RPS9//RPS14//RPS15A//RPS16//RPS18//RPS19//RPS20/…
GO:0032989	cellular component morphogenesis	Biological process	218	1188	1954	16119	1.51375	6.7933e-11	1.52667e-09	10.1679	0.111566	KLF2//EPB42//IL7R//MSX1//SS18//LAMC3//DAB2//PVRL2//SOX17//FOXF2//FLNA//HGF//FAM101B//LOXL2//NFATC1//NOTCH1//LEF1//S100A4//SOX9//TGFB1//TGFBR3//LOXL3//CLIC4//ID1//MET//NOTCH4//HEG1//COL18A1//PLOD3//HEYL//EFNA1//HEY2//BMP4//RILPL2//MAP3K1//IFT88//PARD3//FZD8//LPPR4//MYL12B//MYL9//CAP1//B3GNT2//AP2S1//COL2A1//COL3A1//COL4A1//COL4A2//COL5A1//COL5A2//COL6A2//COL6A3//EFNA5//EFNB1//EFNB2//EGFR//ERBB2//U…
GO:0048762	mesenchymal cell differentiation	Biological process	49	154	1954	16119	2.62476	8.04123e-11	1.79972e-09	10.0947	0.0250768	EDNRB//EFNB1//ISL1//KITLG//LEF1//SEMA3F//PHACTR4//SMO//NRP2//FOXF2//FLNA//HGF//FAM101B//LOXL2//NFATC1//NOTCH1//S100A4//SOX9//TGFB1//TGFBR3//LOXL3//HEYL//MSX1//EFNA1//HEY2//COL1A1//GLIPR2//DAB2//BAMBI//WWTR1//GCNT2//RGCC//SMAD3//TGFB1I1//TGFB3//BMP5//TBX5//EDN1//EDNRA//FOXC1//BMPR1A//SOX11//FRZB//MEF2C//CITED2//JAG1//HES1//BMP4//NRP1
GO:0006468	protein phosphorylation	Biological process	246	1383	1954	16119	1.46733	8.94487e-11	1.99379e-09	10.0484	0.125896	CDKN1A//CDKN2B//CKS1B//CCNYL1//SERTAD1//CDC6//GADD45B//TNF//MAP3K8//EGFR//F2R//GNAI2//MAP3K1//NRAS//BMP4//NOD1//CSPG4//EFNA1//LPAR3//SHC2//HGF//INSR//ITGA1//MET//MAP3K11//PLCE1//PXN//SHC1//TGFA//TGFB3//THBS1//C5AR1//CXCR4//RIPK2//LPAR2//MAPKAPK2//CD74//SPRED1//DUSP1//DUSP6//DUSP7//SPRED2//DUSP22//RGS3//RGS4//CAV1//PML//FAM129A//WWTR1//IGFBP3//SMAD3//KIRREL//IMPACT//TGFB1//PRR5L//MYADM//SLIT2//IL3…
GO:0070201	regulation of establishment of protein localization	Biological process	101	440	1954	16119	1.89357	9.61269e-11	2.13394e-09	10.0172	0.0516888	TNF//TNFRSF14//TACC3//MDFI//NFKBIA//TRIP6//SNX3//CDKN1A//GAS6//PDE2A//TMEM173//IL6//TNFRSF1A//EGFR//BAMBI//SMAD3//SEMA5A//WWTR1//TGFB1//UACA//SMN2//SMO//HYAL2//PKIG//MDFIC//BCL3//EDA//RHOA//IL18R1//LITAF//MBTPS1//CD36//FLNA//HCLS1//LYPLAL1//PKDCC//CDKN2A//PTPN14//SOX4//SP100//ARFIP1//PAM//LEPRE1//DNAJC1//RHBDF1//RHBDF2//LRRC32//RGCC//SRGN//TNFRSF4//GOLPH3L//TGFB3//SYTL4//RPH3AL//FGR//CLEC4E//IRF3…
GO:0051271	negative regulation of cellular component movement	Biological process	52	170	1954	16119	2.52329	1.09683e-10	2.42502e-09	9.95986	0.0266121	ADA//HMOX1//SLIT2//VASH1//DLL4//PTPRM//SP100//NR2F2//THBS1//ACVRL1//TACSTD2//PTPRG//TGFBR3//MMP28//HYAL2//IGFBP3//IGFBP5//ILK//SERPINE1//SEMA6D//CITED2//DLC1//CNN2//PODN//ENG//SULF1//CLIC4//EGFL7//PDGFB//ROBO4//PTPRK//RRAS//ARAP3//BST2//TBX5//THY1//TIE1//TPM1//VCL//STK24//RGCC//TGFB1//BMP5//NOTCH1//MMRN2//KLF4//TIMP1//CTNNA1//CD300A//COL3A1//ACTN4//ACTN1
GO:0051345	positive regulation of hydrolase activity	Biological process	160	809	1954	16119	1.63149	1.12652e-10	2.48061e-09	9.94826	0.0818833	CDKN2A//NOD1//DLC1//EGLN3//DAP//F2R//CARD8//IFI27//LCK//SMAD3//RPS27L//PML//PPARG//BAX//TNF//CASP1//CASP8//TNFSF10//TNFRSF10B//PDIA6//GFPT1//HSPA5//LMNA//ATF3//C19ORF10//DNAJC3//SHC1//HSP90B1//XBP1//CALR//MBTPS1//HERPUD1//ADCY5//EDNRA//EGFR//ADCY4//PDE1C//PDE1B//PLCB2//SELE//C5AR1//LPAR2//CASP7//CYR61//NPNT//MEF2C//PDGFRB//PSME1//PSME4//FN1//PCOLCE2//MMP14//CAV1//ARL1//CCL5//HMGB2//RASA3//RASAL3/…
GO:0014070	response to organic cyclic compound	Biological process	143	700	1954	16119	1.6852	1.13323e-10	2.48537e-09	9.94568	0.0731832	IL6//PPARG//SMAD3//COL1A1//ENG//RAMP2//TXNIP//CTGF//NQO1//DUSP1//ETS1//GPX1//ANXA1//IGF2//IGFBP2//MMP15//ASS1//PAM//PDGFA//PDGFB//PDGFRB//RARA//NR2F2//TGFB1//TH//UCN//CALR//CASP8//SOCS2//NR1H3//CLDN4//FOS//FOSL2//RELA//TGFB3//THBS1//CAV1//ADA//MEF2C//CCND1//PANX1//TRPC3//CASP1//CYP27B1//ALPL//STC2//EDN1//EPO//EGFR//HMOX1//NKX6-1//VCAM1//FGL1//CD36//EGR1//EDNRA//IRAK3//RFTN1//IRF3//NFKBIA//RIPK2//…
GO:0014031	mesenchymal cell development	Biological process	46	141	1954	16119	2.69124	1.18029e-10	2.57823e-09	9.92801	0.0235415	EDNRB//EFNB1//ISL1//KITLG//LEF1//SEMA3F//PHACTR4//SMO//NRP2//FOXF2//FLNA//HGF//FAM101B//LOXL2//NFATC1//NOTCH1//S100A4//SOX9//TGFB1//TGFBR3//LOXL3//HEYL//MSX1//EFNA1//HEY2//COL1A1//GLIPR2//DAB2//BAMBI//WWTR1//GCNT2//RGCC//SMAD3//TGFB1I1//TGFB3//BMP5//TBX5//EDN1//EDNRA//FOXC1//BMPR1A//SOX11//CITED2//JAG1//HES1//NRP1
GO:0042110	T cell activation	Biological process	93	395	1954	16119	1.94222	1.28853e-10	2.80346e-09	9.8899	0.0475947	DOCK2//MYH9//BAX//CD1C//ITGAL//STAT6//RPS6//TP53//TNFSF18//GIMAP1//EGR1//IL7R//JAG2//LCK//BCL11A//GIMAP5//SOX4//ZAP70//CD4//MAP3K8//HLA-DQB1//HLA-DRA//HLA-DRB1//LGALS1//PTPN6//YES1//CAV1//TNFRSF14//CD3E//CD247//MPZL2//CDK6//ZFP36L1//ZFP36L2//TCF3//FZD8//MAFB//ZEB1//BMP4//CDKN2A//ERBB2//ADA//RIPK2//LEF1//CXCL12//TNFRSF4//CXCR4//CD151//LILRB2//ADK//EFNB1//HES1//IL6//PNP//CCL5//VCAM1//CD276//CD59//I…
GO:0034613	cellular protein localization	Biological process	214	1169	1954	16119	1.51012	1.30091e-10	2.81915e-09	9.88575	0.109519	GCC2//SEC61B//NFKBIA//RBM22//BCL3//TGFB1//TNF//TP53//AKR1C3//BAX//TACC3//MDFI//TXNIP//PDIA3//RANBP17//PTTG1IP//OS9//MYO1C//PML//MLPH//IPO11//RPL23//EGR2//CALR//SEC63//PARD3//CACNB1//MICALL1//TRAM1//SSR2//RPL35//SEC11A//SEC61G//RPL36//SEC61A1//RPL26L1//SPCS3//RPL7A//RPL9//RPL10//RPL12//RPL17//RPL19//RPL23A//RPL27//RPL31//RPL37//RPL39//RPL41//RPL36A//RPLP0//RPLP1//RPLP2//RPN2//RPS2//RPS3//RPS3A//RP…
GO:0010604	positive regulation of macromolecule metabolic process	Biological process	357	2177	1954	16119	1.35277	1.45087e-10	3.1317e-09	9.83837	0.182702	GADD45B//TNF//MAP3K8//EGFR//F2R//GNAI2//MAP3K1//NRAS//BMP4//NOD1//CSPG4//EFNA1//LPAR3//SHC2//HGF//INSR//ITGA1//MET//MAP3K11//PLCE1//PXN//SHC1//TGFA//TGFB3//THBS1//C5AR1//CXCR4//RIPK2//LPAR2//MAPKAPK2//CD74//NR1H4//RAMP3//BVES//DAB2//ECE1//VAMP3//FAM129A//IL34//CTGF//EDNRA//EDNRB//ENG//ERBB2//FLT4//GAS6//GPER1//ANXA2//IGF2//CYR61//KDR//PRR5//RARRES2//CCND1//SOX9//TEK//TGFB1//VEGFA//PRR5L//CDK2AP1/…
GO:0001938	positive regulation of endothelial cell proliferation	Biological process	28	63	1954	16119	3.66633	1.5926e-10	3.4241e-09	9.79789	0.0143296	CDH13//CCL26//CYBA//ECM1//FLT4//PRKD2//HMGB2//NR4A1//JUN//KDR//NRARP//EGFL7//PDGFB//PGF//PRKD1//RPTOR//CXCL12//BMP4//BMPR2//TEK//VEGFA//VEGFB//PDCL3//CAV2//NRP2//NRP1//SEMA5A//ACVRL1
GO:0070727	cellular macromolecule localization	Biological process	214	1174	1954	16119	1.50369	1.93486e-10	4.14363e-09	9.71335	0.109519	GCC2//SEC61B//NFKBIA//RBM22//BCL3//TGFB1//TNF//TP53//AKR1C3//BAX//TACC3//MDFI//TXNIP//PDIA3//RANBP17//PTTG1IP//OS9//MYO1C//PML//MLPH//IPO11//RPL23//EGR2//CALR//SEC63//PARD3//CACNB1//MICALL1//TRAM1//SSR2//RPL35//SEC11A//SEC61G//RPL36//SEC61A1//RPL26L1//SPCS3//RPL7A//RPL9//RPL10//RPL12//RPL17//RPL19//RPL23A//RPL27//RPL31//RPL37//RPL39//RPL41//RPL36A//RPLP0//RPLP1//RPLP2//RPN2//RPS2//RPS3//RPS3A//RP…
GO:0003013	circulatory system process	Biological process	93	399	1954	16119	1.92275	2.28342e-10	4.871e-09	9.64141	0.0475947	ADRA1D//ACE//ENPEP//ANPEP//MANF//ADM//MYL4//SLC8A1//IRX5//BVES//EPAS1//PDE4D//CASQ2//HEG1//NOS3//CAV1//TPM1//NCALD//ENG//PRCP//BMPR2//IER3//ECE1//EDN1//GAS6//PDGFB//F2R//CYBA//CYB5R3//EPO//FLI1//MYOF//GUCY1A3//GUCY1B3//HOXB2//DLL4//BDKRB2//CXCL12//SERPING1//ACVRL1//HSPB7//KCNQ1//TH//CACNA1H//RAMP2//COL1A2//EDNRA//EDNRB//HMOX1//LRP5//PPARG//AGTRAP//ACTA2//SGK1//CACNA1C//CD34//EGFR//GPER1//NPPC//PT…
GO:0060284	regulation of cell development	Biological process	134	650	1954	16119	1.70061	2.38828e-10	5.07487e-09	9.62191	0.0685773	DISC1//SMO//VEGFA//CTNNA1//TGFB1//TP53//COL1A1//GLIPR2//DAB2//BAMBI//WWTR1//GCNT2//RGCC//SMAD3//NOTCH1//LEF1//TGFB1I1//TGFB3//EFNA1//BMP5//TBX5//TGFBR3//FRZB//FES//ITGB1//LTK//BCL11A//PRKD1//PTK7//UTRN//SCARF1//SNAPIN//IL15RA//LGALS1//PTPRG//VIM//RELA//EDNRB//NKX6-1//SLIT2//HEY2//DLL1//HES1//ID3//ZFHX3//BMP4//SOX9//IGFBP3//ILK//MEF2C//BOC//EYA1//S1PR5//SIX1//JAG1//DTX1//ZHX2//ID2//ISL1//RHOA//NOT…
GO:0001817	regulation of cytokine production	Biological process	107	483	1954	16119	1.82747	2.43255e-10	5.1489e-09	9.61394	0.0547595	AGPAT2//NFAM1//IFI16//TNF//TRPM4//C10ORF54//GIMAP5//JAK3//BST2//TNFRSF14//IL6//SULF1//FLT4//ISL1//SULF2//BRCA1//TGFB1//IRAK3//TGFB3//TMEM173//IRF3//TNFAIP3//UBA7//NLRX1//NLRC5//RNF135//LZTS1//IRF1//NFKB2//NFKBIA//RELA//STAT6//XRCC5//LRRFIP1//TRIM38//S1PR3//F2R//HLA-B//HLA-DRB1//MAPKAPK2//LTF//ZFP36//GAS6//AXL//RARA//DLL1//PRG2//CMKLR1//THBS1//LEF1//HDAC7//KLF2//VIMP//TNFRSF1A//CD34//RIPK2//ZC3HAV…
GO:0035924	cellular response to vascular endothelial growth factor stimulus	Biological process	19	32	1954	16119	4.89798	2.58313e-10	5.44652e-09	9.58785	0.00972364	PRKD2//HSPB1//PRKD1//VEGFA//FLT4//KDR//NRP2//MYO1C//PDGFRB//NRP1//CD63//GPR124//ADAMTS12//RAMP2//NR4A1//NOTCH1//DLL4//VCAM1//MAPKAPK2
GO:0031325	positive regulation of cellular metabolic process	Biological process	370	2283	1954	16119	1.33693	2.80363e-10	5.88871e-09	9.55228	0.189355	GADD45B//TNF//MAP3K8//EGFR//F2R//GNAI2//MAP3K1//NRAS//BMP4//NOD1//CSPG4//EFNA1//LPAR3//SHC2//HGF//INSR//ITGA1//MET//MAP3K11//PLCE1//PXN//SHC1//TGFA//TGFB3//THBS1//C5AR1//CXCR4//RIPK2//LPAR2//MAPKAPK2//CD74//NR1H4//RAMP3//BVES//DAB2//ECE1//VAMP3//FAM129A//IL34//CTGF//EDNRA//EDNRB//ENG//ERBB2//FLT4//GAS6//GPER1//ANXA2//IGF2//CYR61//KDR//PRR5//RARRES2//CCND1//SOX9//TEK//TGFB1//VEGFA//PRR5L//CDK2AP1/…
GO:2000146	negative regulation of cell motility	Biological process	50	165	1954	16119	2.49977	3.59928e-10	7.53091e-09	9.44378	0.0255885	ADA//HMOX1//SLIT2//VASH1//DLL4//PTPRM//SP100//NR2F2//THBS1//ACVRL1//TACSTD2//PTPRG//TGFBR3//MMP28//HYAL2//IGFBP3//IGFBP5//ILK//SERPINE1//SEMA6D//CITED2//DLC1//CNN2//PODN//ENG//SULF1//CLIC4//EGFL7//PDGFB//ROBO4//PTPRK//RRAS//ARAP3//BST2//TBX5//THY1//TIE1//TPM1//VCL//STK24//RGCC//TGFB1//BMP5//NOTCH1//MMRN2//KLF4//TIMP1//CD300A//COL3A1//CTNNA1
GO:0048568	embryonic organ development	Biological process	94	409	1954	16119	1.89591	4.04495e-10	8.43109e-09	9.39309	0.0481064	CITED2//CEBPB//EGFR//EPAS1//GATA2//PDGFB//SLC8A1//ENG//DLL1//SMAD3//MEF2C//NOTCH1//SOX18//CCDC40//SOX17//SMO//YAP1//HES1//EFNA1//EPHA2//COL2A1//ID3//SOX9//TCAP//NES//RARA//FOXC1//SH2B3//KDR//LMO2//KITLG//TAL1//TGFBR2//TPO//RUNX1//COL11A1//INSIG2//PRRX1//SOBP//SIX1//ITGA8//CELSR1//MAFB//EYA1//EDN1//MSX1//RARB//FOXF1//ID2//SOX11//ADA//FOXF2//RARRES2//TNF//PKDCC//LRP5//TBX2//ZEB1//TH//IRX5//MMP14//B…
GO:0071822	protein complex subunit organization	Biological process	248	1419	1954	16119	1.44173	4.40781e-10	9.1525e-09	9.35578	0.126919	MYH9//ESPL1//CALR//HLA-DRA//HLA-DRB1//HMGB2//NAP1L1//HJURP//SOX9//NASP//EPS8//MYO1B//NEDD9//PAWR//FSCN1//EZR//ACTN4//ACTN1//TRIOBP//GSN//TMSB4X//TMSB10//SMARCE1//RPL35//RPL36//RPL26L1//RPL7A//RPL9//RPL10//RPL12//RPL17//RPL19//RPL23A//RPL27//RPL31//RPL37//RPL39//RPL41//RPL36A//RPLP0//RPLP1//RPLP2//RPS2//RPS3//RPS3A//RPS4X//RPS6//RPS8//RPS9//RPS14//RPS15A//RPS16//RPS18//RPS19//RPS20//RPS24//RPS27//…
GO:0051216	cartilage development	Biological process	51	171	1954	16119	2.4603	4.50981e-10	9.29361e-09	9.34584	0.0261003	COL2A1//COL11A1//CTGF//MGP//SOX9//ARID5A//HSPG2//MEF2C//PTH1R//CREB3L2//BMP4//TGFB1//TGFBI//WNT10B//RUNX3//SULF1//SULF2//BMPR2//FGF18//RARA//RARB//THBS1//THBS3//NPPC//SERPINH1//MAF//ADAMTS7//LTBP3//ADAMTS12//LOXL2//SMAD3//RELA//PKDCC//ACVRL1//COL1A1//MSX1//CYR61//FRZB//EDN1//EVC//CHRDL2//HOXB3//HYAL1//SMAD5//SMAD9//PRRX1//BMP5//BMPR1A//ZEB1//TGFBR2//HYAL2
GO:0090287	regulation of cellular response to growth factor stimulus	Biological process	51	171	1954	16119	2.4603	4.50981e-10	9.29361e-09	9.34584	0.0261003	ENG//SMAD3//SOX11//ZEB1//TGFB1//LTBP4//CDKN1C//CDKN2B//CITED2//DAB2//NPNT//TGFB1I1//TGFBR3//THBS1//ITGA8//CD109//PPP1R15A//BAMBI//HSPA5//SMAD6//HTRA1//PMEPA1//TGFB3//TGFBR2//TP53//CAV2//ADAMTSL2//MYOF//TMEM204//FZD4//NEDD4//MMRN2//PRKD2//GRB10//ITGA5//VEGFA//VEGFB//FGF18//FBN1//LTBP1//DUSP6//SULF1//FAM20C//SULF2//PDGFB//SLIT2//CD63//GPR124//MYO1C//ADAMTS12//UTRN
GO:0030336	negative regulation of cell migration	Biological process	49	161	1954	16119	2.51064	4.56321e-10	9.33322e-09	9.34073	0.0250768	ADA//HMOX1//SLIT2//VASH1//DLL4//PTPRM//SP100//NR2F2//THBS1//ACVRL1//TACSTD2//PTPRG//TGFBR3//MMP28//HYAL2//IGFBP3//IGFBP5//ILK//SERPINE1//SEMA6D//RGCC//TGFB1//BMP5//NOTCH1//MMRN2//KLF4//TIMP1//CD300A//COL3A1//CITED2//DLC1//CNN2//PODN//ENG//SULF1//CLIC4//EGFL7//PDGFB//ROBO4//PTPRK//RRAS//ARAP3//BST2//TBX5//THY1//TIE1//TPM1//VCL//STK24
GO:0043627	response to estrogen	Biological process	49	161	1954	16119	2.51064	4.56321e-10	9.33322e-09	9.34073	0.0250768	RAMP2//TXNIP//COL1A1//CTGF//NQO1//DUSP1//ETS1//GPX1//ANXA1//IGF2//IGFBP2//MMP15//ASS1//PAM//PDGFA//PDGFB//PDGFRB//RARA//NR2F2//TGFB1//TH//UCN//CALR//CASP8//SOCS2//SERPINB9//RAMP3//EGFR//GPER1//TNFRSF1A//CITED2//CTNNA1//CYP27B1//EPO//GHRHR//HMOX1//IL4R//AQP1//KRT19//SMAD6//MMP14//PPARG//CCND1//BRCA1//TEK//TGFB3//TGFBR2//CA2//CAV1
GO:1902578	single-organism localization	Biological process	99	440	1954	16119	1.85608	4.75404e-10	9.65124e-09	9.32294	0.0506653	EYA1//NUMA1//DYNLT1//DOCK2//CD2//BAX//SEC63//MYO1C//PARD3//CACNB1//MICALL1//TRAM1//SSR2//SEC61B//RPL35//SEC11A//SEC61G//RPL36//SEC61A1//RPL26L1//SPCS3//RPL7A//RPL9//RPL10//RPL12//RPL17//RPL19//RPL23A//RPL27//RPL31//RPL37//RPL39//RPL41//RPL36A//RPLP0//RPLP1//RPLP2//RPN2//RPS2//RPS3//RPS3A//RPS4X//RPS6//RPS8//RPS9//RPS14//RPS15A//RPS16//RPS18//RPS19//RPS20//RPS24//RPS27//SSR3//SSR4//RPL23//ESPL1//L…
GO:1902580	single-organism cellular localization	Biological process	99	440	1954	16119	1.85608	4.75404e-10	9.65124e-09	9.32294	0.0506653	EYA1//NUMA1//DYNLT1//DOCK2//CD2//BAX//SEC63//MYO1C//PARD3//CACNB1//MICALL1//TRAM1//SSR2//SEC61B//RPL35//SEC11A//SEC61G//RPL36//SEC61A1//RPL26L1//SPCS3//RPL7A//RPL9//RPL10//RPL12//RPL17//RPL19//RPL23A//RPL27//RPL31//RPL37//RPL39//RPL41//RPL36A//RPLP0//RPLP1//RPLP2//RPN2//RPS2//RPS3//RPS3A//RPS4X//RPS6//RPS8//RPS9//RPS14//RPS15A//RPS16//RPS18//RPS19//RPS20//RPS24//RPS27//SSR3//SSR4//RPL23//ESPL1//L…
GO:0006415	translational termination	Biological process	35	95	1954	16119	3.03919	4.79956e-10	9.70756e-09	9.3188	0.017912	RPL35//RPL36//RPL26L1//RPL7A//RPL9//RPL10//RPL12//RPL17//RPL19//RPL23A//RPL27//RPL31//RPL37//RPL39//RPL41//RPL36A//RPLP0//RPLP1//RPLP2//RPS2//RPS3//RPS3A//RPS4X//RPS6//RPS8//RPS9//RPS14//RPS15A//RPS16//RPS18//RPS19//RPS20//RPS24//RPS27//RPL23
GO:0040013	negative regulation of locomotion	Biological process	56	197	1954	16119	2.34496	4.84613e-10	9.76558e-09	9.3146	0.0286592	ADA//HMOX1//SLIT2//VASH1//DLL4//PTPRM//SP100//NR2F2//THBS1//ACVRL1//TACSTD2//PTPRG//TGFBR3//MMP28//HYAL2//IGFBP3//IGFBP5//ILK//SERPINE1//SEMA6D//CITED2//DLC1//CNN2//PODN//ENG//SULF1//CLIC4//EGFL7//PDGFB//ROBO4//PTPRK//RRAS//ARAP3//BST2//TBX5//THY1//TIE1//TPM1//VCL//STK24//RGCC//TGFB1//IFITM3//IFITM2//SNX3//SEMA3F//NRP1//SEMA5A//BMP5//NOTCH1//MMRN2//KLF4//TIMP1//CTNNA1//CD300A//COL3A1
GO:0032386	regulation of intracellular transport	Biological process	90	387	1954	16119	1.91843	5.05454e-10	1.01481e-08	9.29632	0.0460594	TACC3//MDFI//NFKBIA//TRIP6//PML//EPO//GIMAP5//TRPC3//CAV1//CLIC2//PDE4D//CASQ2//SLC8A1//CACNA1C//CRYAA//MYLK2//SNX3//CDKN1A//GAS6//PDE2A//TMEM173//IL6//TNFRSF1A//EGFR//BAMBI//SMAD3//SEMA5A//WWTR1//TGFB1//UACA//SMN2//SMO//HYAL2//PKIG//MDFIC//BCL3//EDA//RHOA//TNF//IL18R1//LITAF//MBTPS1//CD36//FLNA//HCLS1//LYPLAL1//PKDCC//FES//CD300A//FOXF1//HMOX1//FGR//INPP4B//IER3//NEDD4//CDKN2A//PTPN14//SOX4//SP1…
GO:0051641	cellular localization	Biological process	394	2470	1954	16119	1.31587	5.1509e-10	1.03037e-08	9.28812	0.201638	GCC2//SEC61B//NFKBIA//RBM22//BCL3//TGFB1//TNF//TP53//AKR1C3//EYA1//NUMA1//DYNLT1//DOCK2//CD2//BAX//GPER1//CAP1//A2M//F8//F13A1//FLNA//FN1//GAS6//HGF//HSPA5//IGF2//SERPINE1//PDGFA//PDGFB//PFN1//SRGN//PROS1//SELP//SPARC//TGFB3//THBS1//TIMP1//SERPING1//TMSB4X//VCL//VEGFA//VEGFB//VWF//ACTN4//CALU//ACTN1//CD9//CD36//CD63//WDR1//TNFRSF14//RGCC//TACC3//MDFI//TXNIP//PDIA3//RANBP17//PTTG1IP//LRMP//MAP4K2/…
GO:0030278	regulation of ossification	Biological process	51	172	1954	16119	2.44599	5.6667e-10	1.12941e-08	9.24667	0.0261003	CHSY1//MEF2C//NOTCH1//SOST//SOX9//TGFB1//CYP27B1//MGP//SMAD3//ATRAID//FAM20C//BMP4//BMPR1A//BMPR2//TGFB3//WNT10B//CD276//PKDCC//ECM1//LTBP3//SRGN//CCL3//CDK6//TWIST2//ID1//ID2//ID3//IGFBP5//LRP5//HDAC7//FNDC3B//TNF//HDAC4//CEBPB//CLIC1//JAG1//NPNT//HGF//CYR61//IL6//ILK//LTF//SMAD5//NPPC//PRKD1//SOX11//TP63//PDLIM7//EGR2//LEPRE1//DHRS3
GO:0044802	single-organism membrane organization	Biological process	134	660	1954	16119	1.67484	6.8604e-10	1.36235e-08	9.16365	0.0685773	VAMP8//RFTN1//ANXA2//S100A10//DOCK2//CD2//MYOF//DYSF//BAX//VAV3//GNAI3//LRMP//CAV2//SEC63//MYO1C//PARD3//CACNB1//MICALL1//TRAM1//SSR2//SEC61B//RPL35//SEC11A//SEC61G//RPL36//SEC61A1//RPL26L1//SPCS3//RPL7A//RPL9//RPL10//RPL12//RPL17//RPL19//RPL23A//RPL27//RPL31//RPL37//RPL39//RPL41//RPL36A//RPLP0//RPLP1//RPLP2//RPN2//RPS2//RPS3//RPS3A//RPS4X//RPS6//RPS8//RPS9//RPS14//RPS15A//RPS16//RPS18//RPS19//RP…
GO:0048754	branching morphogenesis of an epithelial tube	Biological process	50	168	1954	16119	2.45513	7.22996e-10	1.43054e-08	9.14086	0.0255885	COL4A1//EDN1//EDNRA//ENG//PLXND1//NRARP//NFATC4//NOTCH4//LEF1//DLL4//CXCL12//TGFBR2//VEGFA//CXCR4//NRP1//SEMA5A//EYA1//NPNT//ILK//MYC//PGF//SIX1//BMP4//SOX9//DCHS1//FOXF1//NRAS//DLG5//EPHA2//LRP5//PML//SLC12A2//DDR1//TMTC3//CELSR1//TFAP2C//TGFB1//TNF//SMO//TACSTD2//BAX//CLIC4//B4GALT1//KDR//MET//MMP14//NOTCH1//RASIP1//PXN//SLIT2
GO:0045596	negative regulation of cell differentiation	Biological process	114	535	1954	16119	1.75778	7.36698e-10	1.45238e-08	9.13271	0.0583419	CTNNA1//TGFB1//TP53//SOSTDC1//EFNA1//BMP5//TBX5//TGFBR3//FRZB//NR1H3//NFKBIA//PPARG//ABCG1//NOTCH1//HDAC4//MED15//BMPR1A//TPT1//KLF4//BCL11A//SLIT2//TFAP2C//RARA//RUNX1//YAP1//CCND1//SMO//SOX9//ZEB1//CAV1//ADAMTS7//LTBP3//RARB//BMP4//ADAMTS12//ZHX2//GATA2//HES1//LRP5//SOX4//ZFP36L2//KLF10//NR2E1//TCF7L1//LDB2//SOX17//ID2//INHBA//DTX1//NRARP//CD74//IRF1//JAG1//FOXO1//WWTR1//GPER1//TRIB2//IL6//TGFB…
GO:0008360	regulation of cell shape	Biological process	38	110	1954	16119	2.84973	7.59908e-10	1.49275e-08	9.11924	0.0194473	PARVB//MYL12B//DLC1//CDC42EP2//CDC42EP3//MYL12A//FERMT2//CDC42EP1//BVES//FGD4//CDC42EP5//FGD5//EPB42//EPS8//FES//FGR//FN1//RHOQ//BAMBI//SH3KBP1//IL6//ITGA7//ITGB2//KDR//MYH9//MYO10//FBLIM1//PALMD//PARVA//FGD6//ATP10A//RHOJ//PXN//CCL3//ARAP3//VEGFA//EZR//FMNL3
GO:0010634	positive regulation of epithelial cell migration	Biological process	31	79	1954	16119	3.23704	7.63041e-10	1.49354e-08	9.11745	0.0158649	EDN1//ETS1//FLT4//PRKD2//GPR124//KDR//PRKD1//BMP4//BMPR2//SPARC//TEK//THBS1//VEGFA//NRP2//NRP1//SCARB1//HSPB1//AMOTL1//PDGFB//TGFB1//HDAC7//HDAC9//MET//SEMA5A//GLIPR2//HYAL1//AQP1//PFN1//SOX9//TGFBR2//PPM1F
GO:0045766	positive regulation of angiogenesis	Biological process	36	101	1954	16119	2.94032	7.89137e-10	1.5391e-08	9.10285	0.0184237	VEGFB//HDAC7//VEGFA//HDAC9//RAMP2//RAPGEF3//ADM//ECM1//ETS1//PRKD2//GATA2//HMOX1//HSPB1//HYAL1//AQP1//ISL1//KDR//NOS3//SERPINE1//ANGPTL4//PGF//PRKD1//PTGIS//RRAS//CX3CL1//BRCA1//TEK//TGFBR2//THBS1//NR2E1//TNFRSF1A//PDCL3//RUNX1//SEMA5A//ACVRL1//CD34
GO:0008015	blood circulation	Biological process	91	397	1954	16119	1.89088	8.91705e-10	1.73295e-08	9.04978	0.0465711	ADRA1D//ACE//ENPEP//ANPEP//MANF//ADM//MYL4//SLC8A1//IRX5//BVES//EPAS1//PDE4D//CASQ2//NOS3//CAV1//TPM1//NCALD//ENG//PRCP//BMPR2//IER3//ECE1//EDN1//GAS6//PDGFB//F2R//CYBA//HSPB7//KCNQ1//TH//CACNA1H//RAMP2//COL1A2//EDNRA//EDNRB//GUCY1A3//HMOX1//LRP5//PPARG//AGTRAP//ACTA2//SGK1//CACNA1C//ACVRL1//CD34//EGFR//GPER1//NPPC//PTPRM//UCN//ADA//HEY2//CLIC2//HDAC4//BDKRB2//TRPM4//GPX1//ITGA1//PLOD3//TEK//YES1…
GO:0043535	regulation of blood vessel endothelial cell migration	Biological process	22	44	1954	16119	4.12462	8.99888e-10	1.7365e-08	9.04581	0.011259	AMOTL1//PRKD2//HSPB1//PDGFB//PRKD1//TGFB1//THBS1//VEGFA//VASH1//RGCC//ACVRL1//NR2E1//HDAC7//HDAC9//NOTCH1//DLL4//MMRN2//KLF4//EFNA1//EPHA2//PRCP//SH3BGRL3
GO:0048010	vascular endothelial growth factor receptor signaling pathway	Biological process	22	44	1954	16119	4.12462	8.99888e-10	1.7365e-08	9.04581	0.011259	MYOF//TMEM204//FZD4//NEDD4//MMRN2//PRKD2//GRB10//ITGA5//VEGFA//VEGFB//FGF18//HSPB1//PRKD1//FOXC1//SULF1//FLT4//KDR//PGF//BMPR2//NRP2//NRP1//MAPKAPK2
GO:0009607	response to biotic stimulus	Biological process	142	714	1954	16119	1.6406	9.04774e-10	1.73978e-08	9.04346	0.0726714	IER3//PRG2//TMEM173//PML//TNFAIP3//PRF1//PVR//PVRL2//NOD1//GNLY//ADAMTS5//STAB1//BCL3//TNFRSF1A//CDK6//IFITM3//IFI44//SIVA1//NPC2//IFITM2//IVNS1ABP//IRAK3//FGR//ANPEP//HSPB1//HYAL1//IFNAR1//IFNAR2//IFNGR1//ISG20//ITGB1//MEF2C//DUOX2//BATF3//ZC3HAV1//ACTA2//RPS15A//CCL5//CXCL12//SLC1A5//BST2//TNF//TPT1//CXCR4//HYAL2//TNFRSF14//HSPA5//VIMP//TP53//TNFAIP8//IL6//MYO1F//RPL39//C5AR1//HIST1H2BK//RIPK2/…
GO:0043207	response to external biotic stimulus	Biological process	137	682	1954	16119	1.6571	9.16702e-10	1.75039e-08	9.03777	0.0701126	IER3//PRG2//TMEM173//PML//TNFAIP3//NOD1//GNLY//ADAMTS5//STAB1//BCL3//TNFRSF1A//CDK6//IFITM3//IFI44//SIVA1//NPC2//IFITM2//IVNS1ABP//IRAK3//FGR//ANPEP//HSPB1//HYAL1//IFNAR1//IFNAR2//IFNGR1//ISG20//ITGB1//MEF2C//DUOX2//BATF3//ZC3HAV1//PVRL2//ACTA2//RPS15A//CCL5//CXCL12//SLC1A5//BST2//TNF//TPT1//CXCR4//HYAL2//TNFRSF14//TNFAIP8//IL6//MYO1F//RPL39//C5AR1//HIST1H2BK//RIPK2//IL27RA//CD36//SERPINE1//SELP/…
GO:0051707	response to other organism	Biological process	137	682	1954	16119	1.6571	9.16702e-10	1.75039e-08	9.03777	0.0701126	IER3//PRG2//TMEM173//PML//TNFAIP3//NOD1//GNLY//ADAMTS5//STAB1//BCL3//TNFRSF1A//CDK6//IFITM3//IFI44//SIVA1//NPC2//IFITM2//IVNS1ABP//IRAK3//FGR//ANPEP//HSPB1//HYAL1//IFNAR1//IFNAR2//IFNGR1//ISG20//ITGB1//MEF2C//DUOX2//BATF3//ZC3HAV1//PVRL2//ACTA2//RPS15A//CCL5//CXCL12//SLC1A5//BST2//TNF//TPT1//CXCR4//HYAL2//TNFRSF14//TNFAIP8//IL6//MYO1F//RPL39//C5AR1//HIST1H2BK//RIPK2//IL27RA//CD36//SERPINE1//SELP/…
GO:0007169	transmembrane receptor protein tyrosine kinase signaling pathway	Biological process	139	695	1954	16119	1.64985	9.32378e-10	1.77412e-08	9.03041	0.0711361	TGFA//SPRY1//CDKN1A//ADCY5//AP2S1//EGFR//ADCY4//EPS8//ERBB2//FOXO1//SH3KBP1//NR4A1//LCK//KITLG//MOV10//NRAS//PLCE1//PDE1C//PDE1B//PDGFA//PDGFB//PDGFRB//PXN//SHC1//SOX9//TGFB1//FGF18//IQGAP1//TCIRG1//EIF4EBP1//EIF4EBP2//RHOQ//SHC2//GRB10//IDE//IGF2//INSR//PDK4//RPTOR//RPS6//ATP6V0E1//CTGF//NDST1//MYOF//TMEM204//FZD4//NEDD4//MMRN2//PRKD2//ITGA5//VEGFA//VEGFB//ADRA2C//SULF1//SULF2//HSPB1//PRKD1//DDR…
GO:0022617	extracellular matrix disassembly	Biological process	41	125	1954	16119	2.70575	9.93539e-10	1.88393e-08	9.00282	0.0209826	ETS1//DDR1//TGFB1//ADAMTS5//COL1A1//COL1A2//COL2A1//COL3A1//COL4A1//COL4A2//COL4A6//COL5A1//COL5A2//COL6A2//COL6A3//COL8A1//COL11A1//COL12A1//CTSK//DCN//A2M//ENG//FBN1//FN1//HSPG2//LAMA3//LAMB1//LAMC1//MMP1//MMP2//MMP14//MMP15//MMP19//NID1//COL5A3//BSG//TIMP1//TIMP2//COL14A1//COL18A1//COL23A1
GO:0045184	establishment of protein localization	Biological process	257	1495	1954	16119	1.4181	1.07659e-09	2.03435e-08	8.96795	0.131525	GCC2//SEC61B//NFKBIA//RBM22//BCL3//TGFB1//TNF//TP53//AKR1C3//BAX//TNFRSF14//TACC3//MDFI//TXNIP//PDIA3//RANBP17//PTTG1IP//OS9//MYO1C//PML//MLPH//IPO11//RPL23//EGR2//CALR//SEC63//PARD3//CACNB1//MICALL1//TRAM1//SSR2//RPL35//SEC11A//SEC61G//RPL36//SEC61A1//RPL26L1//SPCS3//RPL7A//RPL9//RPL10//RPL12//RPL17//RPL19//RPL23A//RPL27//RPL31//RPL37//RPL39//RPL41//RPL36A//RPLP0//RPLP1//RPLP2//RPN2//RPS2//RPS3/…
GO:0022612	gland morphogenesis	Biological process	39	116	1954	16119	2.77345	1.12689e-09	2.12205e-08	8.94812	0.0199591	EGFR//TGFB1//TGFB3//DUOX2//FRZB//IGFBP5//CAV1//B4GALT1//PML//BAX//BMP4//STAT6//TGFBR2//EPHA2//LRP5//SLC12A2//DDR1//IL6//PDGFB//TGM2//TP63//SOX9//TBX2//TFAP2C//SOSTDC1//EDA//TNF//HGF//MET//PLXND1//NRP1//NTN4//PDGFA//SULF1//RXRA//NOTCH1//CYP7B1//CRIP1//SLIT2
GO:0031399	regulation of protein modification process	Biological process	217	1218	1954	16119	1.46969	1.16229e-09	2.18119e-08	8.93469	0.111054	CDKN1A//CDKN2B//CKS1B//CCNYL1//SERTAD1//CDC6//GADD45B//TNF//MAP3K8//EGFR//F2R//GNAI2//MAP3K1//NRAS//BMP4//NOD1//CSPG4//EFNA1//LPAR3//SHC2//HGF//INSR//ITGA1//MET//MAP3K11//PLCE1//PXN//SHC1//TGFA//TGFB3//THBS1//C5AR1//CXCR4//RIPK2//LPAR2//MAPKAPK2//CD74//SPRED1//DUSP1//DUSP6//DUSP7//SPRED2//DUSP22//RGS3//RGS4//CAV1//PML//FAM129A//WWTR1//IGFBP3//SMAD3//KIRREL//IMPACT//TGFB1//PRR5L//MYADM//SLIT2//IL3…
GO:0009628	response to abiotic stimulus	Biological process	179	962	1954	16119	1.53494	1.36562e-09	2.554e-08	8.86467	0.091607	ADA//RAMP2//CITED2//TACC3//EGLN3//WTIP//ADM//EDN1//EDNRA//ENG//EPAS1//ETS1//RHOA//LOXL2//SMAD3//SMAD9//MMP2//MMP14//NPPC//PAM//ANGPTL4//PDGFA//PDGFB//PGF//PLAT//PLAU//PLOD1//PLOD2//PML//AGTRAP//CXCL12//SOD3//TEK//TGFB1//TGFB3//TGFBR3//TH//THBS1//TNF//TNFRSF1A//HSP90B1//VCAM1//VEGFA//CXCR4//ACTN4//APOLD1//CASP1//AJUBA//CAV1//NOL3//PDLIM1//TXNIP//COL3A1//DCN//FOS//FOSL2//IGFBP2//IL6//INHBB//JUN//LC…
GO:0060348	bone development	Biological process	44	141	1954	16119	2.57423	1.4604e-09	2.71557e-08	8.83553	0.0225179	COL1A1//COL2A1//ALPL//HSPG2//INPPL1//MEF2C//MMP14//BMP4//TEK//FGF18//SOX9//EVC//RARA//RARB//THBS1//THBS3//NPPC//SERPINH1//ANO6//RHOA//DCHS1//LRRC17//LRP5//CITED2//LTBP3//LTF//MSX1//DHRS3//INSIG2//TGFB1//TGFB3//SLC38A10//SPNS2//ENG//SULF1//SMAD5//SMAD9//PPIB//DYM//SULF2//LEPRE1//SPARC//VKORC1//TRIM45
GO:0006954	inflammatory response	Biological process	118	566	1954	16119	1.7198	1.46549e-09	2.71557e-08	8.83402	0.0603889	A2M//SERPING1//CD59//HMOX1//F2R//TGFB1//PRCP//AK7//HLA-DRB1//NOTCH1//TNF//SELE//JAM3//B4GALT1//VCAM1//IL4R//SLC7A2//ANO6//THBS1//ANXA1//PPARG//IL6//OSMR//CCL5//GPX1//VIMP//CEBPB//F8//FN1//ASS1//SIGIRR//CD163//CFH//CFI//PROS1//C7//EDNRB//PTGER3//SERPINE1//MASP1//SBNO2//BIRC2//IL1R1//RELA//ADAMTS12//CASP1//CASP4//ADA//NR1H3//CALCRL//FOXF1//GPER1//ISL1//SMAD3//NT5E//UACA//PTGIS//TEK//TNFAIP3//TNFRSF…
GO:0003012	muscle system process	Biological process	80	336	1954	16119	1.9641	1.46693e-09	2.71557e-08	8.83359	0.0409417	TNF//TNNT3//TCAP//RCSD1//GJC1//MYL12B//MYL9//CKMT2//LMOD1//MYOF//HSBP1//ITGA1//MYH11//MYL6//MYLK//PXN//ACTA2//SGCA//SLC8A1//SNTB1//TPM1//TPM2//UTRN//VCL//SLMAP//CALD1//CACNA1H//CALCRL//HSPB6//EDNRA//PDE4D//BDKRB2//SMTN//CNN1//PLCE1//CAV1//ARG2//CASQ2//MYLK2//ADA//EDN1//F2R//NPNT//RHOA//AKAP13//ADK//MEF2C//PDE5A//RGS2//CLIC2//CACNA1C//HDAC4//NOS3//KLF4//HMOX1//EDNRB//SULF1//SULF2//CYBA//HEY2//MYL4…
GO:0010810	regulation of cell-substrate adhesion	Biological process	45	146	1954	16119	2.54257	1.48415e-09	2.73815e-08	8.82852	0.0230297	DDR1//CDKN2A//THBS1//CDH13//CDK6//EMP2//ILK//PLEKHA2//UTRN//CD36//EMILIN1//COL8A1//EGFLAM//FBLN2//FOXF1//NPNT//ABI3BP//CYR61//ITGA6//ITGA5//ITGB1//NID1//SMOC2//PPM1F//COL1A1//GCNT2//LGALS1//NOTCH1//FZD4//EFNA5//KDR//SMAD3//S100A10//TEK//VEGFA//MMP14//ACVRL1//TACSTD2//ARPC2//TRIOBP//DAB2//CALR//MYADM//PLAU//SERPINE1
GO:0031327	negative regulation of cellular biosynthetic process	Biological process	206	1146	1954	16119	1.48285	1.5004e-09	2.75881e-08	8.82379	0.105425	ZBTB42//NR1H3//CDKN1C//CITED2//TXNIP//WWP2//PKIG//PLK3//AEBP1//GLIS3//DLX1//E2F1//EDN1//EDNRB//EFNA1//EGR1//AHR//ENG//ETS2//ETV6//FHL2//ZHX2//FOXF1//FOXO1//HEY2//BCL6B//WWTR1//KANK2//GATA2//HEYL//HBE1//HCLS1//HDAC1//HIC1//HOXB3//HES1//HSBP1//HSF4//ID1//ID2//ID3//IFI16//IRF3//ISL1//SMAD3//MAF//MDFI//MEF2C//MITF//NRARP//MSX1//MYC//ZFHX3//ATF3//NFATC2//NFATC4//NKX6-1//NOTCH1//PAWR//LEF1//PDE2A//HDAC…
GO:0019538	protein metabolic process	Biological process	682	4688	1954	16119	1.20008	1.53559e-09	2.81404e-08	8.81372	0.349028	CDKN1A//CDKN2B//CKS1B//CCNYL1//SERTAD1//CDC6//GADD45B//TNF//MAP3K8//EGFR//F2R//GNAI2//MAP3K1//NRAS//BMP4//NOD1//CSPG4//EFNA1//LPAR3//SHC2//HGF//INSR//ITGA1//MET//MAP3K11//PLCE1//PXN//SHC1//TGFA//TGFB3//THBS1//C5AR1//CXCR4//RIPK2//LPAR2//MAPKAPK2//CD74//SPRED1//DUSP1//DUSP6//DUSP7//SPRED2//DUSP22//RGS3//RGS4//CAV1//CDKN2A//DDB2//PSME4//BIRC2//PSMA4//PSMB1//PSMB3//PSMB8//PSME1//UBE2D2//UBA7//OS9//W…
GO:0048545	response to steroid hormone	Biological process	84	360	1954	16119	1.92482	1.61769e-09	2.95459e-08	8.7911	0.0429887	COL1A1//ENG//RAMP2//TXNIP//CTGF//NQO1//DUSP1//ETS1//GPX1//ANXA1//IGF2//IGFBP2//MMP15//ASS1//PAM//PDGFA//PDGFB//PDGFRB//RARA//NR2F2//TGFB1//TH//UCN//CALR//CASP8//SOCS2//NR1H3//CLDN4//FOS//FOSL2//RELA//TGFB3//THBS1//CAV1//EDN1//EPO//NR5A2//GPER1//NR4A1//LEF1//PPARG//RARB//RXRA//BMP4//NR2E1//NR1H4//CITED2//CTNNA1//CYP27B1//GHRHR//HMOX1//IL4R//AQP1//KRT19//SMAD6//MMP14//CCND1//BRCA1//TEK//TGFBR2//CA2…
GO:0060341	regulation of cellular localization	Biological process	170	904	1954	16119	1.55129	1.63086e-09	2.96871e-08	8.78758	0.087001	GPER1//TNF//TNFRSF14//RGCC//TACC3//MDFI//NFKBIA//RAPGEF3//CPT1A//ADRA2C//SEC11A//KCNS3//RAP1B//SPCS3//CCL5//SLC2A1//SLC16A1//CACNA1C//IQGAP1//TRIP6//PML//EPO//GIMAP5//TRPC3//CAV1//CLIC2//PDE4D//CASQ2//SLC8A1//INHBA//INHBB//EDN1//NMB//SOX11//RPH3AL//ISL1//NKX6-1//SOX4//CRYAA//MYLK2//SNX3//CDKN1A//GAS6//PDE2A//TMEM173//IL6//TNFRSF1A//CXCL12//EGFR//BAMBI//SMAD3//SEMA5A//WWTR1//HLA-DRB1//TGFB1//UACA/…
GO:0032496	response to lipopolysaccharide	Biological process	61	230	1954	16119	2.18784	1.69729e-09	3.07936e-08	8.77024	0.031218	IRF3//NFKBIA//NOS3//CCL3//CCL5//TGFB1//TNF//RIPK2//SCARB1//LTF//SIGIRR//PRDM1//NR1H3//LILRB2//EDNRB//HMGB2//IL6//MEF2C//ASS1//SERPINE1//PDE4D//AXL//VIMP//RARA//RELA//TNFAIP3//TNFRSF1B//TNIP2//CD14//CD36//LITAF//IL18BP//CEBPB//IRAK3//ADM//CYP27B1//DCN//EDN1//EDNRA//EPO//F2R//FOS//ALPL//IL10RA//JUN//GNG12//PTGFR//SELE//SELP//SPARC//TCF3//TH//THBD//TJP1//TNFRSF1A//C5AR1//VCAM1//CASP1//CASP8//MAPKAPK…
GO:1902105	regulation of leukocyte differentiation	Biological process	57	209	1954	16119	2.24979	1.88378e-09	3.4064e-08	8.72497	0.0291709	KITLG//RARA//RUNX1//HCLS1//LEF1//TESC//GAS6//IL15RA//AXL//GIMAP5//ZEB1//BMP4//CDKN2A//ERBB2//ADA//IL7R//NFAM1//PTPN6//ID2//INHBA//INPP5D//PRDM1//SPINK5//HLA-DOA//CD2//DTX1//NRARP//CD74//ZAP70//SOX13//LCK//IRF1//LILRB2//FBXO7//IL4R//JAK3//RIPK2//IL6//GATA2//CASP8//MYC//JUN//MITF//LRRC17//FSTL3//CCL3//INPP4B//FOS//KLF10//TNF//CA2//PNP//TGFBR2//TAL1//HLA-B//TYROBP//LTF
GO:0045446	endothelial cell differentiation	Biological process	29	73	1954	16119	3.27709	1.90763e-09	3.43813e-08	8.71951	0.0148414	GPX1//CLIC4//ID1//MET//NOTCH4//HEG1//COL18A1//PLOD3//ENG//APOLD1//ACVRL1//BMP4//SOX18//BMPR2//HEY2//NOTCH1//NR2F2//SOX17//RAPGEF3//MSN//PDE2A//PDE4D//RAP1B//EZR//MYADM//NRP1//S1PR3//JAG1//KDR
GO:0060326	cell chemotaxis	Biological process	55	199	1954	16119	2.27994	2.13651e-09	3.83798e-08	8.6703	0.0281474	ANO6//TRPM4//CCL5//CXCR4//IL6//LGALS3//PDGFB//RPS19//CCL3//VEGFA//SLIT2//CMKLR1//RARRES2//THBS1//MMP28//VAV3//AMICA1//ITGA1//ITGA9//ITGB2//CKLF//PDE4D//CX3CL1//C5AR1//GAS6//NR4A1//RAB13//NRP1//PRKD2//HSPB1//PRKD1//EDNRB//CXCL16//VEGFB//EMR2//PDGFRB//PARVA//JAM3//EDN1//EDNRA//CD74//SERPINE1//CXCL12//CALR//NOTCH1//MET//SEMA5A//CCL26//EPHA2//ENG//HGF//HMGB2//RHOG//LEF1//VCAM1
GO:0051241	negative regulation of multicellular organismal process	Biological process	86	374	1954	16119	1.89688	2.20455e-09	3.94722e-08	8.65668	0.0440123	ADRA1D//C10ORF54//JAK3//BST2//F2R//CYBA//ANXA5//C1QTNF1//NOS3//PDGFA//PDGFB//THBD//RGS2//IRAK3//TGFB1//TGFB3//MYLIP//KLF4//EDN1//SERPINE1//CD34//CHSY1//MEF2C//NOTCH1//SOST//SOX9//ECM1//LTBP3//SRGN//CCL3//TNFRSF21//IRF3//TNFAIP3//UBA7//NLRX1//NLRC5//RNF135//GAS6//HLA-DRB1//GIMAP5//AXL//RARA//DLL1//PRG2//CMKLR1//THBS1//LEF1//HDAC7//KLF2//VIMP//TNF//TNFRSF1A//HMOX1//IL6//FXN//LGMN//STC2//ADA//ANXA2/…
GO:0048863	stem cell differentiation	Biological process	75	310	1954	16119	1.99578	2.24912e-09	4.01387e-08	8.64799	0.0383828	EDNRB//EFNB1//ISL1//KITLG//LEF1//SEMA3F//PHACTR4//SMO//NRP2//FOXF2//FLNA//HGF//FAM101B//LOXL2//NFATC1//NOTCH1//S100A4//SOX9//TGFB1//TGFBR3//LOXL3//HEYL//MSX1//EFNA1//HEY2//TBX2//COL1A1//GLIPR2//DAB2//BAMBI//WWTR1//GCNT2//RGCC//SMAD3//TGFB1I1//TGFB3//BMP5//TBX5//EDN1//EDNRA//FOXC1//BMPR1A//SOX11//FRZB//MEF2C//MED15//TPT1//KLF4//TFAP2C//YAP1//ZHX2//GATA2//HES1//LRP5//SOX4//ZFP36L2//KLF10//NR2E1//TC…
GO:0048705	skeletal system morphogenesis	Biological process	56	205	1954	16119	2.25345	2.44392e-09	4.34731e-08	8.61191	0.0286592	COL2A1//COL11A1//CTGF//MGP//SOX9//COL1A1//ALPL//HSPG2//INPPL1//MEF2C//MMP14//BMP4//TEK//FGF18//EVC//RARA//RARB//THBS1//THBS3//NPPC//SERPINH1//IRX5//SMAD3//PRRX1//SIX1//TBX15//TGFBR2//EIF4A3//NDST1//SMO//TGFB3//EYA1//HOXB2//HOXB3//HOXB6//HOXC9//MDFI//ALX4//SOX11//ZEB1//HYAL1//MMP2//WNT10B//CITED2//LRP5//LTBP3//LTF//MSX1//DHRS3//INSIG2//TGFB1//PDGFRB//CSRNP1//TCF15//ARID5B//HYAL2
GO:0045667	regulation of osteoblast differentiation	Biological process	36	105	1954	16119	2.82831	2.6701e-09	4.73422e-08	8.57347	0.0184237	CDK6//TWIST2//ID1//ID2//ID3//IGFBP5//LRP5//SMAD3//NOTCH1//HDAC7//FNDC3B//TNF//HDAC4//CEBPB//CLIC1//JAG1//NPNT//HGF//CYR61//IL6//ILK//LTF//SMAD5//MEF2C//NPPC//ATRAID//PRKD1//FAM20C//BMP4//BMPR1A//BMPR2//SOX11//WNT10B//CD276//TP63//PDLIM7
GO:0009890	negative regulation of biosynthetic process	Biological process	207	1162	1954	16119	1.46953	2.96718e-09	5.24394e-08	8.52766	0.105937	ZBTB42//NR1H3//CDKN1C//CITED2//TXNIP//WWP2//PKIG//PLK3//AEBP1//GLIS3//DLX1//E2F1//EDN1//EDNRB//EFNA1//EGR1//AHR//ENG//ETS2//ETV6//FHL2//ZHX2//FOXF1//FOXO1//HEY2//BCL6B//WWTR1//KANK2//GATA2//HEYL//HBE1//HCLS1//HDAC1//HIC1//HOXB3//HES1//HSBP1//HSF4//ID1//ID2//ID3//IFI16//IRF3//ISL1//SMAD3//MAF//MDFI//MEF2C//MITF//NRARP//MSX1//MYC//ZFHX3//ATF3//NFATC2//NFATC4//NKX6-1//NOTCH1//PAWR//LEF1//PDE2A//HDAC…
GO:0015031	protein transport	Biological process	240	1391	1954	16119	1.4233	2.97945e-09	5.24864e-08	8.52586	0.122825	GCC2//SEC61B//NFKBIA//RBM22//BCL3//TGFB1//TNF//TP53//AKR1C3//TNFRSF14//TACC3//MDFI//TXNIP//PDIA3//RANBP17//PTTG1IP//OS9//MYO1C//PML//MLPH//IPO11//RPL23//EGR2//CALR//SEC63//PARD3//CACNB1//MICALL1//TRAM1//SSR2//RPL35//SEC11A//SEC61G//RPL36//SEC61A1//RPL26L1//SPCS3//RPL7A//RPL9//RPL10//RPL12//RPL17//RPL19//RPL23A//RPL27//RPL31//RPL37//RPL39//RPL41//RPL36A//RPLP0//RPLP1//RPLP2//RPN2//RPS2//RPS3//RPS3…
GO:0072073	kidney epithelium development	Biological process	43	139	1954	16119	2.55192	3.01376e-09	5.28415e-08	8.52089	0.0220061	FOXC1//NPNT//ARG2//SMAD3//SMAD5//SMAD6//SMAD9//TSHZ3//RARA//RARB//SDC1//SIX1//BMP4//TGFB1//SLIT2//EYA1//ILK//MYC//PGF//SOX9//DCHS1//HES1//TACSTD2//CD34//HEYL//DLL1//MYO1E//PODXL//IQGAP1//JAG1//NOTCH1//IRX2//IRX3//IRX1//PROM1//MEF2C//AQP1//LAMB2//PDGFB//SMO//YAP1//WWTR1//VEGFA
GO:0043123	positive regulation of I-kappaB kinase/NF-kappaB signaling	Biological process	46	154	1954	16119	2.46406	3.01896e-09	5.28415e-08	8.52014	0.0235415	NOD1//TRIM38//PLK2//CANT1//ECM1//EDA//EEF1D//F2R//FKBP1A//FLNA//HMOX1//BIRC2//IRF3//RHOA//RHOC//LGALS1//LGALS9//LTBR//LTF//IRAK4//SHISA5//TNFRSF19//PRKD1//ZC3HAV1//SLC44A2//MIER1//RELA//S100A4//BST2//TGM2//TSPAN6//TNF//TNFRSF1A//TRAF5//TNIP2//APOL3//CASP1//CASP8//CASP10//TMEM101//AJUBA//TNFSF10//RIPK2//TNFRSF10B//CD36//LITAF
GO:0051223	regulation of protein transport	Biological process	86	377	1954	16119	1.88179	3.31683e-09	5.78697e-08	8.47928	0.0440123	TNF//TNFRSF14//TACC3//MDFI//NFKBIA//TRIP6//SNX3//CDKN1A//GAS6//PDE2A//TMEM173//IL6//TNFRSF1A//EGFR//BAMBI//SMAD3//SEMA5A//WWTR1//TGFB1//UACA//SMN2//SMO//HYAL2//PKIG//MDFIC//BCL3//EDA//RHOA//IL18R1//LITAF//MBTPS1//CD36//FLNA//HCLS1//LYPLAL1//PKDCC//CDKN2A//PTPN14//SOX4//SP100//ARFIP1//PAM//LEPRE1//DNAJC1//RHBDF1//RHBDF2//LRRC32//RGCC//SRGN//TNFRSF4//GOLPH3L//TGFB3//SYTL4//RPH3AL//FGR//CLEC4E//IRF3…
GO:0050866	negative regulation of cell activation	Biological process	41	130	1954	16119	2.60168	3.70382e-09	6.44158e-08	8.43135	0.0209826	GPER1//C1QTNF1//NOS3//PDGFA//PDGFB//THBD//CDKN2A//CD300A//TNFRSF13B//TNFRSF21//INPP5D//PAWR//PRDM1//BMP4//ERBB2//LILRB2//HLA-DRB1//PTPN6//TGFB1//CD276//PDE5A//NR1H3//FOXF1//HMOX1//ID2//INHBA//DTX1//NRARP//CD74//IRF1//FBXO7//IL4R//JAK3//LRRC32//TNFRSF14//SOX11//GIMAP5//TNFAIP3//AXL//C10ORF54//LGALS3
GO:0050778	positive regulation of immune response	Biological process	107	506	1954	16119	1.7444	3.85899e-09	6.69013e-08	8.41353	0.0547595	MASP1//A2M//SERPING1//HLA-A//HLA-B//HLA-C//HLA-E//HLA-F//MR1//CD59//TMEM173//IFI16//NOD1//CNPY3//CTSK//DUSP6//DUSP7//FOS//BIRC2//IRF3//ITGB2//JUN//MEF2C//MAP3K1//NFKB2//NFKBIA//IRAK4//LGMN//RELA//HSP90B1//UBE2D2//UNC93B1//CASP8//RIPK2//MAPKAPK2//CD14//CD36//ADA//GIMAP5//TNIP1//IRAK3//IL27RA//CD74//PVR//PVRL2//TNF//RGCC//CFH//C1QA//C7//CFI//RFTN1//PRKD2//TNFRSF21//HLA-DQB1//HLA-DRA//HLA-DRB1//INPP…
GO:0043122	regulation of I-kappaB kinase/NF-kappaB signaling	Biological process	57	213	1954	16119	2.20754	4.0381e-09	6.97851e-08	8.39382	0.0291709	NFKBIA//TRIP6//BCL3//EDA//RHOA//TNF//IL18R1//UACA//LITAF//NOD1//TRIM38//PLK2//CANT1//ECM1//EEF1D//F2R//FKBP1A//FLNA//HMOX1//BIRC2//IRF3//RHOC//LGALS1//LGALS9//LTBR//LTF//IRAK4//SHISA5//TNFRSF19//PRKD1//ZC3HAV1//SLC44A2//MIER1//RELA//S100A4//BST2//TGM2//TSPAN6//TNFRSF1A//TRAF5//TNIP2//APOL3//CASP1//CASP8//CASP10//TMEM101//AJUBA//TNFSF10//RIPK2//TNFRSF10B//CD36//TNIP1//CARD8//TLE1//TNFAIP3//NLRX1//…
GO:0045216	cell-cell junction organization	Biological process	54	198	1954	16119	2.24979	4.99568e-09	8.60612e-08	8.30141	0.0276356	GJC1//GJA4//HDAC7//HEG1//TJP1//CTNNA1//GJA5//CD9//CDH5//CDH6//CDH13//CTNND1//MLLT4//RAB8B//PVR//PVRL2//ACTB//ACTG1//RAMP2//VCL//RHOA//RHOC//DLG5//SHROOM2//KIFC3//DLC1//FERMT2//PTPRK//PXN//THY1//TRIP6//AJUBA//ACTN1//EFNA5//KDR//SMAD3//S100A10//TEK//VEGFA//PPM1F//MMP14//THBS1//ACVRL1//ITGB1//PARD3//RAB13//MICALL2//ACTN4//MYO1C//PRKCH//LIMS1//LIMS2//TGFB1//TGFB3
GO:0010595	positive regulation of endothelial cell migration	Biological process	24	55	1954	16119	3.59967	5.07943e-09	8.72288e-08	8.29419	0.0122825	PRKD2//HSPB1//PRKD1//VEGFA//AMOTL1//PDGFB//TGFB1//THBS1//HDAC7//HDAC9//MET//SEMA5A//EDN1//ETS1//FLT4//GPR124//KDR//BMP4//BMPR2//SPARC//TEK//NRP2//NRP1//SCARB1
GO:0070663	regulation of leukocyte proliferation	Biological process	50	177	1954	16119	2.33029	5.13916e-09	8.79779e-08	8.28911	0.0255885	AHR//CDKN2A//CD300A//TNFRSF13B//TNFRSF21//INPP5D//PAWR//PRDM1//ADA//CDKN1A//VAV3//CLCF1//IL13RA1//MEF2C//NFATC2//TCF3//TNFRSF4//CD74//ERBB2//BMP4//RIPK2//LILRB2//ADK//EFNB1//HES1//IL6//ITGAL//PNP//CCL5//VCAM1//CD276//CD3E//CD59//IGF2//IGFBP2//CD209//LGALS3//TNFSF18//HLA-DRB1//PTPN6//TGFB1//PDE5A//LRRC32//ZAP70//TNFRSF14//SOX11//KITLG//TNFAIP3//C10ORF54//IRF1
GO:0010562	positive regulation of phosphorus metabolic process	Biological process	161	858	1954	16119	1.54793	5.32564e-09	9.06023e-08	8.27363	0.0823951	GADD45B//TNF//MAP3K8//EGFR//F2R//GNAI2//MAP3K1//NRAS//BMP4//NOD1//CSPG4//EFNA1//LPAR3//SHC2//HGF//INSR//ITGA1//MET//MAP3K11//PLCE1//PXN//SHC1//TGFA//TGFB3//THBS1//C5AR1//CXCR4//RIPK2//LPAR2//MAPKAPK2//CD74//FAM129A//IL34//CTGF//DAB2//EDNRA//EDNRB//ENG//ERBB2//FLT4//GAS6//GPER1//ANXA2//IGF2//CYR61//KDR//PRR5//RARRES2//CCND1//SOX9//TEK//TGFB1//VEGFA//PRR5L//CDK2AP1//CCND2//PDIA6//GFPT1//HSPA5//LMNA…
GO:0045937	positive regulation of phosphate metabolic process	Biological process	161	858	1954	16119	1.54793	5.32564e-09	9.06023e-08	8.27363	0.0823951	GADD45B//TNF//MAP3K8//EGFR//F2R//GNAI2//MAP3K1//NRAS//BMP4//NOD1//CSPG4//EFNA1//LPAR3//SHC2//HGF//INSR//ITGA1//MET//MAP3K11//PLCE1//PXN//SHC1//TGFA//TGFB3//THBS1//C5AR1//CXCR4//RIPK2//LPAR2//MAPKAPK2//CD74//FAM129A//IL34//CTGF//DAB2//EDNRA//EDNRB//ENG//ERBB2//FLT4//GAS6//GPER1//ANXA2//IGF2//CYR61//KDR//PRR5//RARRES2//CCND1//SOX9//TEK//TGFB1//VEGFA//PRR5L//CDK2AP1//CCND2//PDIA6//GFPT1//HSPA5//LMNA…
GO:0050920	regulation of chemotaxis	Biological process	38	117	1954	16119	2.67924	5.50062e-09	9.32884e-08	8.25959	0.0194473	SLIT2//IL6//CMKLR1//RARRES2//CCL5//THBS1//MMP28//PRKD2//HSPB1//PRKD1//VEGFA//CXCL12//BMPR2//NRP1//SEMA5A//SEMA3F//PDGFB//PDGFRB//TGFB1//PPM1F//CDH13//KDR//SMAD3//AGER//VEGFB//JAM3//EDN1//EDNRA//CD74//SERPINE1//CCL3//GAS6//CALR//NOTCH1//MET//EFNB2//GPR124//CXCR4
GO:0030098	lymphocyte differentiation	Biological process	68	276	1954	16119	2.03242	5.69472e-09	9.62814e-08	8.24453	0.0348004	ID2//AXL//TCF3//STAT6//ADA//BCL3//LGALS1//TP53//BAX//NFAM1//GIMAP1//CLCF1//ITGB1//JAK3//LYL1//BCL11A//PLCG2//VCAM1//HDAC9//HDAC4//EGR1//IL7R//JAG2//LCK//GIMAP5//SOX4//ZAP70//CD4//GAS6//IL15RA//MPZL2//CDK6//RPS6//ZFP36L1//ZFP36L2//FZD8//MAFB//ZEB1//BMP4//CDKN2A//ERBB2//LEF1//IRF1//CD74//DOCK2//CD3E//IL18R1//TGFB1//PTPN6//INHBA//INPP5D//PRDM1//SPINK5//HLA-DOA//CD2//DTX1//NRARP//SOX13//LILRB2//FBXO7…
GO:0002252	immune effector process	Biological process	121	598	1954	16119	1.66916	5.85777e-09	9.87324e-08	8.23227	0.0619243	MASP1//A2M//SERPING1//CTSC//IL7R//HLA-A//HLA-B//HLA-C//HLA-E//HLA-F//MR1//CD59//TMEM173//PML//DOCK2//SBNO2//TYROBP//CD1C//ITGAL//STAT6//RPS6//TP53//TNFSF18//ADA//BCL3//LGALS1//HLA-DQB1//HLA-DRB1//IL6//SERPINB9//EXO1//JAG1//GNL1//RFTN1//CLCF1//IL13RA1//TRPM4//C10ORF54//GIMAP5//JAK3//BST2//TNF//TNFRSF14//PVR//PVRL2//PTPN6//RGCC//CFH//C1QA//C7//CFI//RAET1E//IRAK3//TGFB1//TGFB3//INPP5D//CD74//PROS1//…
GO:0042327	positive regulation of phosphorylation	Biological process	146	761	1954	16119	1.58264	6.48504e-09	1.08969e-07	8.18809	0.0747185	GADD45B//TNF//MAP3K8//EGFR//F2R//GNAI2//MAP3K1//NRAS//BMP4//NOD1//CSPG4//EFNA1//LPAR3//SHC2//HGF//INSR//ITGA1//MET//MAP3K11//PLCE1//PXN//SHC1//TGFA//TGFB3//THBS1//C5AR1//CXCR4//RIPK2//LPAR2//MAPKAPK2//CD74//FAM129A//IL34//CTGF//DAB2//EDNRA//EDNRB//ENG//ERBB2//FLT4//GAS6//GPER1//ANXA2//IGF2//CYR61//KDR//PRR5//RARRES2//CCND1//SOX9//TEK//TGFB1//VEGFA//PRR5L//CDK2AP1//CCND2//PDIA6//GFPT1//HSPA5//LMNA…
GO:0048598	embryonic morphogenesis	Biological process	115	561	1954	16119	1.69102	6.56438e-09	1.09963e-07	8.18281	0.0588536	LRP5//DUSP1//SOX17//SMAD3//BMPR1A//BMPR2//SOX4//SOX11//CASP8//GATAD2A//CITED2//DLC1//ADM//PFN1//PTK7//RARA//BMP4//PHACTR4//TGIF1//VASP//CELSR1//ENG//DLL1//MEF2C//NOTCH1//SOX18//CCDC40//SMO//YAP1//HES1//DLL4//APLNR//RPS6//TGFBR2//TP53//KLF4//EYA2//EFNA1//EPHA2//JAG2//TGFB1I1//MBNL1//LEF1//PRRX1//TBX5//FRAS1//TP63//SOX9//TCAP//MYADM//MSX1//ALX4//RARB//COL4A2//COL8A1//COL11A1//COL12A1//FN1//INHBA//I…
GO:0030099	myeloid cell differentiation	Biological process	72	300	1954	16119	1.97982	6.76218e-09	1.1293e-07	8.16991	0.0368475	KITLG//EPAS1//HCLS1//INHBA//SMAD5//RPS14//RPS19//BMP4//TAL1//CDKN2B//MEF2C//MFAP2//MYH9//PTPN6//LEF1//IFI16//JUN//PDE2A//PDE1B//PPARG//VEGFA//GAB3//CASP8//EPHA2//MITF//NFATC1//TNF//CITED2//RARA//RUNX1//TESC//GATA2//FLI1//ANXA2//FAM20C//GIMAP5//BATF3//TGFB1//TGFBR2//KLF2//EPB42//EPO//ID2//CDK6//DLL1//NFKBIA//ZFP36//JAG1//FES//LMO2//MAFB//ETS1//HMGB2//INPP5D//MYC//LRRC17//FSTL3//CCL3//INPP4B//FOS//…
GO:0032880	regulation of protein localization	Biological process	109	524	1954	16119	1.71597	7.14428e-09	1.18948e-07	8.14604	0.055783	TNF//TNFRSF14//TACC3//MDFI//NFKBIA//TRIP6//SNX3//CDKN1A//GAS6//PDE2A//TMEM173//IL6//TNFRSF1A//EGFR//BAMBI//SMAD3//SEMA5A//WWTR1//TGFB1//UACA//SMN2//SMO//HYAL2//PKIG//MDFIC//BCL3//EDA//RHOA//IL18R1//LITAF//MBTPS1//CD36//FLNA//HCLS1//LYPLAL1//PKDCC//CDKN2A//PTPN14//SOX4//SP100//ARFIP1//PAM//LEPRE1//DNAJC1//RHBDF1//RHBDF2//LRRC32//RGCC//SRGN//TNFRSF4//GOLPH3L//TGFB3//SYTL4//RPH3AL//FGR//CLEC4E//IRF3…
GO:0016482	cytoplasmic transport	Biological process	160	855	1954	16119	1.54372	7.25342e-09	1.20398e-07	8.13946	0.0818833	GCC2//SEC61B//NFKBIA//RBM22//BCL3//TGFB1//TNF//TP53//AKR1C3//TACC3//MDFI//TXNIP//PDIA3//RANBP17//PTTG1IP//NXF1//CPSF3//NXF3//SRSF6//IPO11//RPL23//EGR2//CALR//RPL35//SEC63//TRAM1//SEC11A//SEC61G//RPL36//SEC61A1//RPL26L1//SPCS3//RPL7A//RPL9//RPL10//RPL12//RPL17//RPL19//RPL23A//RPL27//RPL31//RPL37//RPL39//RPL41//RPL36A//RPLP0//RPLP1//RPLP2//RPN2//RPS2//RPS3//RPS3A//RPS4X//RPS6//RPS8//RPS9//RPS14//RP…
GO:0010811	positive regulation of cell-substrate adhesion	Biological process	32	90	1954	16119	2.93306	7.30795e-09	1.20935e-07	8.1362	0.0163767	CDH13//CDK6//EMP2//ILK//PLEKHA2//UTRN//CD36//KDR//SMAD3//S100A10//TEK//VEGFA//PPM1F//ARPC2//TRIOBP//DAB2//CALR//MYADM//EMILIN1//COL8A1//EGFLAM//FBLN2//FOXF1//NPNT//ABI3BP//CYR61//ITGA6//ITGA5//ITGB1//NID1//SMOC2//THBS1
GO:0019221	cytokine-mediated signaling pathway	Biological process	87	389	1954	16119	1.84494	7.34888e-09	1.21245e-07	8.13378	0.0445241	IRAK3//ECM1//SIGIRR//PXDN//CAV1//AGPAT2//GAS6//AXL//RIPK2//CD74//KRT8//TNFRSF19//TNF//TNFRSF1A//TNFRSF1B//TNFRSF4//PLVAP//TNFRSF14//TNFSF18//IL18R1//IL4R//JAK3//STAT6//IL13RA1//IL2RB//IL7R//EPOR//OSMR//GBP2//HLA-A//HLA-B//HLA-C//HLA-DQB1//HLA-DRA//HLA-DRB1//HLA-E//HLA-F//IFNGR1//IRF1//IRF3//PML//PTPN6//SP100//VCAM1//SOCS3//NLRC5//NR1H3//PPARG//IFITM3//IFITM2//EGR1//IFI27//IFI35//IFNAR1//IFNAR2//I…
GO:0051247	positive regulation of protein metabolic process	Biological process	189	1051	1954	16119	1.48345	7.39291e-09	1.21604e-07	8.13118	0.0967247	GADD45B//TNF//MAP3K8//EGFR//F2R//GNAI2//MAP3K1//NRAS//BMP4//NOD1//CSPG4//EFNA1//LPAR3//SHC2//HGF//INSR//ITGA1//MET//MAP3K11//PLCE1//PXN//SHC1//TGFA//TGFB3//THBS1//C5AR1//CXCR4//RIPK2//LPAR2//MAPKAPK2//CD74//FAM129A//IL34//CTGF//DAB2//EDNRA//EDNRB//ENG//ERBB2//FLT4//GAS6//GPER1//ANXA2//IGF2//CYR61//KDR//PRR5//RARRES2//CCND1//SOX9//TEK//TGFB1//VEGFA//PRR5L//CDK2AP1//CCND2//PDIA6//GFPT1//HSPA5//LMNA…
GO:0008104	protein localization	Biological process	304	1862	1954	16119	1.34681	7.56863e-09	1.24121e-07	8.12098	0.155578	GCC2//SEC61B//NFKBIA//RBM22//BCL3//TGFB1//TNF//TP53//AKR1C3//BAX//TNFRSF14//TACC3//MDFI//TMSB4X//TMSB10//TXNIP//PDIA3//RANBP17//PTTG1IP//OS9//MYO1C//PML//MLPH//IPO11//RPL23//EGR2//CALR//SEC63//PARD3//CACNB1//MICALL1//TRAM1//SSR2//RPL35//SEC11A//SEC61G//RPL36//SEC61A1//RPL26L1//SPCS3//RPL7A//RPL9//RPL10//RPL12//RPL17//RPL19//RPL23A//RPL27//RPL31//RPL37//RPL39//RPL41//RPL36A//RPLP0//RPLP1//RPLP2//R…
GO:1901701	cellular response to oxygen-containing compound	Biological process	149	784	1954	16119	1.56778	8.63045e-09	1.4111e-07	8.06397	0.0762538	TCIRG1//EIF4EBP1//EIF4EBP2//FOXO1//RHOQ//SHC2//GRB10//IDE//IGF2//INSR//NRAS//PDK4//RPTOR//RPS6//SHC1//FGF18//ATP6V0E1//NQO1//SOD3//CEBPB//COL1A1//COL1A2//COL3A1//COL4A1//COL4A6//COL5A2//CYBA//EGFR//SH3BP4//MMP2//ASS1//ZEB1//TNF//IRF3//NFKBIA//NOS3//CCL3//CCL5//TGFB1//RIPK2//SCARB1//LTF//SIGIRR//PRDM1//EGR1//GFPT1//GHRHR//INHBB//PPARG//VIMP//RAB13//SLC2A4//HDAC9//FOS//PTPRK//PXN//SLC8A1//TPM1//AKR…
GO:0001570	vasculogenesis	Biological process	28	73	1954	16119	3.16409	9.14258e-09	1.49038e-07	8.03893	0.0143296	ENG//PDGFRB//NOTCH1//TBX5//HEY2//RAMP2//ADM//KDR//CD34//GJC1//CITED2//YAP1//EPHA2//FOXF1//MYO1E//EGFL7//HDAC7//SOX18//RASIP1//HEG1//SOX17//SMO//ZFP36L1//TGFBR2//TIE1//VEGFA//FZD4//CAV1
GO:0071900	regulation of protein serine/threonine kinase activity	Biological process	90	409	1954	16119	1.81523	9.33243e-09	1.5168e-07	8.03001	0.0460594	CDKN1A//CDKN2B//CKS1B//CCNYL1//SERTAD1//CDC6//GADD45B//TNF//NOD1//CSPG4//EFNA1//LPAR3//SHC2//HGF//INSR//ITGA1//MET//MAP3K11//PLCE1//PXN//SHC1//TGFA//TGFB3//THBS1//C5AR1//CXCR4//RIPK2//LPAR2//MAPKAPK2//CD74//SPRED1//DUSP1//DUSP6//DUSP7//SPRED2//DUSP22//RGS3//RGS4//CAV1//CARD10//TNFRSF10B//DAB2//DBNL//MDFIC//MDFI//MAP3K1//MAP4K2//EGFR//RGCC//TRIB2//EDN1//ERBB2//PIK3R5//ILK//MEF2C//KITLG//PDGFA//PDG…
GO:0032268	regulation of cellular protein metabolic process	Biological process	259	1543	1954	16119	1.38467	9.4347e-09	1.52887e-07	8.02527	0.132549	CDKN1A//CDKN2B//CKS1B//CCNYL1//SERTAD1//CDC6//GADD45B//TNF//MAP3K8//EGFR//F2R//GNAI2//MAP3K1//NRAS//BMP4//NOD1//CSPG4//EFNA1//LPAR3//SHC2//HGF//INSR//ITGA1//MET//MAP3K11//PLCE1//PXN//SHC1//TGFA//TGFB3//THBS1//C5AR1//CXCR4//RIPK2//LPAR2//MAPKAPK2//CD74//SPRED1//DUSP1//DUSP6//DUSP7//SPRED2//DUSP22//RGS3//RGS4//CAV1//PML//FAM129A//WWTR1//IGFBP3//SMAD3//KIRREL//IMPACT//TGFB1//PRR5L//MYADM//SLIT2//IL3…
GO:0023014	signal transduction by phosphorylation	Biological process	123	616	1954	16119	1.64717	9.90006e-09	1.59953e-07	8.00436	0.0629478	MAP3K8//EGFR//RASGRP3//NDST1//MEF2C//MYC//NRAS//DOK5//CCL3//CCL5//SHC1//TGFA//TGFB1//TNF//PLVAP//CAV1//MAPKAPK2//GADD45B//F2R//GNAI2//MAP3K1//BMP4//NOD1//CSPG4//EFNA1//LPAR3//SHC2//HGF//INSR//ITGA1//MET//MAP3K11//PLCE1//PXN//TGFB3//THBS1//C5AR1//CXCR4//RIPK2//LPAR2//CD74//SPRED1//DUSP1//DUSP6//DUSP7//SPRED2//DUSP22//RGS3//RGS4//SH2D3C//CDC42EP5//IRAK4//TNFRSF19//MAP4K2//DAB2//DBNL//MDFIC//MDFI//F…
GO:0001934	positive regulation of protein phosphorylation	Biological process	129	656	1954	16119	1.62218	1.12401e-08	1.81069e-07	7.94923	0.0660184	GADD45B//TNF//MAP3K8//EGFR//F2R//GNAI2//MAP3K1//NRAS//BMP4//NOD1//CSPG4//EFNA1//LPAR3//SHC2//HGF//INSR//ITGA1//MET//MAP3K11//PLCE1//PXN//SHC1//TGFA//TGFB3//THBS1//C5AR1//CXCR4//RIPK2//LPAR2//MAPKAPK2//CD74//PDIA6//GFPT1//HSPA5//LMNA//ATF3//C19ORF10//DNAJC3//HSP90B1//XBP1//CALR//MBTPS1//HERPUD1//CARD10//TNFRSF10B//DAB2//DBNL//MDFIC//MDFI//MAP4K2//CCL5//TGFB1//RBPMS//ENG//INHBA//BMP5//BMPR1A//BMPR2…
GO:0000165	MAPK cascade	Biological process	119	592	1954	16119	1.65821	1.16529e-08	1.87166e-07	7.93357	0.0609007	GADD45B//TNF//MAP3K8//EGFR//F2R//GNAI2//MAP3K1//NRAS//BMP4//NOD1//CSPG4//EFNA1//LPAR3//SHC2//HGF//INSR//ITGA1//MET//MAP3K11//PLCE1//PXN//SHC1//TGFA//TGFB3//THBS1//C5AR1//CXCR4//RIPK2//LPAR2//MAPKAPK2//CD74//SPRED1//DUSP1//DUSP6//DUSP7//SPRED2//DUSP22//RGS3//RGS4//CAV1//SH2D3C//CDC42EP5//IRAK4//TNFRSF19//MAP4K2//DAB2//DBNL//MDFIC//MDFI//FOXO1//MYC//TRIB2//EDN1//ERBB2//PIK3R5//ILK//MEF2C//KITLG//PD…
GO:0050921	positive regulation of chemotaxis	Biological process	31	87	1954	16119	2.93938	1.17896e-08	1.88806e-07	7.9285	0.0158649	IL6//CMKLR1//RARRES2//CCL5//THBS1//PRKD2//HSPB1//PRKD1//VEGFA//CXCL12//BMPR2//NRP1//SEMA5A//CDH13//KDR//SMAD3//SLIT2//AGER//VEGFB//EDN1//EDNRA//CD74//SERPINE1//CCL3//GAS6//CALR//MET//PDGFB//PDGFRB//TGFB1//PPM1F
GO:0048520	positive regulation of behavior	Biological process	34	101	1954	16119	2.77697	1.2475e-08	1.99199e-07	7.90396	0.0174002	IL6//CMKLR1//RARRES2//CCL5//THBS1//PRKD2//HSPB1//PRKD1//VEGFA//CXCL12//BMPR2//NRP1//SEMA5A//PDGFB//PDGFRB//TGFB1//PPM1F//CDH13//KDR//SMAD3//SLIT2//AGER//VEGFB//EDN1//EDNRA//CD74//SERPINE1//SGIP1//CCL3//GAS6//CALR//MEF2C//UCN//MET
GO:0050670	regulation of lymphocyte proliferation	Biological process	48	171	1954	16119	2.31557	1.29411e-08	2.06039e-07	7.88803	0.024565	AHR//CDKN2A//CD300A//TNFRSF13B//TNFRSF21//INPP5D//PAWR//PRDM1//ADA//CDKN1A//VAV3//CLCF1//IL13RA1//MEF2C//NFATC2//TCF3//TNFRSF4//CD74//ERBB2//BMP4//RIPK2//LILRB2//ADK//EFNB1//HES1//IL6//ITGAL//PNP//CCL5//VCAM1//CD276//CD3E//CD59//IGF2//IGFBP2//CD209//LGALS3//TNFSF18//HLA-DRB1//PTPN6//TGFB1//PDE5A//LRRC32//ZAP70//TNFRSF14//SOX11//C10ORF54//IRF1
GO:0070661	leukocyte proliferation	Biological process	61	242	1954	16119	2.07935	1.38499e-08	2.19867e-07	7.85855	0.031218	BAX//RPS6//TP53//TNFSF18//AHR//CDKN2A//CD300A//TNFRSF13B//TNFRSF21//INPP5D//PAWR//PRDM1//ADA//CDKN1A//VAV3//CLCF1//IL13RA1//MEF2C//NFATC2//TCF3//TNFRSF4//CD74//ACE//TGFB1//ERBB2//BMP4//RIPK2//CXCL12//CXCR4//CD151//IL7R//LEF1//LILRB2//ADK//EFNB1//HES1//IL6//ITGAL//PNP//CCL5//VCAM1//CD276//CD3E//CD59//IGF2//IGFBP2//CD209//LGALS3//HLA-DRB1//PTPN6//PDE5A//LRRC32//DOCK2//ZAP70//TNFRSF14//IMPDH2//SOX11…
GO:0032944	regulation of mononuclear cell proliferation	Biological process	48	172	1954	16119	2.30211	1.587e-08	2.51206e-07	7.79942	0.024565	AHR//CDKN2A//CD300A//TNFRSF13B//TNFRSF21//INPP5D//PAWR//PRDM1//ADA//CDKN1A//VAV3//CLCF1//IL13RA1//MEF2C//NFATC2//TCF3//TNFRSF4//CD74//ERBB2//BMP4//RIPK2//LILRB2//ADK//EFNB1//HES1//IL6//ITGAL//PNP//CCL5//VCAM1//CD276//CD3E//CD59//IGF2//IGFBP2//CD209//LGALS3//TNFSF18//HLA-DRB1//PTPN6//TGFB1//PDE5A//LRRC32//ZAP70//TNFRSF14//SOX11//C10ORF54//IRF1
GO:0007229	integrin-mediated signaling pathway	Biological process	31	88	1954	16119	2.90598	1.61058e-08	2.54202e-07	7.79302	0.0158649	PRKD1//TIMP1//CTNNA1//PHACTR4//DAB2//EMP2//LIMS1//LIMS2//CD63//VAV3//FERMT2//COL3A1//CTGF//FGR//ITGA11//ILK//ITGA6//ITGA1//ITGA5//ITGA7//ITGA9//ITGAL//ITGB1//ITGB2//MYH9//NEDD9//PXN//TYROBP//ITGA10//ITGA8//ADAMTS1
GO:0032943	mononuclear cell proliferation	Biological process	59	232	1954	16119	2.09787	1.68502e-08	2.65184e-07	7.7734	0.0301945	BAX//RPS6//TP53//TNFSF18//AHR//CDKN2A//CD300A//TNFRSF13B//TNFRSF21//INPP5D//PAWR//PRDM1//ADA//CDKN1A//VAV3//CLCF1//IL13RA1//MEF2C//NFATC2//TCF3//TNFRSF4//CD74//ERBB2//BMP4//RIPK2//CXCL12//CXCR4//CD151//IL7R//LEF1//LILRB2//ADK//EFNB1//HES1//IL6//ITGAL//PNP//CCL5//VCAM1//CD276//CD3E//CD59//IGF2//IGFBP2//CD209//LGALS3//HLA-DRB1//PTPN6//TGFB1//PDE5A//LRRC32//DOCK2//ZAP70//TNFRSF14//IMPDH2//SOX11//C10…
GO:0090092	regulation of transmembrane receptor protein serine/threonine kinase signaling pathway	Biological process	50	183	1954	16119	2.25389	1.71799e-08	2.69596e-07	7.76498	0.0255885	RBPMS//DAB2//ENG//INHBA//BMP4//BMP5//BMPR1A//BMPR2//TGFB1//TGFB3//ACVRL1//SMAD6//PMEPA1//SMAD3//SOX11//ZEB1//LTBP4//PCSK6//CDKN1C//CDKN2B//CITED2//NPNT//TGFB1I1//TGFBR3//THBS1//ITGA8//CD109//PPP1R15A//BAMBI//HSPA5//HTRA1//TGFBR2//TP53//CAV2//ADAMTSL2//SULF1//HES1//CYR61//ILK//MSX1//NOTCH1//C10ORF54//FSTL3//SOSTDC1//SOST//CAV1//FKBP1A//FBN1//LTBP1//WWTR1
GO:0001649	osteoblast differentiation	Biological process	52	194	1954	16119	2.21113	1.80865e-08	2.8301e-07	7.74264	0.0266121	SMAD5//LRP5//SMAD3//PTH1R//HDAC4//CDK6//TWIST2//ID1//ID2//ID3//IGFBP5//NOTCH1//HDAC7//FNDC3B//TNF//CEBPB//CLIC1//JAG1//NPNT//HGF//CYR61//IL6//ILK//LTF//MEF2C//NPPC//ATRAID//PRKD1//FAM20C//BMP4//BMPR1A//BMPR2//SOX11//WNT10B//CD276//TP63//PDLIM7//COL1A1//EPHA2//FHL2//ITGA11//ALPL//WWTR1//IGF2//IGFBP3//LEF1//BCAP29//RRBP1//CCL3//SMO//CBFB//MRC2
GO:0032835	glomerulus development	Biological process	23	54	1954	16119	3.51356	1.85936e-08	2.90114e-07	7.73064	0.0117707	SULF1//MYO1E//NID1//SULF2//CD34//HES1//PODXL//BMP4//IQGAP1//MEF2C//NOTCH3//EGR1//PROM1//PDGFB//NOTCH1//ACTA2//AQP1//LAMB2//PDGFRB//ENPEP//WWTR1//HEYL//PLCE1
GO:0006357	regulation of transcription from RNA polymerase II promoter	Biological process	254	1519	1954	16119	1.3794	1.91384e-08	2.97762e-07	7.7181	0.12999	RRM2//CDT1//CDC6//ZBTB42//NR1H3//CDKN1C//CITED2//TXNIP//WWP2//PKIG//PLK3//AEBP1//GLIS3//DLX1//E2F1//EDN1//EDNRB//EFNA1//EGR1//AHR//ENG//ETS2//ETV6//FHL2//ZHX2//FOXF1//FOXO1//HEY2//BCL6B//WWTR1//KANK2//GATA2//HEYL//HBE1//HCLS1//HDAC1//HIC1//HOXB3//HES1//HSBP1//HSF4//ID1//ID2//ID3//IFI16//IRF3//ISL1//SMAD3//MAF//MDFI//MEF2C//MITF//NRARP//MSX1//MYC//ZFHX3//ATF3//NFATC2//NFATC4//NKX6-1//NOTCH1//PAWR/…
GO:0002237	response to molecule of bacterial origin	Biological process	61	244	1954	16119	2.06231	1.92621e-08	2.98836e-07	7.7153	0.031218	IRF3//NFKBIA//NOS3//CCL3//CCL5//TGFB1//TNF//RIPK2//SCARB1//LTF//SIGIRR//PRDM1//IRAK3//IL6//C5AR1//IL18BP//CEBPB//ADM//CYP27B1//DCN//EDN1//EDNRA//EPO//F2R//FOS//ALPL//IL10RA//JUN//GNG12//PTGFR//SELE//SELP//SPARC//TCF3//TH//THBD//TJP1//TNFRSF1A//VCAM1//CASP1//CASP8//MAPKAPK2//NR1H4//CD36//NR1H3//LILRB2//EDNRB//HMGB2//MEF2C//ASS1//SERPINE1//PDE4D//AXL//VIMP//RARA//RELA//TNFAIP3//TNFRSF1B//TNIP2//CD1…
GO:0009792	embryo development ending in birth or egg hatching	Biological process	121	610	1954	16119	1.63632	1.94372e-08	3.00698e-07	7.71137	0.0619243	KLF2//DAB2//DSC3//EDN1//EDNRA//FOXF1//FOXC1//ITGB1//JAG2//SMAD3//MAN2A1//MBNL1//MGAT1//OOEP//MSX1//MYH9//MYO1E//NOS3//NOTCH1//PDGFRB//SOX18//GATAD2A//HEG1//TSHZ3//RARRES2//RXRA//BMPR1A//SMO//TGFB3//TGFBR2//TIE1//TP53//TPM1//VEGFA//YBX3//RUNX1//PLOD3//SLIT2//ACVRL1//SEC24D//POFUT1//LEF1//PLXNA2//TCF15//TCAP//DLL1//DAD1//NASP//TGFBR3//TJP1//SOX17//ADA//CITED2//TFAP2C//BYSL//GRN//SOX4//SOX11//CASP8/…
GO:0048864	stem cell development	Biological process	62	250	1954	16119	2.04581	2.04216e-08	3.15035e-07	7.68991	0.0317298	EDNRB//EFNB1//ISL1//KITLG//LEF1//SEMA3F//PHACTR4//SMO//NRP2//FOXF2//FLNA//HGF//FAM101B//LOXL2//NFATC1//NOTCH1//S100A4//SOX9//TGFB1//TGFBR3//LOXL3//HEYL//MSX1//EFNA1//HEY2//COL1A1//GLIPR2//DAB2//BAMBI//WWTR1//GCNT2//RGCC//SMAD3//TGFB1I1//TGFB3//BMP5//TBX5//EDN1//EDNRA//FOXC1//BMPR1A//SOX11//MED15//TPT1//KLF4//TFAP2C//YAP1//ZHX2//GATA2//HES1//LRP5//SOX4//ZFP36L2//KLF10//NR2E1//TCF7L1//LDB2//CITED2/…
GO:0043408	regulation of MAPK cascade	Biological process	107	522	1954	16119	1.69093	2.23194e-08	3.43342e-07	7.65132	0.0547595	GADD45B//TNF//MAP3K8//EGFR//F2R//GNAI2//MAP3K1//NRAS//BMP4//NOD1//CSPG4//EFNA1//LPAR3//SHC2//HGF//INSR//ITGA1//MET//MAP3K11//PLCE1//PXN//SHC1//TGFA//TGFB3//THBS1//C5AR1//CXCR4//RIPK2//LPAR2//MAPKAPK2//CD74//SPRED1//DUSP1//DUSP6//DUSP7//SPRED2//DUSP22//RGS3//RGS4//CAV1//DAB2//DBNL//MDFIC//MDFI//MAP4K2//FOXO1//MYC//TRIB2//EDN1//ERBB2//PIK3R5//ILK//MEF2C//KITLG//PDGFA//PDGFB//PDGFRB//TGFB1//VEGFA//A…
GO:0016049	cell growth	Biological process	87	398	1954	16119	1.80322	2.28325e-08	3.50248e-07	7.64145	0.0445241	CDH13//RASGRP2//FBLN5//CTGF//IGFBP2//IGFBP3//IGFBP4//IGFBP5//IGFBP6//IGFBP7//CYR61//NOV//PLCE1//CRIM1//HTRA1//SGK1//DDR1//LTBP4//SOCS2//KIF26A//SOX9//CYBA//ERBB2//FXN//HYAL1//RHOA//KRT17//MMP14//DERL2//LEF1//CXCL16//UCN//CDKN1A//CDKN2A//CYP27B1//SH3BP4//FRZB//SERTAD3//APBB2//INHBA//SMAD3//MSX1//PML//PPARG//SOX17//SIPA1//BMPR2//BST2//TGFB1//TP53//TRO//PSRC1//RERG//HYAL2//SLIT2//ACVRL1//CDA//NKX6-1…
GO:0022604	regulation of cell morphogenesis	Biological process	84	380	1954	16119	1.82351	2.34256e-08	3.5834e-07	7.63031	0.0429887	MYL12B//DLC1//CDC42EP2//CDC42EP3//MYL12A//FERMT2//CDC42EP1//BVES//FGD4//CDC42EP5//FGD5//EPB42//EPS8//FES//FGR//FN1//RHOQ//BAMBI//SH3KBP1//IL6//ITGA7//ITGB2//KDR//MYH9//MYO10//FBLIM1//PALMD//PARVA//FGD6//ATP10A//RHOJ//PXN//CCL3//ARAP3//VEGFA//EZR//FMNL3//COL1A1//GLIPR2//DAB2//WWTR1//GCNT2//RGCC//SMAD3//NOTCH1//LEF1//TGFB1//TGFB1I1//TGFB3//EFNA1//BMP5//TBX5//TGFBR3//IFT88//NKX6-1//BCL11A//SLIT2//IL…
GO:0002062	chondrocyte differentiation	Biological process	30	85	1954	16119	2.91149	2.60125e-08	3.96799e-07	7.58482	0.0153531	COL11A1//SULF1//SULF2//BMPR2//FGF18//SOX9//NPPC//SERPINH1//CTGF//MAF//ADAMTS7//LTBP3//RARB//BMP4//ADAMTS12//LOXL2//SMAD3//RELA//PKDCC//ACVRL1//ARID5A//COL2A1//HSPG2//MEF2C//PTH1R//CREB3L2//TGFB1//TGFBI//WNT10B//RUNX3
GO:0007423	sensory organ development	Biological process	102	492	1954	16119	1.71021	2.62032e-08	3.98595e-07	7.58165	0.0522006	FOXC1//IFT88//SIX5//NHS//TGFBR2//CITED2//SHROOM2//SOX11//RARB//JAG2//NOTCH1//TSPAN12//FJX1//PTPRM//PROM1//SOX9//TCAP//NES//RARA//SMO//VEGFA//KLF4//MYO7A//PRDM1//TH//COL2A1//COL11A1//GATA2//INSIG2//PRRX1//SOBP//SIX1//ITGA8//CELSR1//MAFB//EYA1//EDN1//MSX1//JAG1//HES1//CDKN1C//HSF4//MITF//RXRA//ECE1//TCF15//DDR1//EGFR//LEF1//HEY2//DLL1//THY1//BAX//COL5A1//COL5A2//COL8A1//AQP1//FOXF2//LRP5//TBX2//ZEB…
GO:0006936	muscle contraction	Biological process	68	286	1954	16119	1.96136	2.63059e-08	3.99047e-07	7.57995	0.0348004	TNF//TNNT3//TCAP//RCSD1//CALCRL//MYL9//HSPB6//TPM1//EDNRA//MYH11//MYLK//PDE4D//BDKRB2//SMTN//CNN1//PLCE1//CAV1//ARG2//CASQ2//MYLK2//ADA//EDN1//F2R//NPNT//RHOA//CLIC2//SLC8A1//CACNA1C//HDAC4//EDNRB//ACTA2//SULF1//SULF2//MYL4//MYL6//TPM2//VIM//GJA5//PDE5A//KCNQ1//SMAD5//VEGFB//MRVI1//GUCY1A3//PRKG1//RGS2//CTGF//UCN//ADRA2C//GPER1//LCK//TSHZ3//GJC1//MYL12B//CKMT2//LMOD1//MYOF//HSBP1//ITGA1//PXN//SGC…
GO:0003151	outflow tract morphogenesis	Biological process	24	59	1954	16119	3.35562	2.7155e-08	4.10785e-07	7.56615	0.0122825	ISL1//PARVA//RARA//RARB//TBX2//JAG1//HES1//FOXC1//CITED2//EYA1//PLXND1//HEY2//HEYL//GJA5//JUN//MEF2C//NEDD4//SOX18//SOX17//SIX1//SOX11//THBS1//VEGFA//DHRS3
GO:0002253	activation of immune response	Biological process	91	424	1954	16119	1.77047	2.73926e-08	4.13235e-07	7.56237	0.0465711	MASP1//A2M//SERPING1//CD59//TMEM173//IFI16//NOD1//CNPY3//CTSK//DUSP6//DUSP7//FOS//BIRC2//IRF3//ITGB2//JUN//MEF2C//MAP3K1//NFKB2//NFKBIA//IRAK4//LGMN//RELA//HSP90B1//UBE2D2//UNC93B1//CASP8//RIPK2//MAPKAPK2//CD14//CD36//TNIP1//IRAK3//RGCC//CFH//C1QA//C7//CFI//RFTN1//PRKD2//TNFRSF21//HLA-DQB1//HLA-DRA//HLA-DRB1//INPP5D//LCK//LCP2//PDE4D//PLCG2//THY1//VASP//ZAP70//CD3E//CD247//CD4//CD300A//ADA//PROS1…
GO:0007249	I-kappaB kinase/NF-kappaB signaling	Biological process	59	235	1954	16119	2.07108	2.78203e-08	4.18025e-07	7.55564	0.0301945	PRDX4//NFKBIA//TRIP6//BCL3//EDA//RHOA//TNF//IL18R1//UACA//LITAF//HSPB1//NOD1//TRIM38//PLK2//CANT1//ECM1//EEF1D//F2R//FKBP1A//FLNA//HMOX1//BIRC2//IRF3//RHOC//LGALS1//LGALS9//LTBR//LTF//IRAK4//SHISA5//TNFRSF19//PRKD1//ZC3HAV1//SLC44A2//MIER1//RELA//S100A4//BST2//TGM2//TSPAN6//TNFRSF1A//TRAF5//TNIP2//APOL3//CASP1//CASP8//CASP10//TMEM101//AJUBA//TNFSF10//RIPK2//TNFRSF10B//CD36//TNIP1//CARD8//TLE1//TN…
GO:0045944	positive regulation of transcription from RNA polymerase II promoter	Biological process	158	858	1954	16119	1.51909	2.78632e-08	4.18025e-07	7.55497	0.0808598	NOTCH1//NOTCH4//INSIG2//LMNA//KLF2//AHR//WNT10B//TCF7L1//VEGFA//ID2//SMAD5//NPNT//ITGA8//NR1H3//CDH13//NAMPT//FSTL3//CDKN2A//CDKN2B//TNIP1//CITED2//YAP1//CEBPB//ARID5A//SUB1//ADIRF//C1ORF85//GLIS3//JAG1//E2F1//EGFR//EGR1//EGR2//ELK3//ENG//EPAS1//ETS1//ETS2//ETV6//EYA1//IKZF2//SBNO2//FOXF1//FOXF2//FOXC1//FOXO1//FLI1//RHOQ//HEY2//FOS//NR5A2//PRKD2//WWTR1//GATA2//HEYL//DLL1//GPER1//FHOD1//HCLS1//HDA…
GO:0046651	lymphocyte proliferation	Biological process	58	230	1954	16119	2.08024	3.07505e-08	4.60077e-07	7.51215	0.0296827	BAX//RPS6//TP53//TNFSF18//AHR//CDKN2A//CD300A//TNFRSF13B//TNFRSF21//INPP5D//PAWR//PRDM1//ADA//CDKN1A//VAV3//CLCF1//IL13RA1//MEF2C//NFATC2//TCF3//TNFRSF4//CD74//ERBB2//BMP4//RIPK2//CXCL12//CXCR4//CD151//IL7R//LEF1//LILRB2//ADK//EFNB1//HES1//IL6//ITGAL//PNP//CCL5//VCAM1//CD276//CD3E//CD59//IGF2//IGFBP2//CD209//LGALS3//HLA-DRB1//PTPN6//TGFB1//PDE5A//LRRC32//DOCK2//ZAP70//TNFRSF14//SOX11//C10ORF54//I…
GO:0010558	negative regulation of macromolecule biosynthetic process	Biological process	192	1092	1954	16119	1.45041	3.26662e-08	4.87405e-07	7.4859	0.09826	ZBTB42//NR1H3//CDKN1C//CITED2//TXNIP//WWP2//PKIG//PLK3//AEBP1//GLIS3//DLX1//E2F1//EDN1//EDNRB//EFNA1//EGR1//AHR//ENG//ETS2//ETV6//FHL2//ZHX2//FOXF1//FOXO1//HEY2//BCL6B//WWTR1//KANK2//GATA2//HEYL//HBE1//HCLS1//HDAC1//HIC1//HOXB3//HES1//HSBP1//HSF4//ID1//ID2//ID3//IFI16//IRF3//ISL1//SMAD3//MAF//MDFI//MEF2C//MITF//NRARP//MSX1//MYC//ZFHX3//ATF3//NFATC2//NFATC4//NKX6-1//NOTCH1//PAWR//LEF1//PDE2A//HDAC…
GO:0009725	response to hormone	Biological process	148	793	1954	16119	1.53958	3.27659e-08	4.8756e-07	7.48458	0.0757421	PRCP//TCIRG1//EIF4EBP1//EIF4EBP2//FOXO1//RHOQ//SHC2//GRB10//IDE//IGF2//INSR//NRAS//PDK4//RPTOR//RPS6//SHC1//FGF18//ATP6V0E1//ABCG1//LATS2//COL1A1//ENG//TGFBR3//RAMP2//TXNIP//CTGF//NQO1//DUSP1//ETS1//GPX1//ANXA1//IGFBP2//MMP15//ASS1//PAM//PDGFA//PDGFB//PDGFRB//RARA//NR2F2//TGFB1//TH//UCN//CALR//CASP8//SOCS2//NR1H3//CLDN4//FOS//FOSL2//RELA//TGFB3//THBS1//CAV1//ADM//EGR2//GHRHR//IL6//INPPL1//INSIG2/…
GO:0043009	chordate embryonic development	Biological process	119	603	1954	16119	1.62796	3.4418e-08	5.10753e-07	7.46321	0.0609007	KLF2//DAB2//DSC3//EDN1//EDNRA//FOXF1//FOXC1//ITGB1//JAG2//SMAD3//MAN2A1//MBNL1//MGAT1//OOEP//MSX1//MYH9//MYO1E//NOS3//NOTCH1//PDGFRB//SOX18//GATAD2A//HEG1//TSHZ3//RARRES2//RXRA//BMPR1A//SMO//TGFB3//TGFBR2//TIE1//TP53//TPM1//VEGFA//YBX3//RUNX1//PLOD3//SLIT2//ACVRL1//SEC24D//POFUT1//LEF1//PLXNA2//TCF15//TCAP//DLL1//DAD1//NASP//TGFBR3//TJP1//SOX17//ADA//CITED2//TFAP2C//BYSL//GRN//SOX4//SOX11//CASP8/…
GO:0000302	response to reactive oxygen species	Biological process	44	155	1954	16119	2.34172	3.58861e-08	5.31095e-07	7.44507	0.0225179	NQO1//SOD3//FOS//PTPRK//PXN//SLC8A1//TPM1//AKR1C3//ADA//TXNIP//COL1A1//DUSP1//GPX1//HMOX1//JUN//LCK//PDGFRB//SDC1//GPX3//DUOX2//TPO//PXDN//IL18BP//KLF2//ETS1//FXN//ANXA1//IL6//AQP1//AXL//RELA//STAT6//TNFAIP3//TRPC6//KLF4//CDK2//FOXO1//HGF//MET//FBLN5//CD36//PLK3//HYAL1//HYAL2
GO:0032270	positive regulation of cellular protein metabolic process	Biological process	172	957	1954	16119	1.48262	3.85421e-08	5.68861e-07	7.41406	0.0880246	GADD45B//TNF//MAP3K8//EGFR//F2R//GNAI2//MAP3K1//NRAS//BMP4//NOD1//CSPG4//EFNA1//LPAR3//SHC2//HGF//INSR//ITGA1//MET//MAP3K11//PLCE1//PXN//SHC1//TGFA//TGFB3//THBS1//C5AR1//CXCR4//RIPK2//LPAR2//MAPKAPK2//CD74//FAM129A//IL34//CTGF//DAB2//EDNRA//EDNRB//ENG//ERBB2//FLT4//GAS6//GPER1//ANXA2//IGF2//CYR61//KDR//PRR5//RARRES2//CCND1//SOX9//TEK//TGFB1//VEGFA//PRR5L//CDK2AP1//CCND2//PDIA6//GFPT1//HSPA5//LMNA…
GO:0061024	membrane organization	Biological process	149	802	1954	16119	1.53259	3.96914e-08	5.84244e-07	7.4013	0.0762538	VAMP8//RFTN1//ANXA2//S100A10//DOCK2//CD2//MYOF//DYSF//BAX//VAV3//GNAI3//LRMP//CAV2//SEC63//MYO1C//PARD3//CACNB1//MICALL1//TRAM1//SSR2//SEC61B//RPL35//SEC11A//SEC61G//RPL36//SEC61A1//RPL26L1//SPCS3//RPL7A//RPL9//RPL10//RPL12//RPL17//RPL19//RPL23A//RPL27//RPL31//RPL37//RPL39//RPL41//RPL36A//RPLP0//RPLP1//RPLP2//RPN2//RPS2//RPS3//RPS3A//RPS4X//RPS6//RPS8//RPS9//RPS14//RPS15A//RPS16//RPS18//RPS19//RP…
GO:0042476	odontogenesis	Biological process	36	115	1954	16119	2.58237	4.05027e-08	5.94584e-07	7.39252	0.0184237	COL1A1//ADM//CTNNA1//DLX1//EDA//FOXC1//SOSTDC1//HDAC1//JAG2//MSX1//LEF1//BAX//BMP4//BMPR1A//SMO//BSG//CA2//TP63//EDN1//EDNRA//TGFB1//CD34//IFT88//FAM20A//FAM20C//ALPL//SLC24A4//ITGA6//COL1A2//ID3//AQP1//INHBA//LAMB1//PAM//SDC1//TGFB3
GO:0090100	positive regulation of transmembrane receptor protein serine/threonine kinase signaling pathway	Biological process	27	73	1954	16119	3.05109	4.14118e-08	6.063e-07	7.38288	0.0138178	RBPMS//DAB2//ENG//INHBA//BMP4//BMP5//BMPR1A//BMPR2//TGFB1//TGFB3//ACVRL1//CDKN1C//CDKN2B//CITED2//NPNT//TGFB1I1//TGFBR3//THBS1//ITGA8//SULF1//HES1//CYR61//ILK//MSX1//NOTCH1//C10ORF54//SOX11
GO:0016192	vesicle-mediated transport	Biological process	198	1139	1954	16119	1.43402	4.7542e-08	6.9419e-07	7.32292	0.101331	GCC2//MYO7A//ADM//SELE//VEGFA//CD63//FCGRT//CAP1//A2M//F8//F13A1//FLNA//FN1//GAS6//HGF//HSPA5//IGF2//SERPINE1//PDGFA//PDGFB//PFN1//SRGN//PROS1//SELP//SPARC//TGFB1//TGFB3//THBS1//TIMP1//SERPING1//TMSB4X//VCL//VEGFB//VWF//ACTN4//CALU//ACTN1//CD9//CD36//WDR1//VAV3//GNAI3//LRMP//DYSF//CAV2//MAP4K2//EXOC3L1//SYTL2//CCL3//CCL5//TNFAIP2//NKD2//EXOC3L4//VAMP3//SYTL4//RPH3AL//BCAP31//BET1//TMED2//BCAP29//…
GO:0043405	regulation of MAP kinase activity	Biological process	64	267	1954	16119	1.97734	4.85835e-08	7.07505e-07	7.31351	0.0327533	NOD1//CSPG4//EFNA1//LPAR3//SHC2//HGF//INSR//ITGA1//MET//MAP3K11//PLCE1//PXN//SHC1//TGFA//TGFB3//THBS1//TNF//C5AR1//CXCR4//RIPK2//LPAR2//MAPKAPK2//CD74//SPRED1//DUSP1//DUSP6//DUSP7//SPRED2//DUSP22//RGS3//RGS4//CAV1//DAB2//DBNL//MDFIC//MDFI//MAP3K1//MAP4K2//EDN1//EGFR//ERBB2//PIK3R5//ILK//MEF2C//KITLG//PDGFA//PDGFB//PDGFRB//TGFB1//VEGFA//AJUBA//PDE5A//IRAK3//CD300A//PTPN6//RGS2//BMP4//SPRY4//HYAL2/…
GO:0006796	phosphate-containing compound metabolic process	Biological process	524	3551	1954	16119	1.21729	5.40773e-08	7.85415e-07	7.26698	0.268168	CDKN1A//CDKN2B//CKS1B//CCNYL1//SERTAD1//CDC6//MAP3K8//EGFR//RASGRP3//NDST1//MEF2C//MYC//NRAS//DOK5//CCL3//CCL5//SHC1//TGFA//TGFB1//TNF//PLVAP//CAV1//MAPKAPK2//GADD45B//F2R//GNAI2//MAP3K1//BMP4//NOD1//CSPG4//EFNA1//LPAR3//SHC2//HGF//INSR//ITGA1//MET//MAP3K11//PLCE1//PXN//TGFB3//THBS1//C5AR1//CXCR4//RIPK2//LPAR2//CD74//SPRED1//DUSP1//DUSP6//DUSP7//SPRED2//DUSP22//RGS3//RGS4//PML//FAM129A//WWTR1//IG…
GO:0007266	Rho protein signal transduction	Biological process	57	228	1954	16119	2.06231	5.58037e-08	8.08339e-07	7.25334	0.0291709	EPS8L1//EPS8L2//DLC1//ARAP3//TNFAIP1//COL3A1//F2R//LPAR2//CDH13//CDC42EP1//COL1A2//CDC42EP5//EDNRA//TAX1BP3//RHOA//RHOG//ARHGDIA//ARHGDIB//RHOJ//PHACTR4//CTNNAL1//ARHGEF1//ARHGAP29//CELSR1
GO:0016310	phosphorylation	Biological process	294	1826	1954	16119	1.32819	5.65503e-08	8.16988e-07	7.24756	0.150461	CDKN1A//CDKN2B//CKS1B//CCNYL1//SERTAD1//CDC6//MAP3K8//EGFR//RASGRP3//NDST1//MEF2C//MYC//NRAS//DOK5//CCL3//CCL5//SHC1//TGFA//TGFB1//TNF//PLVAP//CAV1//MAPKAPK2//GADD45B//F2R//GNAI2//MAP3K1//BMP4//NOD1//CSPG4//EFNA1//LPAR3//SHC2//HGF//INSR//ITGA1//MET//MAP3K11//PLCE1//PXN//TGFB3//THBS1//C5AR1//CXCR4//RIPK2//LPAR2//CD74//SPRED1//DUSP1//DUSP6//DUSP7//SPRED2//DUSP22//RGS3//RGS4//PML//FAM129A//WWTR1//IG…
GO:0071702	organic substance transport	Biological process	348	2225	1954	16119	1.29022	6.45697e-08	9.30382e-07	7.18997	0.178096	GCC2//SEC61B//NFKBIA//RBM22//BCL3//TGFB1//TNF//TP53//AKR1C3//ADA//EDN1//EDNRA//TNFRSF14//CD74//SLC1A5//SLC38A5//TACC3//MDFI//TXNIP//PDIA3//RANBP17//PTTG1IP//NXF1//CPSF3//NXF3//SRSF6//OS9//MYO1C//PML//MLPH//IPO11//RPL23//EGR2//CALR//SEC63//PARD3//CACNB1//MICALL1//TRAM1//SSR2//RPL35//SEC11A//SEC61G//RPL36//SEC61A1//RPL26L1//SPCS3//RPL7A//RPL9//RPL10//RPL12//RPL17//RPL19//RPL23A//RPL27//RPL31//RPL37…
GO:0006793	phosphorus metabolic process	Biological process	529	3595	1954	16119	1.21386	6.73348e-08	9.67672e-07	7.17176	0.270727	CDKN1A//CDKN2B//CKS1B//CCNYL1//SERTAD1//CDC6//MAP3K8//EGFR//RASGRP3//NDST1//MEF2C//MYC//NRAS//DOK5//CCL3//CCL5//SHC1//TGFA//TGFB1//TNF//PLVAP//CAV1//MAPKAPK2//GADD45B//F2R//GNAI2//MAP3K1//BMP4//NOD1//CSPG4//EFNA1//LPAR3//SHC2//HGF//INSR//ITGA1//MET//MAP3K11//PLCE1//PXN//TGFB3//THBS1//C5AR1//CXCR4//RIPK2//LPAR2//CD74//SPRED1//DUSP1//DUSP6//DUSP7//SPRED2//DUSP22//RGS3//RGS4//PML//FAM129A//WWTR1//IG…
GO:0072006	nephron development	Biological process	32	98	1954	16119	2.69363	7.52261e-08	1.07471e-06	7.12363	0.0163767	BMP4//ENPEP//WWTR1//HEYL//PLCE1//SULF1//MYO1E//NID1//SULF2//CD34//HES1//DLL1//PODXL//IQGAP1//JAG1//NOTCH1//SOX9//IRX2//IRX3//IRX1//MEF2C//NOTCH3//EGR1//PROM1//PDGFB//ACTA2//SIX1//AQP1//LAMB2//PDGFRB//SMO//YAP1
GO:0010563	negative regulation of phosphorus metabolic process	Biological process	78	353	1954	16119	1.82278	7.53737e-08	1.07471e-06	7.12278	0.0399181	SPRED1//DUSP1//DUSP6//DUSP7//SPRED2//DUSP22//RGS3//RGS4//CAV1//FAM129A//WWTR1//IGFBP3//SMAD3//KIRREL//IMPACT//TGFB1//PRR5L//MYADM//SLIT2//CDKN2A//FABP4//TRIB2//HSPB1//IL6//ILK//GADD45B//TESC//DNAJC3//THY1//SOCS3//GMFG//PPM1F//EDNRB//GNAI2//GNAI3//PDGFA//PDGFB//PARD3//EDN1//EDNRA//GRM8//PDE2A//ENG//JUN//FOXO1//MYC//PDE4D//BAX//BDKRB2//IQGAP1//CDKN1A//CDKN1C//CDKN2B//GRB10//INHBA//BMP4//IRAK3//CD30…
GO:0045936	negative regulation of phosphate metabolic process	Biological process	78	353	1954	16119	1.82278	7.53737e-08	1.07471e-06	7.12278	0.0399181	SPRED1//DUSP1//DUSP6//DUSP7//SPRED2//DUSP22//RGS3//RGS4//CAV1//FAM129A//WWTR1//IGFBP3//SMAD3//KIRREL//IMPACT//TGFB1//PRR5L//MYADM//SLIT2//CDKN2A//FABP4//TRIB2//HSPB1//IL6//ILK//GADD45B//TESC//DNAJC3//THY1//SOCS3//GMFG//PPM1F//EDNRB//GNAI2//GNAI3//PDGFA//PDGFB//PARD3//EDN1//EDNRA//GRM8//PDE2A//ENG//JUN//FOXO1//MYC//PDE4D//BAX//BDKRB2//IQGAP1//CDKN1A//CDKN1C//CDKN2B//GRB10//INHBA//BMP4//IRAK3//CD30…
GO:0001101	response to acid chemical	Biological process	65	276	1954	16119	1.94275	7.78611e-08	1.10729e-06	7.10868	0.0332651	TH//CD9//CEBPB//COL1A1//COL1A2//COL3A1//COL4A1//COL4A6//COL5A2//CYBA//EGFR//SH3BP4//MMP2//ASS1//RPTOR//ZEB1//TNF//SCAMP3//DUSP1//IGF2R//IGFBP2//IGFBP7//PDGFA//PDGFRB//PPARG//RARA//RXRA//SP100//TIE1//KLF4//SPARC//AKR1C3//TGFBR3//SIPA1//CTGF//EDN1//IL6//RHOA//RELA//TNFRSF1A//ATP6V0E1//GPX1//GSN//MGMT//ABCG2//KRT8//COL18A1//INSIG2//ANXA2//S100A10//NR1H4//AQP1//LTK//MEF2C//TESC//PTK7//SOX9//WNT10B//F…
GO:0051049	regulation of transport	Biological process	234	1400	1954	16119	1.3788	7.82532e-08	1.10998e-06	7.1065	0.119754	GPER1//SIK1//NOS3//TGFB1//TNF//SELE//VEGFA//CD63//TNFRSF14//CD74//EDN1//EDNRB//RGCC//TACC3//MDFI//NFKBIA//CASQ2//RAPGEF3//CPT1A//ADRA2C//SEC11A//KCNS3//RAP1B//SPCS3//CCL5//SLC2A1//SLC16A1//CACNA1C//IQGAP1//TRIP6//AQP1//NOX5//PML//EPO//GIMAP5//TRPC3//CAV1//THBS1//NEDD4//NUP37//NUP93//MET//NR1H3//ABCG1//CLIC2//PDE4D//SLC8A1//RHOQ//INSR//INHBA//INHBB//NMB//SOX11//RPH3AL//CDH13//AP2S1//ABL1//EHD4//VA…
GO:0051146	striated muscle cell differentiation	Biological process	55	219	1954	16119	2.07173	8.05721e-08	1.13991e-06	7.09382	0.0281474	MYH9//CACNA1H//SIK1//NOTCH1//HDAC4//MEF2C//MET//SORT1//MYOZ1//TCAP//MYH11//ITGB1//KRT8//KRT19//ACTG1//TPM1//ID3//ZFHX3//BMP4//SOX9//TGFB1//IGFBP3//ILK//BOC//VEGFA//GPX1//SMO//WNT10B//CAV2//HDAC9//TMTC3//LEF1//SLC8A1//MSX1//SDC1//OBSL1//PDGFRB//CBY1//TBX5//IFT88//CALR//RARA//RARB//RXRA//FHL2//HEY2//LMNA//EDN1//BVES//COL14A1//EHD2//EFNB2//IGF2//IGFBP5//NRAS
GO:0000184	nuclear-transcribed mRNA catabolic process, nonsense-mediated decay	Biological process	36	118	1954	16119	2.51671	8.45051e-08	1.19246e-06	7.07312	0.0184237	RPL35//RPL36//RPL26L1//RPL7A//RPL9//RPL10//RPL12//RPL17//RPL19//RPL23A//RPL27//RPL31//RPL37//RPL39//RPL41//RPL36A//RPLP0//RPLP1//RPLP2//RPS2//RPS3//RPS3A//RPS4X//RPS6//RPS8//RPS9//RPS14//RPS15A//RPS16//RPS18//RPS19//RPS20//RPS24//RPS27//RPL23//EIF4A3
GO:0018212	peptidyl-tyrosine modification	Biological process	70	306	1954	16119	1.88708	8.48518e-08	1.19427e-06	7.07134	0.035824	TGFA//TPST2//SHC1//F2R//JAK3//CCL5//CLK1//EGFR//EPHA2//EPHB4//ERBB2//FES//FGR//FLT4//ABL1//INSR//KDR//LCK//LTK//MET//MAP3K11//PDGFB//PDGFRB//STYK1//AXL//PTK7//PTPN6//PXN//TEK//TIE1//YES1//ZAP70//PEAK1//DYRK2//RIPK2//ADRA2C//DDR1//TNFRSF1A//CLCF1//HES1//IL6//ISL1//EPO//CAV1//HCLS1//EFNA1//ITGB2//PDGFA//PDCL3//CSPG4//EFNA5//HGF//EHD4//IGF2//ITGA5//ITGB1//KITLG//TP53//VEGFA//VEGFB//TNFRSF14//NRP1//C…
GO:1902582	single-organism intracellular transport	Biological process	209	1225	1954	16119	1.40742	8.69253e-08	1.22031e-06	7.06085	0.10696	GCC2//SEC61B//NFKBIA//RBM22//BCL3//TGFB1//TNF//TP53//AKR1C3//BAX//TACC3//MDFI//TXNIP//PDIA3//RANBP17//PTTG1IP//OS9//MYO1C//PML//MLPH//IPO11//RPL23//EGR2//CALR//SEC63//PARD3//CACNB1//MICALL1//TRAM1//SSR2//RPL35//SEC11A//SEC61G//RPL36//SEC61A1//RPL26L1//SPCS3//RPL7A//RPL9//RPL10//RPL12//RPL17//RPL19//RPL23A//RPL27//RPL31//RPL37//RPL39//RPL41//RPL36A//RPLP0//RPLP1//RPLP2//RPN2//RPS2//RPS3//RPS3A//RP…
GO:0045669	positive regulation of osteoblast differentiation	Biological process	23	58	1954	16119	3.27125	9.27595e-08	1.29887e-06	7.03264	0.0117707	CEBPB//CLIC1//JAG1//NPNT//HGF//CYR61//IL6//ILK//LTF//SMAD5//MEF2C//NPPC//ATRAID//PRKD1//FAM20C//BMP4//BMPR1A//BMPR2//SOX11//WNT10B//CD276//TP63//PDLIM7
GO:0001945	lymph vessel development	Biological process	13	21	1954	16119	5.10667	9.30035e-08	1.29896e-06	7.0315	0.00665302	FLT4//SOX18//PTPN14//BMPR2//ACVRL1//VEGFA//NR2F2//VASH1//EFNB2//FOXC1//KDR//HEG1//TMEM204
GO:0010035	response to inorganic substance	Biological process	81	373	1954	16119	1.79139	9.37021e-08	1.30538e-06	7.02825	0.0414534	CASQ2//NDRG1//TH//CD9//FXN//CCND1//CYBRD1//ABCG2//D2HGDH//CRIP1//HAAO//LCK//ASS1//VCAM1//CA2//IGFBP2//GPX1//SPARC//NQO1//SOD3//BSG//CASP8//THBS1//CD14//SLC40A1//HMOX1//CACNA1H//ADA//TXNIP//COL1A1//DUSP1//JUN//PDGFRB//SDC1//SIPA1//GPX3//DUOX2//TPO//PXDN//LOXL2//PAM//S100A16//EGFR//ANXA11//IL6//NEDD4//TRPC3//CAV1//KRT8//COL18A1//IL18BP//KLF2//ETS1//ANXA1//AQP1//AXL//RELA//STAT6//TNFAIP3//TRPC6//KLF…
GO:0019083	viral transcription	Biological process	44	160	1954	16119	2.26854	9.92386e-08	1.37899e-06	7.00332	0.0225179	IFITM3//SP100//HDAC1//JUN//CCL3//CCL5//LEF1//MDFIC//POLR2G//RPL35//RPL36//RPL26L1//RPL7A//RPL9//RPL10//RPL12//RPL17//RPL19//RPL23A//RPL27//RPL31//RPL37//RPL39//RPL41//RPL36A//RPLP0//RPLP1//RPLP2//RPS2//RPS3//RPS3A//RPS4X//RPS6//RPS8//RPS9//RPS14//RPS15A//RPS16//RPS18//RPS19//RPS20//RPS24//RPS27//RPL23
GO:0045087	innate immune response	Biological process	156	861	1954	16119	1.49463	1.01564e-07	1.40772e-06	6.99326	0.0798362	MASP1//A2M//SERPING1//TMEM173//IFI16//NOD1//CNPY3//CTSK//DUSP6//DUSP7//FOS//BIRC2//IRF3//ITGB2//JUN//MEF2C//MAP3K1//NFKB2//NFKBIA//IRAK4//LGMN//RELA//HSP90B1//UBE2D2//UNC93B1//CASP8//RIPK2//MAPKAPK2//CD14//CD36//LTF//RPL39//HIST1H2BK//HLA-E//GIMAP5//TNIP1//IRAK3//PVR//PVRL2//CFH//C7//RAET1E//PTPN6//TGFB1//TNIP2//RFTN1//SP100//IFITM3//IFITM2//CYP27B1//SEC61A1//CXCL16//BST2//HLA-A//HLA-B//LAMP1//FG…
GO:2000351	regulation of endothelial cell apoptotic process	Biological process	16	31	1954	16119	4.25767	1.02574e-07	1.41812e-06	6.98896	0.00818833	RAMP2//GAS6//KDR//SERPINE1//ANGPTL4//TEK//TNFAIP3//TNIP2//SEMA5A//ANO6//GPER1//RGCC//CD248//THBS1//COL18A1//AKR1C3
GO:0043410	positive regulation of MAPK cascade	Biological process	78	356	1954	16119	1.80742	1.09523e-07	1.51036e-06	6.9605	0.0399181	NOD1//CSPG4//EFNA1//LPAR3//SHC2//HGF//INSR//ITGA1//MET//MAP3K11//PLCE1//PXN//SHC1//TGFA//TGFB3//THBS1//TNF//C5AR1//CXCR4//RIPK2//LPAR2//MAPKAPK2//CD74//DAB2//DBNL//MDFIC//MDFI//MAP3K1//MAP4K2//EDN1//EGFR//ERBB2//PIK3R5//ILK//MEF2C//KITLG//PDGFA//PDGFB//PDGFRB//TGFB1//VEGFA//AJUBA//PDE5A//FZD4//FZD8//CTGF//FLT4//LTBR//GADD45B//DUSP22//PRKCDBP//GLIPR2//EDNRA//F2R//NPNT//PRKD2//GAS6//GCNT2//GPER1//I…
GO:0010628	positive regulation of gene expression	Biological process	214	1264	1954	16119	1.39663	1.10654e-07	1.52212e-06	6.95603	0.109519	NR1H4//NOTCH1//NOTCH4//NR1H3//CDK2//CDKN1C//CDKN2A//CITED2//COL1A1//DAB2//E2F1//E2F3//EGR1//EGR2//AHR//EPO//ETS1//ETS2//MECOM//F2R//FHL2//FOXF1//FOXF2//FOXC1//FOXO1//FOS//NR5A2//BAMBI//ATAD2//SERTAD3//SERTAD1//MDFIC//HDAC1//HMGB2//ID2//IL6//ILK//INHBA//IRF1//JUN//RHOG//LRP5//LYL1//SMAD3//SMAD5//SMAD9//MDK//MEF2C//MITF//AFF1//MYC//NFATC1//NFATC2//NPAS2//SOST//LEF1//PDGFB//SOX18//POU3F1//PPARG//TES…
GO:0002697	regulation of immune effector process	Biological process	62	261	1954	16119	1.95959	1.11056e-07	1.52381e-06	6.95446	0.0317298	A2M//SERPING1//IL7R//HLA-A//HLA-B//HLA-C//HLA-E//HLA-F//MR1//CD59//TMEM173//PML//CLCF1//IL13RA1//TRPM4//C10ORF54//GIMAP5//JAK3//BST2//TNF//TNFRSF14//PVR//PVRL2//PTPN6//IRAK3//TGFB1//TGFB3//CFH//CFI//PROS1//C7//HMOX1//CD300A//TSPAN6//BIRC2//NLRX1//FES//FOXF1//FGR//LAMP1//IL4R//RIPK2//IL6//RARA//MASP1//STAT6//IL27RA//TRIM38//ELMOD2//IRF3//AP2S1//DOCK2//LCK//CD247//CD4//TNFAIP3//TNFRSF4//RPS19//CD36…
GO:0022008	neurogenesis	Biological process	221	1314	1954	16119	1.38743	1.14349e-07	1.56506e-06	6.94177	0.113101	GAS6//DISC1//APBB2//MEF2C//NDN//AXL//PRKG1//BAX//CXCL12//NR2F2//CXCR4//NRP1//CELSR1//SMO//VEGFA//SOX4//SOX11//EML1//CTNNA1//TGFB1//TP53//NOTCH1//PARD3//FZD8//LPPR4//MYL12B//MYL9//CAP1//B3GNT2//AP2S1//COL2A1//COL3A1//COL4A1//COL4A2//COL5A1//COL5A2//COL6A2//COL6A3//EFNA1//EFNA5//EFNB1//EFNB2//EGFR//ERBB2//UNC5B//FES//PLXND1//FLRT2//ABL1//ITGA1//ITGA5//ITGA9//ITGB1//AGRN//KCNQ3//RHOA//RHOC//RHOG//LA…
GO:0000122	negative regulation of transcription from RNA polymerase II promoter	Biological process	119	616	1954	16119	1.5936	1.1613e-07	1.58546e-06	6.93506	0.0609007	NEDD4//E2F1//CITED2//JUN//HEY2//ZBTB42//NR1H3//CDKN1C//TXNIP//WWP2//PKIG//PLK3//AEBP1//GLIS3//DLX1//EDN1//EDNRB//EFNA1//EGR1//AHR//ENG//ETS2//ETV6//FHL2//ZHX2//FOXF1//FOXO1//BCL6B//WWTR1//KANK2//GATA2//HEYL//HBE1//HCLS1//HDAC1//HIC1//HOXB3//HES1//HSBP1//HSF4//ID1//ID2//ID3//IFI16//IRF3//ISL1//SMAD3//MAF//MDFI//MEF2C//MITF//NRARP//MSX1//MYC//ZFHX3//ATF3//NFATC2//NFATC4//NKX6-1//NOTCH1//PAWR//LEF1/…
GO:0055001	muscle cell development	Biological process	41	145	1954	16119	2.33254	1.16892e-07	1.59189e-06	6.93222	0.0209826	MYOZ1//TCAP//MYH11//ITGB1//KRT8//KRT19//ACTG1//TPM1//ID3//ZFHX3//NOTCH1//BMP4//SOX9//TGFB1//IGFBP3//ILK//MEF2C//BOC//VEGFA//GPX1//SMO//WNT10B//CAV2//HDAC9//HDAC4//TMTC3//LEF1//SLC8A1//SDC1//OBSL1//PDGFRB//FHL2//HEY2//LMNA//EDN1//BVES//COL14A1//RAMP2//ADM//HES1//NFATC4
GO:0033036	macromolecule localization	Biological process	339	2171	1954	16119	1.28811	1.18907e-07	1.6153e-06	6.92479	0.17349	GCC2//SEC61B//NFKBIA//RBM22//BCL3//TGFB1//TNF//TP53//AKR1C3//BAX//TNFRSF14//TACC3//MDFI//TMSB4X//TMSB10//TXNIP//PDIA3//RANBP17//PTTG1IP//GRASP//CBY1//HSPG2//IFT88//CAV1//PLOD3//NXF1//CPSF3//NXF3//SRSF6//OS9//MYO1C//PML//MLPH//IPO11//RPL23//EGR2//CALR//SEC63//PARD3//CACNB1//MICALL1//TRAM1//SSR2//RPL35//SEC11A//SEC61G//RPL36//SEC61A1//RPL26L1//SPCS3//RPL7A//RPL9//RPL10//RPL12//RPL17//RPL19//RPL23A/…
GO:0097285	cell-type specific apoptotic process	Biological process	84	394	1954	16119	1.75872	1.27119e-07	1.72258e-06	6.89579	0.0429887	IL6//TNFRSF21//BAX//ADA//CD74//SIVA1//RPS6//TNF//HMOX1//LTK//TP53//HEY2//ILK//KITLG//ANXA1//PRKCH//EDN1//CDKN2A//EGLN3//GPX1//MEF2C//TP63//CEBPB//NES//DLX1//F2R//UNC5B//CLCF1//ISL1//JUN//RHOA//MDK//NRAS//AXL//LGMN//SIX1//TGFB3//C5AR1//VEGFB//BTG2//NRP1//NQO1//EGR1//ITGA1//AGRN//MAP3K11//CCL3//MYC//JAK3//LGALS3//CCL5//SIGLEC1//CASP8//BMP4//LEF1//IRF3//KRT8//GAS6//EPO//MCL1//E2F1//TGFBR2//JAG2//HCL…
GO:2001236	regulation of extrinsic apoptotic signaling pathway	Biological process	43	156	1954	16119	2.27383	1.28586e-07	1.73814e-06	6.89081	0.0220061	LGALS3//SP100//GPX1//HGF//HMGB2//HMOX1//NOS3//SERPINE1//BMP5//BRCA1//TNFAIP3//THBS1//YAP1//DAB2//ITGA6//LMNA//SH3RF1//RELA//NRP1//GPER1//PDIA3//LTBR//TNFRSF12A//PML//SIGLEC1//CASP8//CAV1//RUNX3//HYAL2//TNFSF10//TNFRSF10B//COL2A1//CTNNA1//EYA1//UNC5B//MCL1//CX3CL1//TERT//TNF//INHBA//JAK3//BAX//ACSL5
GO:0002695	negative regulation of leukocyte activation	Biological process	36	120	1954	16119	2.47477	1.35455e-07	1.82441e-06	6.8682	0.0184237	CDKN2A//CD300A//TNFRSF13B//TNFRSF21//INPP5D//PAWR//PRDM1//BMP4//ERBB2//LILRB2//HLA-DRB1//PTPN6//TGFB1//CD276//PDE5A//NR1H3//FOXF1//HMOX1//ID2//INHBA//DTX1//NRARP//CD74//IRF1//FBXO7//IL4R//JAK3//LRRC32//TNFRSF14//SOX11//GIMAP5//TNFAIP3//AXL//C10ORF54//LGALS3//GPER1
GO:0003197	endocardial cushion development	Biological process	15	28	1954	16119	4.41923	1.35637e-07	1.82441e-06	6.86762	0.00767656	HEYL//MSX1//NOTCH1//ISL1//SOX9//TBX2//BMPR1A//ENG//JAG1//CITED2//FOXF1//NEDD4//BMP4//TBX5//THBS1
GO:2000113	negative regulation of cellular macromolecule biosynthetic process	Biological process	182	1044	1954	16119	1.43808	1.42195e-07	1.90793e-06	6.84712	0.0931423	ZBTB42//NR1H3//CDKN1C//CITED2//TXNIP//WWP2//PKIG//PLK3//AEBP1//GLIS3//DLX1//E2F1//EDN1//EDNRB//EFNA1//EGR1//AHR//ENG//ETS2//ETV6//FHL2//ZHX2//FOXF1//FOXO1//HEY2//BCL6B//WWTR1//KANK2//GATA2//HEYL//HBE1//HCLS1//HDAC1//HIC1//HOXB3//HES1//HSBP1//HSF4//ID1//ID2//ID3//IFI16//IRF3//ISL1//SMAD3//MAF//MDFI//MEF2C//MITF//NRARP//MSX1//MYC//ZFHX3//ATF3//NFATC2//NFATC4//NKX6-1//NOTCH1//PAWR//LEF1//PDE2A//HDAC…
GO:0003018	vascular process in circulatory system	Biological process	41	146	1954	16119	2.31657	1.43749e-07	1.92405e-06	6.8424	0.0209826	ADRA1D//MANF//ADM//EGFR//GPER1//HMOX1//NOS3//NPPC//PTPRM//UCN//EDN1//EDNRA//EDNRB//ACTA2//SLC8A1//ACE//ECE1//BDKRB2//CACNA1C//TRPM4//CAV1//GPX1//ITGA1//PLOD3//TEK//YES1//RAMP2//PDE2A//PDE3A//TJP1//SLIT2//VEGFA//BMPR2//ADRA2C//F2R//RHOA//FOXC1//MRVI1//GUCY1A3//PRKG1//RGS2
GO:0018108	peptidyl-tyrosine phosphorylation	Biological process	69	304	1954	16119	1.87236	1.44206e-07	1.92545e-06	6.84102	0.0353122	TGFA//SHC1//F2R//JAK3//CCL5//ADRA2C//INSR//KDR//DDR1//TNFRSF1A//CLCF1//HES1//IL6//ISL1//EPO//LCK//CAV1//HCLS1//EFNA1//EGFR//ITGB2//PDGFA//PDGFRB//PDCL3//CSPG4//EFNA5//ABL1//HGF//EHD4//IGF2//ITGA5//ITGB1//KITLG//PDGFB//TP53//VEGFA//VEGFB//TNFRSF14//RIPK2//NRP1//CD3E//CD4//CD36//CD74//PTPN6//SPINK1//GAS6//HYAL2//CD300A//CLK1//EPHA2//EPHB4//ERBB2//FES//FGR//FLT4//LTK//MET//MAP3K11//STYK1//AXL//PTK7/…
GO:0009612	response to mechanical stimulus	Biological process	46	173	1954	16119	2.19344	1.52965e-07	2.03246e-06	6.81541	0.0235415	CNN2//COL1A1//CYBA//EDNRA//EGFR//EGR1//ENG//IGF2//AQP1//IRF1//ITGB1//LTBR//MAP3K1//PDE2A//SOX9//TNFRSF1A//CASP1//CASP8//TNFRSF10B//TCAP//COL11A1//SLC12A2//PIEZO2//PKD1L1//PIEZO1//CITED2//TXNIP//COL3A1//DCN//ETS1//FOS//FOSL2//IGFBP2//IL6//INHBB//JUN//RHOA//LCK//MMP14//SOST//RELA//CXCL12//TGFBR2//THBS1//TNF//BTG2
GO:0060538	skeletal muscle organ development	Biological process	46	173	1954	16119	2.19344	1.52965e-07	2.03246e-06	6.81541	0.0235415	VAMP5//DCN//FLNB//ITGA7//RHOA//MBNL1//MEF2C//MET//MYL6//SIX1//SVIL//NR2F2//CAV1//MYLK2//HMG20B//CITED2//EGR1//EGR2//FOS//HEYL//NR4A1//ATF3//NOTCH1//SOX11//BTG2//SAP30//ID3//ZFHX3//BMP4//SOX9//TGFB1//IGFBP3//ILK//BOC//IGFBP5//WNT10B//NRAS//YBX3//SOX17//GPX1//SMO//CAV2//HDAC9//HDAC4//ASS1//DISP1
GO:0007265	Ras protein signal transduction	Biological process	102	509	1954	16119	1.65309	1.53857e-07	2.03935e-06	6.81288	0.0522006	CDH13//CDC42EP1//COL1A2//CDC42EP5//EDNRA//TAX1BP3//RHOA//RHOG//ARHGDIA//ARHGDIB//EPS8L1//RHOJ//EPS8L2//PHACTR4//CTNNAL1//ARHGEF1//ARHGAP29//CELSR1//EPS8//DBNL//CYTH4//RAPGEF3//PLK2//RAP1B//TIMP2//ARAP3//ARHGAP24//NRAS//DLC1//TNFAIP1//COL3A1//F2R//LPAR2//PLCE1//EPO//KITLG//RASA3//RASAL3//RASAL1//RASAL2//CDK2//RASGRP2//CDKN1A//CDKN2A//GRAP//SHC2//RASGRP3//RIT1//RRAS//RREB1//RSU1//SHC1//TP53//DOK2//…
GO:0043933	macromolecular complex subunit organization	Biological process	259	1592	1954	16119	1.34205	1.64108e-07	2.16996e-06	6.78487	0.132549	RPS6//RPS14//RPS19//MYH9//ESPL1//CRNKL1//SMN2//SNRPG//GEMIN8//SF3A3//EIF3D//CALR//HLA-DRA//HLA-DRB1//HMGB2//NAP1L1//HJURP//SOX9//NASP//EPS8//MYO1B//NEDD9//PAWR//FSCN1//EZR//ACTN4//ACTN1//TRIOBP//GSN//TMSB4X//TMSB10//SMARCE1//MBNL1//SRSF6//RPL35//RPL36//RPL26L1//RPL7A//RPL9//RPL10//RPL12//RPL17//RPL19//RPL23A//RPL27//RPL31//RPL37//RPL39//RPL41//RPL36A//RPLP0//RPLP1//RPLP2//RPS2//RPS3//RPS3A//RPS4X…
GO:0031401	positive regulation of protein modification process	Biological process	153	847	1954	16119	1.49012	1.64804e-07	2.1739e-06	6.78303	0.0783009	GADD45B//TNF//MAP3K8//EGFR//F2R//GNAI2//MAP3K1//NRAS//BMP4//NOD1//CSPG4//EFNA1//LPAR3//SHC2//HGF//INSR//ITGA1//MET//MAP3K11//PLCE1//PXN//SHC1//TGFA//TGFB3//THBS1//C5AR1//CXCR4//RIPK2//LPAR2//MAPKAPK2//CD74//FAM129A//IL34//CTGF//DAB2//EDNRA//EDNRB//ENG//ERBB2//FLT4//GAS6//GPER1//ANXA2//IGF2//CYR61//KDR//PRR5//RARRES2//CCND1//SOX9//TEK//TGFB1//VEGFA//PRR5L//CDK2AP1//CCND2//PDIA6//GFPT1//HSPA5//LMNA…
GO:0034614	cellular response to reactive oxygen species	Biological process	32	101	1954	16119	2.61362	1.65803e-07	2.18181e-06	6.78041	0.0163767	NQO1//SOD3//GPX1//GPX3//DUOX2//TPO//PXDN//IL18BP//KLF2//ETS1//FXN//ANXA1//IL6//AQP1//AXL//RELA//STAT6//TNFAIP3//TRPC6//KLF4//CDK2//FOXO1//HGF//MET//FBLN5//CD36//FOS//PTPRK//PXN//SLC8A1//TPM1//AKR1C3
GO:0010629	negative regulation of gene expression	Biological process	182	1050	1954	16119	1.42987	2.13529e-07	2.8025e-06	6.67054	0.0931423	ZBTB42//NR1H3//CDKN1C//CITED2//TXNIP//WWP2//PKIG//PLK3//AEBP1//GLIS3//DLX1//E2F1//EDN1//EDNRB//EFNA1//EGR1//AHR//ENG//ETS2//ETV6//FHL2//ZHX2//FOXF1//FOXO1//HEY2//BCL6B//WWTR1//KANK2//GATA2//HEYL//HBE1//HCLS1//HDAC1//HIC1//HOXB3//HES1//HSBP1//HSF4//ID1//ID2//ID3//IFI16//IRF3//ISL1//SMAD3//MAF//MDFI//MEF2C//MITF//NRARP//MSX1//MYC//ZFHX3//ATF3//NFATC2//NFATC4//NKX6-1//NOTCH1//PAWR//LEF1//PDE2A//HDAC…
GO:0044087	regulation of cellular component biogenesis	Biological process	96	474	1954	16119	1.67073	2.13998e-07	2.8025e-06	6.66959	0.04913	TRIOBP//EPS8//GSN//TMSB4X//TMSB10//SIX1//EPHA2//ARPC2//WASF2//AQP1//SLIT2//SMAD6//PMEPA1//IFT88//HCLS1//PFN1//MYADM//CCL26//CDC42EP2//CDC42EP5//RHOA//MAP3K1//KIRREL//BAIAP2L1//VASP//MAPRE1//FES//RGS2//PSRC1//CDC42EP1//EIF4EBP1//SVIP//DNAJC15//SOST//XAF1//TAL1//TGFB1//TNF//VEGFA//AJUBA//SYNPO//IDE//SH3GLB1//BAX//TP53//BCL11A//BMF//ATP8B1//PODXL//FBLIM1//SELP//PIEZO1//ARPC5//ARPC3//ARPC1B//HJURP//L…
GO:0002064	epithelial cell development	Biological process	48	186	1954	16119	2.12883	2.21404e-07	2.88565e-06	6.65481	0.024565	GPX1//CLIC4//ID1//MET//NOTCH4//HEG1//COL18A1//PLOD3//RARA//RARB//CDK6//BMP4//BMP5//SMO//TFAP2C//RILPL2//MAP3K1//IFT88//PARD3//ENG//SDC1//SOX9//MYO7A//TCF15//PRDM1//XBP1//RAPGEF3//MSN//PDE2A//PDE4D//SOX18//RAP1B//EZR//MYADM//VIM//EPHA2//MYO1E//PODXL//IQGAP1//NOTCH1//ACTA2//LAMB2//PDGFB//NKX6-1//RAB13//S1PR3//B4GALT1//TP63
GO:0030217	T cell differentiation	Biological process	48	186	1954	16119	2.12883	2.21404e-07	2.88565e-06	6.65481	0.024565	STAT6//TP53//GIMAP5//MPZL2//CDK6//RPS6//ZFP36L1//ZFP36L2//TCF3//FZD8//MAFB//ZEB1//BMP4//CDKN2A//ERBB2//ADA//IL7R//LEF1//JAG2//ZAP70//IRF1//CD4//CD74//DOCK2//CD3E//IL18R1//BCL3//TGFB1//SPINK5//HLA-DOA//CD2//DTX1//NRARP//SOX13//LCK//LILRB2//IL4R//JAK3//RIPK2//IL6//RARA//ANXA1//PNP//TGFBR2//GIMAP1//EGR1//BCL11A//SOX4
GO:0044243	multicellular organismal catabolic process	Biological process	28	83	1954	16119	2.78287	2.24603e-07	2.92037e-06	6.64858	0.0143296	ACE//ENPEP//ITGB1//COL1A1//COL1A2//COL2A1//COL3A1//COL4A1//COL4A2//COL4A6//COL5A1//COL5A2//COL6A2//COL6A3//COL8A1//COL11A1//COL12A1//CTSK//MMP1//MMP2//MMP14//MMP15//MMP19//COL5A3//COL14A1//COL18A1//COL23A1//MRC2
GO:1902679	negative regulation of RNA biosynthetic process	Biological process	167	947	1954	16119	1.45472	2.25284e-07	2.92227e-06	6.64727	0.0854657	ZBTB42//NR1H3//CDKN1C//CITED2//TXNIP//WWP2//PKIG//PLK3//AEBP1//GLIS3//DLX1//E2F1//EDN1//EDNRB//EFNA1//EGR1//AHR//ENG//ETS2//ETV6//FHL2//ZHX2//FOXF1//FOXO1//HEY2//BCL6B//WWTR1//KANK2//GATA2//HEYL//HBE1//HCLS1//HDAC1//HIC1//HOXB3//HES1//HSBP1//HSF4//ID1//ID2//ID3//IFI16//IRF3//ISL1//SMAD3//MAF//MDFI//MEF2C//MITF//NRARP//MSX1//MYC//ZFHX3//ATF3//NFATC2//NFATC4//NKX6-1//NOTCH1//PAWR//LEF1//PDE2A//HDAC…
GO:0050795	regulation of behavior	Biological process	43	159	1954	16119	2.23092	2.30653e-07	2.98297e-06	6.63704	0.0220061	SLIT2//IL6//CMKLR1//RARRES2//CCL5//THBS1//MMP28//PRKD2//HSPB1//PRKD1//VEGFA//ADA//CXCL12//BMPR2//NRP1//SEMA5A//SEMA3F//EFNB2//GPR124//CXCR4//PDGFB//PDGFRB//TGFB1//PPM1F//CDH13//KDR//SMAD3//AGER//VEGFB//JAM3//EDN1//EDNRA//CD74//SERPINE1//UCN//SGIP1//CCL3//GAS6//CALR//MEF2C//NOTCH1//MET//MDK
GO:0009894	regulation of catabolic process	Biological process	162	913	1954	16119	1.46372	2.31056e-07	2.98297e-06	6.63628	0.0829069	PPP1R3B//GPX1//RHBDF1//DAPK2//ABL1//IFI16//DRAM1//DAP//RASIP1//ATG14//FOXO1//SH3BP4//SVIP//TMEM59//ITGB1//SCARB1//LZTS1//TMED2//RAPGEF3//CPT1A//ASAP1//ADAP2//ARAP3//VAV3//BVES//EFNA5//DYNLT1//RASA3//RASAL3//RASAL1//IQGAP1//RASAL2//RAPGEF5//FARP1//DLC1//CDC42EP2//AKAP13//FGD4//ARHGEF19//DOCK11//FGD5//PLEKHG4B//ERBB2//JUN//AGRN//ARHGEF37//GMIP//EPS8L1//FGD6//PLEKHG1//RASGRF2//ARHGEF28//EPS8L2//PLEK…
GO:0001569	patterning of blood vessels	Biological process	18	40	1954	16119	3.71215	2.38691e-07	3.05983e-06	6.62216	0.00921187	LRP5//LEF1//BAX//COL4A1//EDN1//EDNRA//ENG//PLXND1//NRARP//NFATC4//NOTCH4//DLL4//CXCL12//TGFBR2//VEGFA//CXCR4//NRP1//SEMA5A
GO:0001885	endothelial cell development	Biological process	18	40	1954	16119	3.71215	2.38691e-07	3.05983e-06	6.62216	0.00921187	CLIC4//ID1//MET//NOTCH4//HEG1//COL18A1//PLOD3//ENG//RAPGEF3//MSN//PDE2A//PDE4D//SOX18//RAP1B//EZR//MYADM//S1PR3//GPX1
GO:0030199	collagen fibril organization	Biological process	18	40	1954	16119	3.71215	2.38691e-07	3.05983e-06	6.62216	0.00921187	COL1A1//COL1A2//COL2A1//COL3A1//COL5A1//COL5A2//COL11A1//COL12A1//FOXC1//ANXA2//LOX//LOXL2//P4HA1//COL5A3//LEPRE1//COL14A1//SERPINH1//PLOD3
GO:0019080	viral gene expression	Biological process	45	170	1954	16119	2.18362	2.39299e-07	3.06044e-06	6.62106	0.0230297	VPS37B//RPL35//RPL36//RPL26L1//RPL7A//RPL9//RPL10//RPL12//RPL17//RPL19//RPL23A//RPL27//RPL31//RPL37//RPL39//RPL41//RPL36A//RPLP0//RPLP1//RPLP2//RPS2//RPS3//RPS3A//RPS4X//RPS6//RPS8//RPS9//RPS14//RPS15A//RPS16//RPS18//RPS19//RPS20//RPS24//RPS27//RPL23//IFITM3//SP100//HDAC1//JUN//CCL3//CCL5//LEF1//MDFIC//POLR2G
GO:0034446	substrate adhesion-dependent cell spreading	Biological process	24	65	1954	16119	3.04587	2.40831e-07	3.07285e-06	6.61829	0.0122825	TACSTD2//ARPC2//TRIOBP//DAB2//S100A10//CALR//MYADM//FERMT2//BVES//EFNA1//FN1//ILK//LAMB1//LAMC1//PARVA//AXL//PXN//FNDC3B//TEK//MICALL2//PEAK1//FZD4//ITGA8//VAMP3
GO:2001044	regulation of integrin-mediated signaling pathway	Biological process	9	11	1954	16119	6.74937	2.43079e-07	3.0943e-06	6.61425	0.00460594	CTNNA1//PHACTR4//DAB2//EMP2//LIMS1//LIMS2//CD63//PRKD1//TIMP1
GO:0002042	cell migration involved in sprouting angiogenesis	Biological process	15	29	1954	16119	4.26684	2.49446e-07	3.16797e-06	6.60302	0.00767656	NR2E1//HDAC7//VEGFA//HDAC9//NOTCH1//DLL4//MMRN2//KLF4//EFNB2//EPHB4//NR4A1//ITGB1//KDR//NRP1//SLIT2
GO:0045892	negative regulation of transcription, DNA-templated	Biological process	164	928	1954	16119	1.45784	2.52979e-07	3.20538e-06	6.59692	0.0839304	ZBTB42//NR1H3//CDKN1C//CITED2//TXNIP//WWP2//PKIG//PLK3//AEBP1//GLIS3//DLX1//E2F1//EDN1//EDNRB//EFNA1//EGR1//AHR//ENG//ETS2//ETV6//FHL2//ZHX2//FOXF1//FOXO1//HEY2//BCL6B//WWTR1//KANK2//GATA2//HEYL//HBE1//HCLS1//HDAC1//HIC1//HOXB3//HES1//HSBP1//HSF4//ID1//ID2//ID3//IFI16//IRF3//ISL1//SMAD3//MAF//MDFI//MEF2C//MITF//NRARP//MSX1//MYC//ZFHX3//ATF3//NFATC2//NFATC4//NKX6-1//NOTCH1//PAWR//LEF1//PDE2A//HDAC…
GO:0007519	skeletal muscle tissue development	Biological process	44	165	1954	16119	2.1998	2.58809e-07	3.27166e-06	6.58702	0.0225179	MYLK2//HMG20B//CITED2//EGR1//EGR2//FOS//HEYL//NR4A1//ATF3//NOTCH1//SOX11//BTG2//SAP30//ID3//ZFHX3//BMP4//SOX9//TGFB1//IGFBP3//ILK//MEF2C//BOC//IGFBP5//WNT10B//NRAS//YBX3//SOX17//GPX1//SMO//CAV2//HDAC9//HDAC4//VAMP5//DCN//FLNB//ITGA7//RHOA//MBNL1//MET//MYL6//SIX1//SVIL//NR2F2//CAV1
GO:0032970	regulation of actin filament-based process	Biological process	63	273	1954	16119	1.90367	2.6736e-07	3.36127e-06	6.5729	0.0322416	TRIOBP//EPS8//GSN//TMSB4X//TMSB10//CXCL12//HCLS1//SH3BGRL3//SHROOM2//SEMA5A//PFN1//MYADM//SLIT2//CCL26//CDC42EP2//CDC42EP5//RHOA//MAP3K1//KIRREL//BAIAP2L1//VASP//SYNPO//DLC1//ARHGEF19//EFNA5//RHOQ//ILK//MYO1F//PAM//PDGFA//PDGFRB//BST2//CELSR1//MYLK2//ARPC5//ARPC3//ARPC1B//ARPC2//RAPGEF3//CTGF//RGCC//FHOD1//SMAD3//S100A10//TPM1//ARHGEF10//PPM1F//WASF2//TACSTD2//MEF2C//EDN1//PDE4D//DSC2//KCNQ1//GJC…
GO:0006414	translational elongation	Biological process	36	123	1954	16119	2.41441	2.67776e-07	3.36127e-06	6.57223	0.0184237	RPL35//EEF1D//RPL36//RPL26L1//RPL7A//RPL9//RPL10//RPL12//RPL17//RPL19//RPL23A//RPL27//RPL31//RPL37//RPL39//RPL41//RPL36A//RPLP0//RPLP1//RPLP2//RPS2//RPS3//RPS3A//RPS4X//RPS6//RPS8//RPS9//RPS14//RPS15A//RPS16//RPS18//RPS19//RPS20//RPS24//RPS27//RPL23
GO:0010243	response to organonitrogen compound	Biological process	131	705	1954	16119	1.53284	2.68312e-07	3.36127e-06	6.57136	0.067042	NR1H4//EGR1//PDE1B//TH//TCIRG1//EIF4EBP1//EIF4EBP2//FOXO1//RHOQ//SHC2//GRB10//IDE//IGF2//INSR//NRAS//PDK4//RPTOR//RPS6//SHC1//FGF18//ATP6V0E1//CEBPB//COL1A1//COL1A2//COL3A1//COL4A1//COL4A6//COL5A2//CYBA//EGFR//SH3BP4//MMP2//ASS1//ZEB1//TNF//IL6//PPARG//IRAK3//C5AR1//JAG1//NFKBIA//NOTCH1//RELA//ADM//EGR2//GHRHR//INPPL1//INSIG2//PDGFB//SORT1//TNFSF10//GFPT1//INHBB//VIMP//RAB13//SLC2A4//HDAC9//PANX1…
GO:0045859	regulation of protein kinase activity	Biological process	128	685	1954	16119	1.54146	2.6836e-07	3.36127e-06	6.57128	0.0655067	CDKN1A//CDKN2B//CKS1B//CCNYL1//SERTAD1//CDC6//GADD45B//TNF//MAP3K8//EGFR//F2R//GNAI2//MAP3K1//NRAS//BMP4//NOD1//CSPG4//EFNA1//LPAR3//SHC2//HGF//INSR//ITGA1//MET//MAP3K11//PLCE1//PXN//SHC1//TGFA//TGFB3//THBS1//C5AR1//CXCR4//RIPK2//LPAR2//MAPKAPK2//CD74//SPRED1//DUSP1//DUSP6//DUSP7//SPRED2//DUSP22//RGS3//RGS4//CAV1//CDKN2A//FABP4//WWTR1//TRIB2//HSPB1//IL6//ILK//TESC//DNAJC3//THY1//SOCS3//GMFG//PPM1…
GO:0034332	adherens junction organization	Biological process	32	103	1954	16119	2.56287	2.74484e-07	3.42228e-06	6.56148	0.0163767	RAMP2//VCL//DLG5//DLC1//FERMT2//PTPRK//PXN//THY1//TRIP6//AJUBA//ACTN1//EFNA5//KDR//SMAD3//S100A10//TEK//VEGFA//PPM1F//MMP14//THBS1//ACVRL1//CDH5//CDH6//CDH13//CTNNA1//CTNND1//MLLT4//RAB8B//PVR//PVRL2//ACTB//ACTG1
GO:0051250	negative regulation of lymphocyte activation	Biological process	32	103	1954	16119	2.56287	2.74484e-07	3.42228e-06	6.56148	0.0163767	CDKN2A//CD300A//TNFRSF13B//TNFRSF21//INPP5D//PAWR//PRDM1//BMP4//ERBB2//LILRB2//HLA-DRB1//PTPN6//TGFB1//CD276//PDE5A//ID2//INHBA//DTX1//NRARP//CD74//IRF1//FBXO7//IL4R//JAK3//LRRC32//TNFRSF14//SOX11//GIMAP5//TNFAIP3//C10ORF54//LGALS3//AXL
GO:0043549	regulation of kinase activity	Biological process	134	726	1954	16119	1.52259	2.89295e-07	3.59873e-06	6.53866	0.0685773	CDKN1A//CDKN2B//CKS1B//CCNYL1//SERTAD1//CDC6//GADD45B//TNF//MAP3K8//EGFR//F2R//GNAI2//MAP3K1//NRAS//BMP4//NOD1//CSPG4//EFNA1//LPAR3//SHC2//HGF//INSR//ITGA1//MET//MAP3K11//PLCE1//PXN//SHC1//TGFA//TGFB3//THBS1//C5AR1//CXCR4//RIPK2//LPAR2//MAPKAPK2//CD74//SPRED1//DUSP1//DUSP6//DUSP7//SPRED2//DUSP22//RGS3//RGS4//CAV1//CDKN2A//FABP4//WWTR1//TRIB2//HSPB1//IL6//ILK//TESC//DNAJC3//THY1//SOCS3//GMFG//PPM1…
GO:0051172	negative regulation of nitrogen compound metabolic process	Biological process	188	1097	1954	16119	1.41372	2.99959e-07	3.72289e-06	6.52294	0.0962129	ZBTB42//NR1H3//CDKN1C//CITED2//TXNIP//WWP2//PKIG//PLK3//AEBP1//GLIS3//DLX1//E2F1//EDN1//EDNRB//EFNA1//EGR1//AHR//ENG//ETS2//ETV6//FHL2//ZHX2//FOXF1//FOXO1//HEY2//BCL6B//WWTR1//KANK2//GATA2//HEYL//HBE1//HCLS1//HDAC1//HIC1//HOXB3//HES1//HSBP1//HSF4//ID1//ID2//ID3//IFI16//IRF3//ISL1//SMAD3//MAF//MDFI//MEF2C//MITF//NRARP//MSX1//MYC//ZFHX3//ATF3//NFATC2//NFATC4//NKX6-1//NOTCH1//PAWR//LEF1//PDE2A//HDAC…
GO:0060840	artery development	Biological process	22	57	1954	16119	3.18391	3.09031e-07	3.8268e-06	6.51	0.011259	JAG1//EYA1//PDGFRB//SIX1//TBX2//HEY2//HES1//SOX4//DLL4//ENG//FOXC1//GJA5//PRRX1//VEGFA//NRP1//MYLK//NOTCH1//BMP4//CITED2//FOXF1//BMPR2//ACVRL1
GO:0071407	cellular response to organic cyclic compound	Biological process	67	298	1954	16119	1.85469	3.15928e-07	3.90336e-06	6.50041	0.0342886	SMAD3//MEF2C//NR1H3//NR5A2//GPER1//NR4A1//LEF1//PPARG//RARA//RARB//RXRA//BMP4//NR2F2//NR2E1//NR1H4//CYP27B1//ITGB1//SLC8A1//CASQ2//MSX1//RELA//TH//TNF//EGR1//HSP90B1//RAPGEF3//EGR2//IGFBP5//AQP1//KCNQ1//ASS1//PDE4D//RAP1B//WNT10B//PDE2A//PDE3A//IRF3//TMEM173//AKR1C3//ANXA1//ISL1//SERPINB9//RAMP3//EGFR//TNFRSF1A//INHBA//SMO//KLF2//KLF4//PDGFB//TGFB1//CTNNA1//BRCA1//AKAP13//ABL1//CYBA//FOXF1//ALPL/…
GO:0051248	negative regulation of protein metabolic process	Biological process	115	601	1954	16119	1.57847	3.17543e-07	3.91446e-06	6.4982	0.0588536	SPRED1//DUSP1//DUSP6//DUSP7//SPRED2//DUSP22//RGS3//RGS4//CAV1//A2M//SERPING1//FAM129A//WWTR1//IGFBP3//SMAD3//KIRREL//IMPACT//TGFB1//PRR5L//MYADM//SLIT2//CD59//CDKN2A//FABP4//TRIB2//HSPB1//IL6//ILK//GADD45B//TESC//DNAJC3//THY1//SOCS3//GMFG//PPM1F//SERPINE1//THBS1//PARD3//TMEM59//IGFBP5//BTG2//CALR//EIF4A3//UCN//SOX4//TNFAIP3//ENG//JUN//EDN1//EDNRB//PML//PDE4D//BAX//BDKRB2//HMG20B//ZFP36//IRAK3//EG…
GO:0051130	positive regulation of cellular component organization	Biological process	129	694	1954	16119	1.53336	3.25416e-07	4.00247e-06	6.48756	0.0660184	SELE//VEGFA//CD63//ARPC2//WASF2//AQP1//TMED9//SURF4//COL1A1//GLIPR2//DAB2//BAMBI//WWTR1//GCNT2//RGCC//SMAD3//NOTCH1//LEF1//TGFB1//TGFB1I1//TGFB3//FES//ITGB1//LTK//BCL11A//PRKD1//PTK7//UTRN//SCARF1//SEMA5A//CCL26//CDC42EP2//CDC42EP5//RHOA//MAP3K1//PFN1//KIRREL//BAIAP2L1//VASP//NES//PML//TP53//RGS2//PSRC1//CDC42EP1//TAL1//TNF//AJUBA//ANXA1//ANXA2//RAB8B//SYNPO//IDE//SH3GLB1//BAX//BMF//PIEZO1//ARPC5…
GO:0051338	regulation of transferase activity	Biological process	150	836	1954	16119	1.48013	3.33714e-07	4.09531e-06	6.47663	0.0767656	CDKN1A//CDKN2B//CKS1B//CCNYL1//SERTAD1//CDC6//GADD45B//TNF//MAP3K8//EGFR//F2R//GNAI2//MAP3K1//NRAS//BMP4//NOD1//CSPG4//EFNA1//LPAR3//SHC2//HGF//INSR//ITGA1//MET//MAP3K11//PLCE1//PXN//SHC1//TGFA//TGFB3//THBS1//C5AR1//CXCR4//RIPK2//LPAR2//MAPKAPK2//CD74//SPRED1//DUSP1//DUSP6//DUSP7//SPRED2//DUSP22//RGS3//RGS4//CAV1//CDKN2A//FABP4//WWTR1//TRIB2//HSPB1//IL6//ILK//TESC//DNAJC3//THY1//SOCS3//GMFG//PPM1…
GO:0034599	cellular response to oxidative stress	Biological process	45	172	1954	16119	2.15823	3.43949e-07	4.21145e-06	6.46351	0.0230297	GPX1//PML//UACA//STK24//NQO1//SOD3//FOS//PTPRK//PXN//SLC8A1//TPM1//AKR1C3//GPX3//DUOX2//TPO//PXDN//EPAS1//HMOX1//IL18BP//KLF2//ETS1//FXN//ANXA1//IL6//AQP1//AXL//RELA//STAT6//TNFAIP3//TRPC6//KLF4//CD36//CDK2//FOXO1//TP53//HGF//MET//P4HB//HSPB1//MCL1//FBLN5//ABL1//MGMT//VIMP//PRKD1
GO:0042493	response to drug	Biological process	80	378	1954	16119	1.74587	3.46941e-07	4.23858e-06	6.45974	0.0409417	SLC22A18//ATP8B1//ABCB1//ABCG2//ADSSL1//EGFR//EGR1//GAS6//KCNQ1//MEF2C//MYC//PDE2A//RBM22//TH//TP53//PPM1F//ENG//ADIRF//ADA//CDKN1A//VAV3//TXNIP//PLIN2//CPT1A//PARP4//CYBA//DAD1//DUSP6//EDN1//EMX2//AK4//FOS//FOSL2//ANXA1//IGF2//IGFBP2//IL6//AQP1//INHBA//ITGB1//JUN//RHOA//LCK//LGALS1//LOX//LPL//MDK//MGMT//ASS1//NFATC2//NKX6-1//PNP//NPPC//PAM//PDE3A//PDGFA//PDGFB//PGF//PPARG//PTPRM//CCND1//RELA//RP…
GO:0003206	cardiac chamber morphogenesis	Biological process	32	104	1954	16119	2.53823	3.50875e-07	4.27707e-06	6.45485	0.0163767	ISL1//PARVA//RARA//RARB//TBX2//ID2//HEY2//NOTCH1//HEYL//DLL4//HEG1//MEF2C//SOX4//SOX11//FOXF1//JAG1//TBX5//COL11A1//FKBP1A//FOXC1//RXRA//TGFBR3//TPM1//FHL2//TEK//ADAMTS1//IFT88//DHRS3//CITED2//HES1//CYR61//SMO
GO:0046822	regulation of nucleocytoplasmic transport	Biological process	46	178	1954	16119	2.13182	3.76186e-07	4.57494e-06	6.4246	0.0235415	TACC3//MDFI//NFKBIA//TRIP6//CDKN1A//GAS6//PDE2A//TMEM173//IL6//TNFRSF1A//EGFR//BAMBI//SMAD3//SEMA5A//WWTR1//TGFB1//UACA//SMN2//SMO//HYAL2//PKIG//MDFIC//BCL3//EDA//RHOA//TNF//IL18R1//LITAF//MBTPS1//CD36//FLNA//HCLS1//NEDD4//CDKN2A//PTPN14//SOX4//SP100//NUDT4//DYRK2//RBPMS//DAB2//BMP4//BMPR1A//TGFB3//INPP4B//IER3
GO:0007010	cytoskeleton organization	Biological process	161	913	1954	16119	1.45468	3.76987e-07	4.57494e-06	6.42367	0.0823951	EYA1//NUMA1//DYNLT1//MYH9//ESPL1//EML1//OBSL1//DISC1//PARD3//SS18//TACC1//MAP7D3//CCDC8//TPPP3//PSRC1//EPS8//MYO1B//NEDD9//PAWR//FSCN1//EZR//ACTN4//ACTN1//TRIOBP//GSN//TMSB4X//TMSB10//ARPC5//WASF2//DLC1//CDC42EP2//CAP1//FGD4//FGD5//DOCK2//FHL3//FLNB//ABL1//FAM101B//RHOA//RND3//RHOG//ARHGDIB//NPHP1//NRAS//PDGFA//PDGFB//PFN1//FGD6//PRKG1//RHOJ//INF2//PHACTR4//FMNL3//PDLIM7//TRIP10//INPPL1//MYLK//SO…
GO:0014812	muscle cell migration	Biological process	19	45	1954	16119	3.48301	3.78559e-07	4.58384e-06	6.42187	0.00972364	PLAT//PLAU//DDR1//ACE//PDGFA//PDGFB//PDGFRB//CCL5//SEMA6D//NRP1//IGFBP3//IGFBP5//ILK//SERPINE1//SLIT2//SIX1//SMO//PARVA//MET
GO:0007264	small GTPase mediated signal transduction	Biological process	133	723	1954	16119	1.51749	3.89307e-07	4.70355e-06	6.40971	0.0680655	CDK2//RASGRP2//CDKN1A//CDKN2A//GRAP//PLK2//SHC2//RASGRP3//NRAS//PLCE1//RIT1//RRAS//RREB1//RSU1//SHC1//TP53//DOK2//MAPKAPK2//CDH13//CDC42EP1//COL1A2//CDC42EP5//EDNRA//TAX1BP3//RHOA//RHOG//ARHGDIA//ARHGDIB//EPS8L1//RHOJ//EPS8L2//PHACTR4//CTNNAL1//ARHGEF1//ARHGAP29//CELSR1//EPS8//DBNL//CYTH4//RAPGEF3//RAP1B//TIMP2//ARAP3//ARHGAP24//DLC1//TNFAIP1//COL3A1//F2R//LPAR2//EPO//KITLG//RASA3//RASAL3//RASAL1…
GO:0006413	translational initiation	Biological process	45	173	1954	16119	2.14575	4.11092e-07	4.95579e-06	6.38606	0.0230297	EIF3D//HSPB1//IMPACT//EIF4EBP1//EIF4EBP2//RARA//POLR2G//CCL5//TNF//RPL35//EIF4A1//RPL36//RPL26L1//RPL7A//RPL9//RPL10//RPL12//RPL17//RPL19//RPL23A//RPL27//RPL31//RPL37//RPL39//RPL41//RPL36A//RPLP0//RPLP1//RPLP2//RPS2//RPS3//RPS3A//RPS4X//RPS6//RPS8//RPS9//RPS14//RPS15A//RPS16//RPS18//RPS19//RPS20//RPS24//RPS27//RPL23
GO:0060055	angiogenesis involved in wound healing	Biological process	10	14	1954	16119	5.89231	4.22611e-07	5.08343e-06	6.37406	0.00511771	VEGFB//MCAM//CD34//TNFAIP3//SERPINE1//ETS1//B4GALT1//GPX1//PRCP//CX3CL1
GO:0051050	positive regulation of transport	Biological process	119	631	1954	16119	1.55572	4.35314e-07	5.22473e-06	6.3612	0.0609007	GPER1//SELE//VEGFA//CD63//TNFRSF14//EDN1//EDNRB//RGCC//TRIP6//AQP1//GIMAP5//TRPC3//CAV1//MET//NR1H3//NFKBIA//ABCG1//RHOQ//INSR//INHBA//INHBB//NMB//SOX11//ANXA1//ANXA2//ISL1//NKX6-1//SOX4//SGK1//TRPC6//TESC//ACTN4//TMEM173//IL6//TNFRSF1A//CXCL12//EGFR//BAMBI//SMAD3//SEMA5A//HLA-DRB1//UACA//SMN2//SMO//TGFB1//HYAL2//EDA//RHOA//TNF//IL18R1//FLNA//HCLS1//FGR//LAMP1//DAB2//ITGB1//CD14//SYTL4//NEDD4//GA…
GO:0045934	negative regulation of nucleobase-containing compound metabolic process	Biological process	184	1075	1954	16119	1.41196	4.41803e-07	5.29097e-06	6.35477	0.0941658	ZBTB42//NR1H3//CDKN1C//CITED2//TXNIP//WWP2//PKIG//PLK3//AEBP1//GLIS3//DLX1//E2F1//EDN1//EDNRB//EFNA1//EGR1//AHR//ENG//ETS2//ETV6//FHL2//ZHX2//FOXF1//FOXO1//HEY2//BCL6B//WWTR1//KANK2//GATA2//HEYL//HBE1//HCLS1//HDAC1//HIC1//HOXB3//HES1//HSBP1//HSF4//ID1//ID2//ID3//IFI16//IRF3//ISL1//SMAD3//MAF//MDFI//MEF2C//MITF//NRARP//MSX1//MYC//ZFHX3//ATF3//NFATC2//NFATC4//NKX6-1//NOTCH1//PAWR//LEF1//PDE2A//HDAC…
GO:0002757	immune response-activating signal transduction	Biological process	79	374	1954	16119	1.74248	4.45478e-07	5.32331e-06	6.35117	0.0404299	NOD1//CNPY3//CTSK//DUSP6//DUSP7//FOS//BIRC2//IRF3//ITGB2//JUN//MEF2C//MAP3K1//NFKB2//NFKBIA//IRAK4//LGMN//RELA//HSP90B1//UBE2D2//UNC93B1//CASP8//RIPK2//MAPKAPK2//CD14//CD36//TNIP1//IRAK3//RFTN1//PRKD2//TNFRSF21//HLA-DQB1//HLA-DRA//HLA-DRB1//INPP5D//LCK//LCP2//PDE4D//PLCG2//THY1//VASP//ZAP70//CD3E//CD247//CD4//CD300A//ADA//IRF1//TNIP2//TNFAIP3//NR1H3//LTF//ARPC5//ARPC3//ARPC2//WASF2//VAV3//FGR//AB…
GO:0006897	endocytosis	Biological process	102	520	1954	16119	1.61812	4.48008e-07	5.34186e-06	6.34871	0.0522006	MYO7A//ADM//SELE//VEGFA//CD63//CAP1//SBSPON//DAB2//STAB1//CFI//IGF2R//LGALS3BP//LOXL2//SUSD2//CXCL16//TINAGL1//TGFBR2//CUBN//AMN//LOXL3//MICALL1//SCARF1//PDLIM7//CD163//CD36//SCARB1//EHD4//CD93//ELMOD2//GAS6//GATA2//ANXA11//AXL//ELMO3//CD14//MFGE8//SNAPIN//CDH13//AP2S1//ABL1//VAMP8//CALCRL//RAMP2//RAMP3//NEDD4//EZR//ARPC5//ARPC3//ARPC2//WASF2//VAV3//FGR//MYO1C//MYO10//PLCG2//ACTB//ACTG1//WIPF1//Y…
GO:0032956	regulation of actin cytoskeleton organization	Biological process	55	230	1954	16119	1.97264	4.53675e-07	5.39764e-06	6.34326	0.0281474	TRIOBP//EPS8//GSN//TMSB4X//TMSB10//CXCL12//HCLS1//SH3BGRL3//SHROOM2//SEMA5A//PFN1//MYADM//SLIT2//CCL26//CDC42EP2//CDC42EP5//RHOA//MAP3K1//KIRREL//BAIAP2L1//VASP//SYNPO//ARPC5//ARPC3//ARPC1B//ARPC2//RAPGEF3//CTGF//RGCC//FHOD1//SMAD3//S100A10//TPM1//ARHGEF10//PPM1F//WASF2//DLC1//TACSTD2//MEF2C//EDN1//JAM3//ABL1//TGFB1//FES//TEK//ARHGEF19//EFNA5//RHOQ//ILK//MYO1F//PAM//PDGFA//PDGFRB//BST2//CELSR1
GO:0048771	tissue remodeling	Biological process	38	136	1954	16119	2.30493	4.67342e-07	5.54816e-06	6.33037	0.0194473	ACE//JAG1//EPAS1//FOXC1//MEF2C//NOS3//DLL4//AXL//BAX//BGN//BMPR2//TGM2//ACVRL1//F2R//TGFB1//TP53//TGFB3//PDK4//CTSK//PTH1R//INPP5D//TNFAIP3//LTBP3//CA2//EPHA2//IL6//LRP5//MITF//INPP4B//FRZB//IGFBP5//CAV1//B4GALT1//PML//FLT4//ANXA1//CSPG4//MMP14
GO:0038084	vascular endothelial growth factor signaling pathway	Biological process	12	20	1954	16119	4.94954	4.80323e-07	5.6899e-06	6.31847	0.00614125	PRKD2//HSPB1//PRKD1//VEGFA//MYO1C//PDGFRB//NRP1//CD63//GPR124//FLT4//KDR//NRP2
GO:0033554	cellular response to stress	Biological process	232	1417	1954	16119	1.35062	4.81851e-07	5.69565e-06	6.31709	0.118731	ATG14//VAMP8//E2F1//INTS7//DDB2//GEN1//BRCA1//TP53BP1//SMC6//SHFM1//WRN//CDK2//TREX2//PARP4//EYA2//FANCE//FANCF//PSME4//SMUG1//MGMT//RRM2B//RPS27L//POLR2G//FANCL//FANCI//RECQL//INTS3//XRCC5//BTG2//PIF1//EXO1//PTTG1//CHD1L//IER3//UVSSA//APEX2//TP53//HMGB2//ABL1//EYA1//CDKN1A//YAP1//VAV3//EGLN3//PLK3//FOXO1//PPP1R15A//GNL1//IRF3//MYC//NFATC2//NPAS2//CCND1//BCL3//RPS3//ZMAT3//SGK1//DYRK2//TP63//MAPK…
GO:0050863	regulation of T cell activation	Biological process	59	254	1954	16119	1.91616	5.02814e-07	5.9306e-06	6.29859	0.0301945	MAP3K8//HLA-DQB1//HLA-DRA//HLA-DRB1//LCK//LGALS1//PTPN6//YES1//CAV1//TNFRSF14//CD3E//CD247//CD4//GIMAP5//ZEB1//BMP4//CDKN2A//ERBB2//ADA//IL7R//RIPK2//LILRB2//ADK//EFNB1//HES1//IL6//ITGAL//PNP//CCL5//VCAM1//CD276//CD59//IGF2//IGFBP2//CD209//LGALS3//TNFSF18//TNFRSF21//PAWR//TGFB1//PDE5A//SPINK5//HLA-DOA//CD2//DTX1//NRARP//CD74//ZAP70//SOX13//IRF1//IL4R//JAK3//RARA//LRRC32//THY1//CD300A//TGFBR2//C10…
GO:0072577	endothelial cell apoptotic process	Biological process	16	34	1954	16119	3.88199	5.2585e-07	6.18894e-06	6.27914	0.00818833	TEK//RAMP2//GAS6//KDR//SERPINE1//ANGPTL4//TNFAIP3//TNIP2//SEMA5A//ANO6//GPER1//RGCC//CD248//THBS1//COL18A1//AKR1C3
GO:0044033	multi-organism metabolic process	Biological process	46	180	1954	16119	2.10814	5.31821e-07	6.24576e-06	6.27423	0.0235415	VPS37B//RPL35//RPL36//RPL26L1//RPL7A//RPL9//RPL10//RPL12//RPL17//RPL19//RPL23A//RPL27//RPL31//RPL37//RPL39//RPL41//RPL36A//RPLP0//RPLP1//RPLP2//RPS2//RPS3//RPS3A//RPS4X//RPS6//RPS8//RPS9//RPS14//RPS15A//RPS16//RPS18//RPS19//RPS20//RPS24//RPS27//RPL23//IFITM3//SP100//ATG16L2//HDAC1//JUN//CCL3//CCL5//LEF1//MDFIC//POLR2G
GO:0048844	artery morphogenesis	Biological process	20	50	1954	16119	3.29969	5.38606e-07	6.31186e-06	6.26873	0.0102354	JAG1//EYA1//PDGFRB//SIX1//TBX2//HEY2//HES1//SOX4//DLL4//MYLK//NOTCH1//VEGFA//NRP1//BMP4//CITED2//FOXF1//ENG//FOXC1//GJA5//PRRX1
GO:0050727	regulation of inflammatory response	Biological process	57	243	1954	16119	1.93501	5.56003e-07	6.50179e-06	6.25492	0.0291709	A2M//SERPING1//CD59//ANXA1//PPARG//IL6//OSMR//CCL5//GPX1//VIMP//TNF//CFH//CFI//PROS1//C7//EDNRB//PTGER3//SERPINE1//MASP1//ADA//NR1H3//CALCRL//FOXF1//GPER1//ISL1//SMAD3//NT5E//UACA//PTGIS//TEK//TNFAIP3//TNFRSF1A//TNFRSF1B//ZFP36//NLRX1//CD276//IER3//KLF4//TNIP1//EDNRA//EGFR//FABP4//PDE2A//CCL3//CX3CL1//TGM2//HYAL2//RPS19//SBNO2//BIRC2//IL1R1//RELA//SELE//SLC7A2//ADAMTS12//CASP1//CASP4
GO:0006366	transcription from RNA polymerase II promoter	Biological process	270	1695	1954	16119	1.31404	5.59699e-07	6.52521e-06	6.25205	0.138178	RRM2//CDT1//CDC6//ZBTB42//NR1H3//CDKN1C//CITED2//TXNIP//WWP2//PKIG//PLK3//AEBP1//GLIS3//DLX1//E2F1//EDN1//EDNRB//EFNA1//EGR1//AHR//ENG//ETS2//ETV6//FHL2//ZHX2//FOXF1//FOXO1//HEY2//BCL6B//WWTR1//KANK2//GATA2//HEYL//HBE1//HCLS1//HDAC1//HIC1//HOXB3//HES1//HSBP1//HSF4//ID1//ID2//ID3//IFI16//IRF3//ISL1//SMAD3//MAF//MDFI//MEF2C//MITF//NRARP//MSX1//MYC//ZFHX3//ATF3//NFATC2//NFATC4//NKX6-1//NOTCH1//PAWR/…
GO:0031348	negative regulation of defense response	Biological process	33	111	1954	16119	2.45247	5.60396e-07	6.52521e-06	6.2515	0.0168884	A2M//SERPING1//ANXA1//PPARG//GPX1//VIMP//HLA-A//HLA-B//HLA-E//IRAK3//IFI16//TNFAIP3//NLRX1//TRIM38//IRF3//ADA//NR1H3//CALCRL//FOXF1//GPER1//ISL1//SMAD3//NT5E//UACA//PTGIS//TEK//TNFRSF1A//TNFRSF1B//ZFP36//CD276//IER3//KLF4//RPS19
GO:0046907	intracellular transport	Biological process	238	1463	1954	16119	1.34198	5.63599e-07	6.54854e-06	6.24903	0.121801	GCC2//SEC61B//NFKBIA//RBM22//BCL3//TGFB1//TNF//TP53//AKR1C3//BAX//TACC3//MDFI//TXNIP//PDIA3//RANBP17//PTTG1IP//NXF1//CPSF3//NXF3//SRSF6//OS9//MYO1C//PML//MLPH//IPO11//RPL23//EGR2//CALR//SEC63//PARD3//CACNB1//MICALL1//TRAM1//SSR2//RPL35//SEC11A//SEC61G//RPL36//SEC61A1//RPL26L1//SPCS3//RPL7A//RPL9//RPL10//RPL12//RPL17//RPL19//RPL23A//RPL27//RPL31//RPL37//RPL39//RPL41//RPL36A//RPLP0//RPLP1//RPLP2//R…
GO:0030574	collagen catabolic process	Biological process	26	77	1954	16119	2.78546	5.90034e-07	6.80297e-06	6.22912	0.013306	ITGB1//COL1A1//COL1A2//COL2A1//COL3A1//COL4A1//COL4A2//COL4A6//COL5A1//COL5A2//COL6A2//COL6A3//COL8A1//COL11A1//COL12A1//CTSK//MMP1//MMP2//MMP14//MMP15//MMP19//COL5A3//COL14A1//COL18A1//COL23A1//MRC2
GO:0006606	protein import into nucleus	Biological process	54	226	1954	16119	1.97106	5.91175e-07	6.80297e-06	6.22828	0.0276356	SEC61B//NFKBIA//RBM22//BCL3//TGFB1//TNF//TP53//AKR1C3//TACC3//MDFI//IPO11//RPL23//JUN//PML//TGFB3//F2R//HES1//JAK3//TRIP6//CDKN1A//GAS6//PDE2A//TMEM173//IL6//TNFRSF1A//LMNA//EGFR//BAMBI//SMAD3//SEMA5A//WWTR1//UACA//SMN2//SMO//HYAL2//PKIG//MDFIC//EDA//RHOA//IL18R1//LITAF//MBTPS1//CD36//FLNA//HCLS1//DYRK2//RBPMS//DAB2//BMP4//BMPR1A//TXNIP//PDIA3//RANBP17//PTTG1IP
GO:0044744	protein targeting to nucleus	Biological process	54	226	1954	16119	1.97106	5.91175e-07	6.80297e-06	6.22828	0.0276356	SEC61B//NFKBIA//RBM22//BCL3//TGFB1//TNF//TP53//AKR1C3//TACC3//MDFI//TXNIP//PDIA3//RANBP17//PTTG1IP//IPO11//RPL23//JUN//PML//TGFB3//F2R//HES1//JAK3//TRIP6//CDKN1A//GAS6//PDE2A//TMEM173//IL6//TNFRSF1A//LMNA//EGFR//BAMBI//SMAD3//SEMA5A//WWTR1//UACA//SMN2//SMO//HYAL2//PKIG//MDFIC//EDA//RHOA//IL18R1//LITAF//MBTPS1//CD36//FLNA//HCLS1//DYRK2//RBPMS//DAB2//BMP4//BMPR1A
GO:1902593	single-organism nuclear import	Biological process	54	226	1954	16119	1.97106	5.91175e-07	6.80297e-06	6.22828	0.0276356	SEC61B//NFKBIA//RBM22//BCL3//TGFB1//TNF//TP53//AKR1C3//TACC3//MDFI//TXNIP//PDIA3//RANBP17//PTTG1IP//IPO11//RPL23//JUN//PML//TGFB3//F2R//HES1//JAK3//TRIP6//CDKN1A//GAS6//PDE2A//TMEM173//IL6//TNFRSF1A//LMNA//EGFR//BAMBI//SMAD3//SEMA5A//WWTR1//UACA//SMN2//SMO//HYAL2//PKIG//MDFIC//EDA//RHOA//IL18R1//LITAF//MBTPS1//CD36//FLNA//HCLS1//DYRK2//RBPMS//DAB2//BMP4//BMPR1A
GO:0019058	viral life cycle	Biological process	69	315	1954	16119	1.80697	5.91725e-07	6.80297e-06	6.22788	0.0353122	GAS6//CD209//PVRL2//HYAL2//WWP2//DYNLT1//VAMP8//VPS37B//RPL35//RPL36//RPL26L1//RPL7A//RPL9//RPL10//RPL12//RPL17//RPL19//RPL23A//RPL27//RPL31//RPL37//RPL39//RPL41//RPL36A//RPLP0//RPLP1//RPLP2//RPS2//RPS3//RPS3A//RPS4X//RPS6//RPS8//RPS9//RPS14//RPS15A//RPS16//RPS18//RPS19//RPS20//RPS24//RPS27//RPL23//IFITM3//SP100//ATG16L2//HDAC1//JUN//CCL3//CCL5//LEF1//TRIM38//NR5A2//TNIP1//IFITM2//APOBEC3C//IFI16…
GO:0044764	multi-organism cellular process	Biological process	131	715	1954	16119	1.5114	5.99107e-07	6.87337e-06	6.2225	0.067042	CD4//GAS6//CD209//PDCD6IP//NXF1//SIVA1//IVNS1ABP//RPL35//AP2S1//DOCK2//EFNB2//EPHA2//EIF4A1//CD93//PSME4//TRAM1//SNAPIN//RPL36//APOBEC3C//ANPEP//MDFIC//HDAC1//HLA-A//HLA-B//HLA-C//IDE//IL2RB//IRF3//ITGA5//ITGB1//KDR//KRT8//RHOA//KRT19//LCK//LTBR//MFGE8//MMP1//NFKBIA//RPL26L1//C14ORF166//PML//POLR2G//PSMA4//PSMB1//PSMB3//PSMB8//PSME1//BAX//PVR//RELA//RPL7A//RPL9//RPL10//RPL12//RPL17//RPL19//RPL23A…
GO:0002573	myeloid leukocyte differentiation	Biological process	44	170	1954	16119	2.1351	6.39182e-07	7.31776e-06	6.19438	0.0225179	KITLG//TAL1//LEF1//IFI16//JUN//MEF2C//MYH9//PDE2A//PDE1B//PPARG//BMP4//VEGFA//GAB3//CASP8//EPHA2//MITF//NFATC1//TNF//CITED2//RARA//RUNX1//HCLS1//TESC//GATA2//ANXA2//FAM20C//GIMAP5//BATF3//TGFB1//TGFBR2//INHBA//ID2//INPP5D//MYC//LRRC17//FSTL3//CCL3//INPP4B//FOS//KLF10//CA2//SBNO2//TYROBP//LTF
GO:0001558	regulation of cell growth	Biological process	69	316	1954	16119	1.80126	6.69112e-07	7.64439e-06	6.1745	0.0353122	KIF26A//CYBA//ERBB2//FXN//HYAL1//RHOA//KRT17//MMP14//DERL2//LEF1//CXCL16//UCN//CDKN1A//CDKN2A//CYP27B1//SH3BP4//FRZB//SERTAD3//APBB2//INHBA//SMAD3//MSX1//PML//PPARG//SOX17//SIPA1//BMPR2//BST2//TGFB1//TP53//TRO//PSRC1//RERG//HYAL2//SLIT2//ACVRL1//CDA//NKX6-1//BCL11A//FN1//ILK//TNFRSF12A//TRPV2//LPAR3//CXCL12//VEGFA//NRP1//SEMA5A//SEMA3F//COL14A1//CDH13//RASGRP2//FBLN5//CTGF//IGFBP2//IGFBP3//IGFBP4…
GO:0060541	respiratory system development	Biological process	51	210	1954	16119	2.00338	7.13858e-07	8.1385e-06	6.14639	0.0261003	FSTL3//CTGF//EGFR//EIF4EBP1//EPAS1//FOXF1//HES1//LOX//MMP14//NOS3//NOTCH1//CCDC40//HEG1//TSHZ3//BMPR1A//SPARC//TBX5//VEGFA//CRISPLD2//FGF18//ADA//TMTC3//KDR//MAN2A1//PDGFA//BMP4//BMPR2//TGFB3//PKDCC//ID1//SOX11//PLOD3//IFT88//LTBP3//TGFBR2//NRAS//SOX9//DLG5//PTK7//EYA1//NUMA1//CELSR1//SRSF6//KLF2//FNDC3B//RARA//ASS1//DISP1//TNF//EDA//LEF1
GO:0007044	cell-substrate junction assembly	Biological process	25	73	1954	16119	2.82508	7.15342e-07	8.1385e-06	6.14549	0.0127943	ITGA6//LAMA3//LAMC1//CD151//DLC1//FERMT2//PTPRK//PXN//THY1//TRIP6//AJUBA//ACTN1//EFNA5//KDR//SMAD3//S100A10//TEK//VEGFA//PPM1F//MMP14//THBS1//ACVRL1//FN1//ITGA5//TNS1
GO:0048699	generation of neurons	Biological process	206	1239	1954	16119	1.37154	7.55904e-07	8.58058e-06	6.12153	0.105425	GAS6//DISC1//APBB2//MEF2C//NDN//AXL//PRKG1//BAX//CXCL12//NR2F2//CXCR4//NRP1//CELSR1//SMO//VEGFA//SOX4//SOX11//EML1//CTNNA1//TGFB1//TP53//NOTCH1//PARD3//FZD8//LPPR4//MYL12B//MYL9//CAP1//B3GNT2//AP2S1//COL2A1//COL3A1//COL4A1//COL4A2//COL5A1//COL5A2//COL6A2//COL6A3//EFNA1//EFNA5//EFNB1//EFNB2//EGFR//ERBB2//UNC5B//FES//PLXND1//FLRT2//ABL1//ITGA1//ITGA5//ITGA9//ITGB1//AGRN//KCNQ3//RHOA//RHOC//RHOG//LA…
GO:0031328	positive regulation of cellular biosynthetic process	Biological process	236	1454	1954	16119	1.33894	7.57341e-07	8.58058e-06	6.12071	0.120778	NR1H4//CAP1//ADCYAP1R1//EDNRA//GHRHR//NOTCH1//NOTCH4//GPER1//NR1H3//SCARB1//WDR5//FOXO1//FAM129A//ERBB2//IL6//RHOA//KRT17//RPS27L//BCL3//RPS4X//SOX4//THBS1//UCN//EIF4A3//CDK2//CDKN1C//CDKN2A//CITED2//COL1A1//DAB2//E2F1//E2F3//EGR1//EGR2//AHR//EPO//ETS1//ETS2//MECOM//F2R//FHL2//FOXF1//FOXF2//FOXC1//FOS//NR5A2//BAMBI//ATAD2//SERTAD3//SERTAD1//MDFIC//HDAC1//HMGB2//ID2//ILK//INHBA//IRF1//JUN//RHOG//L…
GO:0051253	negative regulation of RNA metabolic process	Biological process	169	979	1954	16119	1.42402	7.79384e-07	8.81204e-06	6.10825	0.0864893	ZBTB42//NR1H3//CDKN1C//CITED2//TXNIP//WWP2//PKIG//PLK3//AEBP1//GLIS3//DLX1//E2F1//EDN1//EDNRB//EFNA1//EGR1//AHR//ENG//ETS2//ETV6//FHL2//ZHX2//FOXF1//FOXO1//HEY2//BCL6B//WWTR1//KANK2//GATA2//HEYL//HBE1//HCLS1//HDAC1//HIC1//HOXB3//HES1//HSBP1//HSF4//ID1//ID2//ID3//IFI16//IRF3//ISL1//SMAD3//MAF//MDFI//MEF2C//MITF//NRARP//MSX1//MYC//ZFHX3//ATF3//NFATC2//NFATC4//NKX6-1//NOTCH1//PAWR//LEF1//PDE2A//HDAC…
GO:0010720	positive regulation of cell development	Biological process	50	205	1954	16119	2.01201	7.97257e-07	8.9955e-06	6.0984	0.0255885	DISC1//SMO//VEGFA//COL1A1//GLIPR2//DAB2//BAMBI//WWTR1//GCNT2//RGCC//SMAD3//NOTCH1//LEF1//TGFB1//TGFB1I1//TGFB3//RELA//NKX6-1//FN1//ILK//TNFRSF12A//TRPV2//LPAR3//BCL11A//CLCF1//HES1//ID2//PPARG//CXCR4//CXCL12//BMPR2//NRP1//SEMA5A//GPER1//MAN2A1//SOX11//XRCC5//RHOA//ARHGDIA//SLIT2//OBSL1//BMP4//PRKCH//PDE3A//PDE5A//ARPC2//TRIOBP//S100A10//CALR//MYADM
GO:0009891	positive regulation of biosynthetic process	Biological process	239	1477	1954	16119	1.33485	8.14033e-07	9.16585e-06	6.08936	0.122313	NR1H4//CAP1//ADCYAP1R1//EDNRA//GHRHR//NOTCH1//NOTCH4//GPER1//NR1H3//SCARB1//EDN1//HDAC1//WDR5//FOXO1//FAM129A//ERBB2//IL6//RHOA//KRT17//RPS27L//BCL3//RPS4X//SOX4//THBS1//UCN//EIF4A3//CDK2//CDKN1C//CDKN2A//CITED2//COL1A1//DAB2//E2F1//E2F3//EGR1//EGR2//AHR//EPO//ETS1//ETS2//MECOM//F2R//FHL2//FOXF1//FOXF2//FOXC1//FOS//NR5A2//BAMBI//ATAD2//SERTAD3//SERTAD1//MDFIC//HMGB2//ID2//ILK//INHBA//IRF1//JUN//R…
GO:0045619	regulation of lymphocyte differentiation	Biological process	35	123	1954	16119	2.34734	8.18294e-07	9.19486e-06	6.08709	0.017912	GAS6//IL15RA//AXL//GIMAP5//ZEB1//BMP4//CDKN2A//ERBB2//ADA//IL7R//NFAM1//PTPN6//ID2//INHBA//INPP5D//PRDM1//SPINK5//HLA-DOA//CD2//DTX1//NRARP//CD74//ZAP70//SOX13//LCK//IRF1//LILRB2//FBXO7//IL4R//JAK3//RIPK2//IL6//RARA//PNP//TGFBR2
GO:0014909	smooth muscle cell migration	Biological process	16	35	1954	16119	3.77108	8.59815e-07	9.64158e-06	6.0656	0.00818833	ACE//PDGFA//PLAU//PDGFB//PDGFRB//CCL5//SEMA6D//NRP1//IGFBP3//IGFBP5//ILK//SERPINE1//SLIT2//PARVA//PLAT//DDR1
GO:0044057	regulation of system process	Biological process	79	380	1954	16119	1.71497	8.68547e-07	9.71953e-06	6.06121	0.0404299	ADRA1D//ADM//MYL4//SLC8A1//IRX5//BVES//EPAS1//PDE4D//CASQ2//TSHZ3//NOS3//CAV1//TPM1//EDN1//EDNRB//GAS6//PDGFB//F2R//CYBA//CALCRL//MYL9//HSPB6//CNN1//PLCE1//TNNT3//HSPB7//KCNQ1//TH//CACNA1H//EGFR//GPER1//HMOX1//NPPC//PTPRM//UCN//ADA//NPNT//RHOA//AQP1//HEY2//AKAP13//ADK//MEF2C//PDE5A//RGS2//CLIC2//CACNA1C//HDAC4//KLF4//NOL3//INHBA//INHBB//ACE//ECE1//BDKRB2//TNFRSF21//PARD3//MYLK2//BMPR2//ADRA2C//RA…
GO:0050867	positive regulation of cell activation	Biological process	60	264	1954	16119	1.87483	8.81363e-07	9.82369e-06	6.05485	0.0307062	SELP//CD2//ADA//CDKN1A//VAV3//CLCF1//IL13RA1//MEF2C//NFATC2//TCF3//TNFRSF4//CD74//MAP3K8//HLA-DQB1//HLA-DRA//HLA-DRB1//LCK//LGALS1//PTPN6//YES1//CAV1//TNFRSF14//CD3E//CD247//CD4//GAS6//IL15RA//AXL//GIMAP5//PVRL2//IL7R//RIPK2//LILRB2//ADK//EFNB1//HES1//IL6//ITGAL//PNP//CCL5//VCAM1//CD276//CD59//IGF2//IGFBP2//IL4R//THBS1//TNIP2//FGR//LAMP1//INPP5D//PRDM1//ZAP70//RARA//STAT6//TGFB1//THY1//TGFBR2//HL…
GO:0030324	lung development	Biological process	46	183	1954	16119	2.07358	8.81452e-07	9.82369e-06	6.0548	0.0235415	ADA//TMTC3//FOXF1//KDR//MAN2A1//PDGFA//BMP4//BMPR2//TGFB3//PKDCC//ID1//SOX11//PLOD3//IFT88//LTBP3//NRAS//SOX9//DLG5//TGFBR2//PTK7//EYA1//NUMA1//CELSR1//SRSF6//KLF2//FNDC3B//TNF//FSTL3//CTGF//EGFR//EIF4EBP1//EPAS1//HES1//LOX//MMP14//NOS3//NOTCH1//CCDC40//HEG1//TSHZ3//BMPR1A//SPARC//TBX5//VEGFA//CRISPLD2//FGF18
GO:0035051	cardiocyte differentiation	Biological process	32	108	1954	16119	2.44422	8.99198e-07	9.97877e-06	6.04614	0.0163767	NOTCH1//TBX2//SMO//MYH11//VEGFA//TCAP//TBX5//OBSL1//PDGFRB//SIK1//CBY1//ITGB1//IFT88//CALR//MEF2C//RARA//RARB//RXRA//SLC8A1//FHL2//HEY2//LMNA//BMP4//ISL1//SOX17//BVES//SOX18//COL14A1//CITED2//JAG1//HES1//EFNB2
GO:0061041	regulation of wound healing	Biological process	32	108	1954	16119	2.44422	8.99198e-07	9.97877e-06	6.04614	0.0163767	ANO6//C1QTNF1//NOS3//PDGFA//PDGFB//THBD//SELP//TC2N//F2R//FAM46A//LBH//CAV1//SERPINE1//THBS1//CD36//EDN1//CD34//VEGFB//ANXA2//PLAT//PLAU//PLAUR//PROS1//SERPING1//TGFBR2//TNFAIP3//CD109//SMAD3//MYLK//PRKG1//TNFRSF12A//SRSF6
GO:0001837	epithelial to mesenchymal transition	Biological process	29	93	1954	16119	2.57234	9.00848e-07	9.97877e-06	6.04535	0.0148414	HEYL//MSX1//NOTCH1//EFNA1//HEY2//COL1A1//GLIPR2//DAB2//BAMBI//WWTR1//GCNT2//RGCC//SMAD3//LEF1//TGFB1//TGFB1I1//TGFB3//BMP5//TBX5//TGFBR3//FOXF2//FLNA//HGF//FAM101B//LOXL2//NFATC1//S100A4//SOX9//LOXL3
GO:0051704	multi-organism process	Biological process	321	2081	1954	16119	1.27247	9.10853e-07	1.00692e-05	6.04055	0.164278	MMP19//NOS3//ADAMTS1//PDE3A//PABPC1L//IER3//PVRL2//TMED2//RXRA//PRDM1//NR2F2//DERL2//NR2E1//PRG2//TMEM173//PML//TNFAIP3//NOD1//GNLY//ADAMTS5//STAB1//BCL3//TNFRSF1A//CDK6//IFITM3//IFI44//SIVA1//NPC2//IFITM2//IVNS1ABP//IRAK3//FGR//ANPEP//HSPB1//HYAL1//IFNAR1//IFNAR2//IFNGR1//ISG20//ITGB1//MEF2C//DUOX2//BATF3//ZC3HAV1//ACTA2//RPS15A//CCL5//CXCL12//SLC1A5//BST2//TNF//TPT1//CXCR4//HYAL2//TNFRSF14//CD4…
GO:0048872	homeostasis of number of cells	Biological process	50	206	1954	16119	2.00224	9.30884e-07	1.02698e-05	6.0311	0.0255885	BAX//ANXA1//JAM3//IL6//SPNS2//TNFRSF13B//MEF2C//TNFAIP3//SLC40A1//ADA//CD74//SIVA1//RPS6//EPAS1//HCLS1//INHBA//SMAD5//RPS14//RPS19//BMP4//TAL1//KITLG//HMOX1//HOXB6//AXL//RPS24//IFT88//JAK3//GIMAP5//TGFB1//KLF2//EPB42//EPO//ID2//CDK6//LMO2//MAFB//ETS1//GATA2//HMGB2//INPP5D//CITED2//F2R//COL14A1//CD7//TGFBR3//VEGFA//SOX9//IL7R//ZFX
GO:0019222	regulation of metabolic process	Biological process	827	6025	1954	16119	1.1323	9.48644e-07	1.04446e-05	6.0229	0.423234	IL7R//CDKN1A//CDKN2B//CKS1B//CCNYL1//SERTAD1//CDC6//RRM2//CDT1//ZBTB42//NR1H3//CDKN1C//CITED2//TXNIP//WWP2//PKIG//PLK3//AEBP1//GLIS3//DLX1//E2F1//EDN1//EDNRB//EFNA1//EGR1//AHR//ENG//ETS2//ETV6//FHL2//ZHX2//FOXF1//FOXO1//HEY2//BCL6B//WWTR1//KANK2//GATA2//HEYL//HBE1//HCLS1//HDAC1//HIC1//HOXB3//HES1//HSBP1//HSF4//ID1//ID2//ID3//IFI16//IRF3//ISL1//SMAD3//MAF//MDFI//MEF2C//MITF//NRARP//MSX1//MYC//ZFHX…
GO:0097305	response to alcohol	Biological process	61	271	1954	16119	1.85684	1.01143e-06	1.11135e-05	5.99507	0.031218	RAMP2//TXNIP//COL1A1//CTGF//NQO1//DUSP1//ETS1//GPX1//ANXA1//IGF2//IGFBP2//MMP15//ASS1//PAM//PDGFA//PDGFB//PDGFRB//RARA//NR2F2//TGFB1//TH//UCN//CALR//CASP8//SOCS2//CYP27B1//ALPL//STC2//EDN1//EPO//THBS1//EGR1//EIF4EBP1//GSN//RHOA//MGMT//NPPC//CCND1//SLC2A4//SPARC//TJP1//TNFRSF1A//VCAM1//CD14//EPS8//CDKN1A//FOS//FOSL2//IGFBP7//SLIT2//CCL3//TGFBR2//ITGB1//RAMP3//EGFR//GPER1//INHBA//SMO//AQP1//CTNNA1/…
GO:0080090	regulation of primary metabolic process	Biological process	753	5434	1954	16119	1.14311	1.03943e-06	1.13862e-05	5.9832	0.385363	IL7R//CDKN1A//CDKN2B//CKS1B//CCNYL1//SERTAD1//CDC6//RRM2//CDT1//ZBTB42//NR1H3//CDKN1C//CITED2//TXNIP//WWP2//PKIG//PLK3//AEBP1//GLIS3//DLX1//E2F1//EDN1//EDNRB//EFNA1//EGR1//AHR//ENG//ETS2//ETV6//FHL2//ZHX2//FOXF1//FOXO1//HEY2//BCL6B//WWTR1//KANK2//GATA2//HEYL//HBE1//HCLS1//HDAC1//HIC1//HOXB3//HES1//HSBP1//HSF4//ID1//ID2//ID3//IFI16//IRF3//ISL1//SMAD3//MAF//MDFI//MEF2C//MITF//NRARP//MSX1//MYC//ZFHX…
GO:0010557	positive regulation of macromolecule biosynthetic process	Biological process	222	1359	1954	16119	1.34756	1.04042e-06	1.13862e-05	5.98279	0.113613	NR1H4//NOTCH1//NOTCH4//NR1H3//EDN1//HDAC1//FAM129A//ERBB2//IL6//RHOA//KRT17//RPS27L//BCL3//RPS4X//SOX4//THBS1//UCN//EIF4A3//CDK2//CDKN1C//CDKN2A//CITED2//COL1A1//DAB2//E2F1//E2F3//EGR1//EGR2//AHR//EPO//ETS1//ETS2//MECOM//F2R//FHL2//FOXF1//FOXF2//FOXC1//FOXO1//FOS//NR5A2//BAMBI//ATAD2//SERTAD3//SERTAD1//MDFIC//HMGB2//ID2//ILK//INHBA//IRF1//JUN//RHOG//LRP5//LYL1//SMAD3//SMAD5//SMAD9//MDK//MEF2C//MI…
GO:0044092	negative regulation of molecular function	Biological process	159	914	1954	16119	1.43504	1.04885e-06	1.14555e-05	5.97929	0.0813715	SPRED1//DUSP1//DUSP6//DUSP7//SPRED2//DUSP22//RGS3//RGS4//CAV1//CDKN2A//FABP4//WWTR1//TRIB2//HSPB1//IL6//ILK//GADD45B//TESC//DNAJC3//THY1//SOCS3//GMFG//PPM1F//EDNRB//GNAI2//GNAI3//ECM1//RGS2//TNF//FARP1//ELFN1//SYTL2//CCDC8//PPP1R26//SPINK5//COL6A3//CD109//WFDC3//SERPINB1//A2M//CPAMD8//SERPINE1//CRIM1//SERPINB6//SERPINB9//PROS1//BST2//TFPI//TIMP1//TIMP2//TIMP3//SERPING1//ITIH5//CAST//SERPINH1//PTT…
GO:0051170	nuclear import	Biological process	54	230	1954	16119	1.93678	1.06197e-06	1.15757e-05	5.97389	0.0276356	SEC61B//NFKBIA//RBM22//BCL3//TGFB1//TNF//TP53//AKR1C3//TACC3//MDFI//TXNIP//PDIA3//RANBP17//PTTG1IP//IPO11//RPL23//JUN//PML//TGFB3//F2R//HES1//JAK3//TRIP6//CDKN1A//GAS6//PDE2A//TMEM173//IL6//TNFRSF1A//LMNA//EGFR//BAMBI//SMAD3//SEMA5A//WWTR1//UACA//SMN2//SMO//HYAL2//PKIG//MDFIC//EDA//RHOA//IL18R1//LITAF//MBTPS1//CD36//FLNA//HCLS1//DYRK2//RBPMS//DAB2//BMP4//BMPR1A
GO:0044403	symbiosis, encompassing mutualism through parasitism	Biological process	138	770	1954	16119	1.47843	1.07045e-06	1.16217e-05	5.97043	0.0706244	CD4//GAS6//CD209//PDCD6IP//NXF1//SIVA1//IVNS1ABP//RPL35//AP2S1//DOCK2//EFNB2//EPHA2//EIF4A1//CD93//PSME4//TRAM1//SNAPIN//RPL36//APOBEC3C//ANPEP//MDFIC//HDAC1//HLA-A//HLA-B//HLA-C//IDE//IL2RB//IRF3//ITGA5//ITGB1//KDR//KRT8//RHOA//KRT19//LCK//LTBR//MFGE8//MMP1//NFKBIA//RPL26L1//C14ORF166//PML//POLR2G//PSMA4//PSMB1//PSMB3//PSMB8//PSME1//BAX//PVR//RELA//RPL7A//RPL9//RPL10//RPL12//RPL17//RPL19//RPL23A…
GO:0044419	interspecies interaction between organisms	Biological process	138	770	1954	16119	1.47843	1.07045e-06	1.16217e-05	5.97043	0.0706244	CD4//GAS6//CD209//PDCD6IP//NXF1//SIVA1//IVNS1ABP//RPL35//AP2S1//DOCK2//EFNB2//EPHA2//EIF4A1//CD93//PSME4//TRAM1//SNAPIN//RPL36//APOBEC3C//ANPEP//MDFIC//HDAC1//HLA-A//HLA-B//HLA-C//IDE//IL2RB//IRF3//ITGA5//ITGB1//KDR//KRT8//RHOA//KRT19//LCK//LTBR//MFGE8//MMP1//NFKBIA//RPL26L1//C14ORF166//PML//POLR2G//PSMA4//PSMB1//PSMB3//PSMB8//PSME1//BAX//PVR//RELA//RPL7A//RPL9//RPL10//RPL12//RPL17//RPL19//RPL23A…
GO:0055002	striated muscle cell development	Biological process	37	135	1954	16119	2.2609	1.10325e-06	1.19541e-05	5.95733	0.0189355	MYOZ1//TCAP//MYH11//ITGB1//KRT8//KRT19//ACTG1//TPM1//ID3//ZFHX3//NOTCH1//BMP4//SOX9//TGFB1//IGFBP3//ILK//MEF2C//BOC//VEGFA//GPX1//SMO//WNT10B//CAV2//HDAC9//HDAC4//TMTC3//LEF1//SLC8A1//OBSL1//PDGFRB//FHL2//HEY2//LMNA//EDN1//BVES//COL14A1//SDC1
GO:0061008	hepaticobiliary system development	Biological process	32	109	1954	16119	2.42179	1.12661e-06	1.2183e-05	5.94823	0.0163767	ADA//CDKN2B//CITED2//SEC63//SLCO2B1//EGFR//AK4//HGF//HES1//IGF2R//JUN//SMAD3//MAN2A1//MET//ASS1//NOTCH1//LSR//RARA//CCND1//RELA//TGFBR3//VWF//IFT88//ARID5B//RUNX1//SOX9//SOX17//ANXA1//FRZB//CCDC40//LIMS1//LIMS2
GO:0035767	endothelial cell chemotaxis	Biological process	10	15	1954	16119	5.49949	1.1293e-06	1.21879e-05	5.94719	0.00511771	PRKD2//HSPB1//PRKD1//VEGFA//NOTCH1//MET//SEMA5A//NR4A1//RAB13//NRP1
GO:0035272	exocrine system development	Biological process	20	52	1954	16119	3.17278	1.13185e-06	1.21913e-05	5.94621	0.0102354	EGFR//TGFB1//TGFB3//IGF2//INSR//SMO//XBP1//FOXC1//IGSF3//IL6//PDGFB//TGM2//EDA//TNF//HGF//MET//PLXND1//NRP1//NTN4//PDGFA
GO:0001933	negative regulation of protein phosphorylation	Biological process	58	254	1954	16119	1.88368	1.13432e-06	1.21939e-05	5.94527	0.0296827	SPRED1//DUSP1//DUSP6//DUSP7//SPRED2//DUSP22//RGS3//RGS4//CAV1//CDKN2A//FABP4//WWTR1//TRIB2//HSPB1//IL6//ILK//GADD45B//TESC//DNAJC3//THY1//SOCS3//GMFG//PPM1F//PARD3//ENG//JUN//PDE4D//BAX//BDKRB2//IRAK3//CD300A//PTPN6//RGS2//BMP4//SPRY4//HYAL2//PDCD4//CDKN1A//FBXO7//LATS2//NR2F2//SPINK1//SMAD6//PMEPA1//CDKN1C//CDKN2B//PKIG//ABL1//LRP5//FAM129A//IGFBP3//SMAD3//KIRREL//IMPACT//TGFB1//PRR5L//MYADM//SL…
GO:0032103	positive regulation of response to external stimulus	Biological process	46	185	1954	16119	2.05116	1.2233e-06	1.31247e-05	5.91247	0.0235415	IL6//OSMR//TNF//CMKLR1//RARRES2//CCL5//THBS1//PTGER3//SERPINE1//PRKD2//HSPB1//PRKD1//VEGFA//SCARF1//CXCL12//BMPR2//NRP1//SEMA5A//TNIP1//EDNRA//EGFR//FABP4//PDE2A//CCL3//CX3CL1//TGM2//TNFRSF1A//HYAL2//PDGFB//PDGFRB//TGFB1//PPM1F//CDH13//KDR//SMAD3//SLIT2//AGER//VEGFB//RPS19//CYP27B1//EDN1//CD74//ZC3HAV1//GAS6//CALR//MET
GO:0016032	viral process	Biological process	128	704	1954	16119	1.49986	1.22848e-06	1.31544e-05	5.91063	0.0655067	CD4//GAS6//CD209//PVRL2//HYAL2//RXRA//TGFB1//SMAD3//PDCD6IP//RPL35//RPL36//RPL26L1//RPL7A//RPL9//RPL10//RPL12//RPL17//RPL19//RPL23A//RPL27//RPL31//RPL37//RPL39//RPL41//RPL36A//RPLP0//RPLP1//RPLP2//RPS2//RPS3//RPS3A//RPS4X//RPS6//RPS8//RPS9//RPS14//RPS15A//RPS16//RPS18//RPS19//RPS20//RPS24//RPS27//VPS37B//RPL23//WWP2//DYNLT1//VAMP8//INSR//NEDD4//IFITM3//SP100//ATG16L2//HDAC1//JUN//CCL3//CCL5//LEF1…
GO:0051145	smooth muscle cell differentiation	Biological process	19	48	1954	16119	3.26532	1.24967e-06	1.33551e-05	5.9032	0.00972364	EDNRB//FOXF1//BMP4//ZEB1//TSHZ3//TGFB1//HEY2//NOTCH1//VEGFA//SIX1//SOX9//RAMP2//ADM//HES1//NPNT//ITGA8//MEF2C//NFATC4//TMEM204
GO:0002696	positive regulation of leukocyte activation	Biological process	58	255	1954	16119	1.8763	1.29802e-06	1.38447e-05	5.88672	0.0296827	CD2//ADA//CDKN1A//VAV3//CLCF1//IL13RA1//MEF2C//NFATC2//TCF3//TNFRSF4//CD74//MAP3K8//HLA-DQB1//HLA-DRA//HLA-DRB1//LCK//LGALS1//PTPN6//YES1//CAV1//TNFRSF14//CD3E//CD247//CD4//GAS6//IL15RA//AXL//GIMAP5//PVRL2//IL7R//RIPK2//LILRB2//ADK//EFNB1//HES1//IL6//ITGAL//PNP//CCL5//VCAM1//CD276//CD59//IGF2//IGFBP2//IL4R//THBS1//TNIP2//FGR//LAMP1//INPP5D//PRDM1//ZAP70//RARA//STAT6//TGFB1//THY1//TGFBR2//HLA-A
GO:0030879	mammary gland development	Biological process	37	136	1954	16119	2.24428	1.34091e-06	1.4256e-05	5.8726	0.0189355	SLC29A1//GHRHR//HK2//PAM//CCND1//VEGFA//DDR1//CAV1//APLN//CEBPB//EPHA2//ID2//STAT6//GPX1//BAX//FRZB//IGFBP5//B4GALT1//PML//TGFBR2//LRP5//SLC12A2//BMP4//TBX2//TFAP2C//MGMT//SMO//SOSTDC1//TGFB1//TGFA//SLIT2//FOXF1//MSX1//NOTCH4//LEF1//SOX9//TGFB3
GO:0035987	endodermal cell differentiation	Biological process	18	44	1954	16119	3.37469	1.3418e-06	1.4256e-05	5.87231	0.00921187	SOX17//DUSP6//COL5A1//COL5A2//COL4A2//COL8A1//COL11A1//COL12A1//FN1//INHBA//ITGA5//ITGA7//ITGB2//LAMA3//LAMB1//MMP2//MMP14//MMP15
GO:0097191	extrinsic apoptotic signaling pathway	Biological process	52	220	1954	16119	1.94982	1.34751e-06	1.42889e-05	5.87047	0.0266121	BAX//SORT1//TNF//TNFRSF1A//CASP8//TNFRSF10B//EYA2//MCL1//KITLG//LGALS3//SP100//GPX1//HGF//HMGB2//HMOX1//NOS3//SERPINE1//BMP5//BRCA1//TNFAIP3//THBS1//ACSL5//YAP1//DAB2//ITGA6//LMNA//SH3RF1//RELA//NRP1//GPER1//PDIA3//LTBR//TNFRSF12A//PML//SIGLEC1//CAV1//RUNX3//HYAL2//TNFSF10//COL2A1//CTNNA1//EYA1//UNC5B//CX3CL1//TERT//INHBA//JAK3//SIVA1//KRT8//SMAD3//TGFB1//TNFRSF1B
GO:0097190	apoptotic signaling pathway	Biological process	110	585	1954	16119	1.55114	1.38113e-06	1.4617e-05	5.85976	0.0562948	JUN//BAX//TP53//SORT1//TNF//TNFRSF1A//CASP8//TNFRSF10B//LAMP1//SRGN//CRIP1//E2F1//EPHA2//ABL1//HIC1//HMOX1//MCL1//NFATC4//PML//UACA//BRCA1//TNFRSF1B//IER3//GPX1//STK24//CDKN1A//PHLDA3//IFI16//RPS27L//SHISA5//BCL3//AEN//DYRK2//TP63//GPER1//TNFSF10//BMF//FXN//HGF//LMNA//SIVA1//INHBA//KRT8//SMAD3//TNFRSF12A//TGFB1//EYA2//KITLG//GZMB//CASP7//PPM1F//SH3GLB1//LGALS3//SP100//HMGB2//NOS3//SERPINE1//BMP5/…
GO:0090257	regulation of muscle system process	Biological process	43	169	1954	16119	2.09892	1.39953e-06	1.4783e-05	5.85402	0.0220061	CALCRL//MYL9//HSPB6//TPM1//CNN1//PLCE1//CAV1//TNNT3//ADA//EDN1//F2R//NPNT//RHOA//AKAP13//ADK//MEF2C//PDE5A//RGS2//CLIC2//SLC8A1//CACNA1C//CASQ2//HDAC4//NOS3//KLF4//NOL3//MYLK2//GJA5//MRVI1//GUCY1A3//PRKG1//CTGF//UCN//COL14A1//ADRA2C//GPER1//LCK//PDE4D//DSC2//KCNQ1//GJC1//SLN//TRPC3
GO:0042326	negative regulation of phosphorylation	Biological process	66	304	1954	16119	1.79095	1.43713e-06	1.51509e-05	5.8425	0.0337769	SPRED1//DUSP1//DUSP6//DUSP7//SPRED2//DUSP22//RGS3//RGS4//CAV1//FAM129A//WWTR1//IGFBP3//SMAD3//KIRREL//IMPACT//TGFB1//PRR5L//MYADM//SLIT2//CDKN2A//FABP4//TRIB2//HSPB1//IL6//ILK//GADD45B//TESC//DNAJC3//THY1//SOCS3//GMFG//PPM1F//PARD3//ENG//JUN//FOXO1//MYC//PDE4D//BAX//BDKRB2//IRAK3//CD300A//PTPN6//RGS2//BMP4//SPRY4//HYAL2//PDCD4//CDKN1A//FBXO7//LATS2//NR2F2//MECOM//SPINK1//SMAD6//PMEPA1//TNIP1//WNK…
GO:0006939	smooth muscle contraction	Biological process	28	90	1954	16119	2.56643	1.45539e-06	1.53138e-05	5.83702	0.0143296	CNN1//PLCE1//CAV1//ADA//EDN1//F2R//NPNT//RHOA//MYLK//EDNRA//EDNRB//ACTA2//SLC8A1//SULF1//SULF2//CACNA1C//MRVI1//GUCY1A3//PRKG1//RGS2//ADRA2C//GPER1//LCK//TSHZ3//MYH11//PDE4D//BDKRB2//SMTN
GO:0071356	cellular response to tumor necrosis factor	Biological process	30	100	1954	16119	2.47477	1.46462e-06	1.53814e-05	5.83427	0.0153531	GAS6//KRT8//TNFRSF19//TNF//TNFRSF1A//TNFRSF1B//TNFRSF4//PLVAP//TNFRSF14//TNFSF18//IL18BP//KLF2//ADAMTS7//CYBA//EDN1//NPNT//TNFRSF21//GPER1//HYAL1//ASS1//RELA//CCL3//CCL5//BRCA1//THBS1//VCAM1//ADAMTS12//YBX3//HYAL2//CD58
GO:0002764	immune response-regulating signaling pathway	Biological process	94	481	1954	16119	1.61212	1.49541e-06	1.56746e-05	5.82524	0.0481064	NOD1//CNPY3//CTSK//DUSP6//DUSP7//FOS//BIRC2//IRF3//ITGB2//JUN//MEF2C//MAP3K1//NFKB2//NFKBIA//IRAK4//LGMN//RELA//HSP90B1//UBE2D2//UNC93B1//CASP8//RIPK2//MAPKAPK2//CD14//CD36//TNIP1//IRAK3//LILRB2//FGR//RFTN1//PRKD2//TNFRSF21//HLA-DQB1//HLA-DRA//HLA-DRB1//INPP5D//LCK//LCP2//PDE4D//PLCG2//THY1//VASP//ZAP70//CD3E//CD247//CD4//CD300A//ADA//IRF1//TNIP2//TNFAIP3//NR1H3//LTF//CDKN1A//VAV3//EGFR//ERBB2//F…
GO:1901698	response to nitrogen compound	Biological process	137	768	1954	16119	1.47154	1.52433e-06	1.59471e-05	5.81692	0.0701126	NR1H4//EGR1//PDE1B//TH//TCIRG1//EIF4EBP1//EIF4EBP2//FOXO1//RHOQ//SHC2//GRB10//IDE//IGF2//INSR//NRAS//PDK4//RPTOR//RPS6//SHC1//FGF18//ATP6V0E1//CDKN1A//CCND1//BHMT//CEBPB//COL1A1//COL1A2//COL3A1//COL4A1//COL4A6//COL5A2//CYBA//EGFR//SH3BP4//MMP2//ASS1//ZEB1//TNF//IL6//PPARG//SMAD3//IRAK3//C5AR1//JAG1//NFKBIA//NOTCH1//RELA//ADM//EGR2//GHRHR//INPPL1//INSIG2//PDGFB//SORT1//TNFSF10//GFPT1//INHBB//VIMP/…
GO:0031329	regulation of cellular catabolic process	Biological process	145	823	1954	16119	1.45339	1.54529e-06	1.61355e-05	5.81099	0.0742068	PPP1R3B//GPX1//RHBDF1//DAPK2//ABL1//IFI16//DRAM1//DAP//RASIP1//ATG14//FOXO1//SH3BP4//SVIP//TMEM59//SCARB1//LZTS1//TMED2//RAPGEF3//CPT1A//ASAP1//ADAP2//ARAP3//VAV3//BVES//EFNA5//DYNLT1//RASA3//RASAL3//RASAL1//IQGAP1//RASAL2//RAPGEF5//FARP1//DLC1//CDC42EP2//AKAP13//FGD4//ARHGEF19//DOCK11//FGD5//PLEKHG4B//ERBB2//JUN//AGRN//ARHGEF37//GMIP//EPS8L1//FGD6//PLEKHG1//RASGRF2//ARHGEF28//EPS8L2//PLEKHG2//TH…
GO:0034655	nucleobase-containing compound catabolic process	Biological process	233	1446	1954	16119	1.32923	1.57443e-06	1.64083e-05	5.80288	0.119243	RPL35//RPL36//RPL26L1//RPL7A//RPL9//RPL10//RPL12//RPL17//RPL19//RPL23A//RPL27//RPL31//RPL37//RPL39//RPL41//RPL36A//RPLP0//RPLP1//RPLP2//RPS2//RPS3//RPS3A//RPS4X//RPS6//RPS8//RPS9//RPS14//RPS15A//RPS16//RPS18//RPS19//RPS20//RPS24//RPS27//RPL23//EIF4A3//EIF4A1//DCPS//ZFP36L1//ZFP36L2//ZFP36//TNKS1BP1//POLR2G//DDB2//SMUG1//APEX2//GEN1//EXO1//TREX2//ISG20//MGAT1//PNP//ADA//ARL4C//RAB32//GBP4//ADSSL1/…
GO:0034612	response to tumor necrosis factor	Biological process	34	121	1954	16119	2.31797	1.60309e-06	1.66752e-05	5.79504	0.0174002	GAS6//KRT8//TNFRSF19//TNF//TNFRSF1A//TNFRSF1B//TNFRSF4//PLVAP//TNFRSF14//TNFSF18//IL18BP//KLF2//ADAMTS7//CYBA//EDN1//NPNT//TNFRSF21//GPER1//HYAL1//ASS1//RELA//CCL3//CCL5//BRCA1//THBS1//VCAM1//ADAMTS12//YBX3//HYAL2//CD58//CXCL16//SELE//CASP8//CD14
GO:0071675	regulation of mononuclear cell migration	Biological process	8	10	1954	16119	6.59939	1.65139e-06	1.71449e-05	5.78215	0.00409417	CMKLR1//RARRES2//CCL5//THBS1//BMP5//SLIT2//LGALS3//TNF
GO:0030323	respiratory tube development	Biological process	46	187	1954	16119	2.02922	1.68578e-06	1.74473e-05	5.7732	0.0235415	FSTL3//CTGF//EGFR//EIF4EBP1//EPAS1//FOXF1//HES1//LOX//MMP14//NOS3//NOTCH1//CCDC40//HEG1//TSHZ3//BMPR1A//SPARC//TBX5//VEGFA//CRISPLD2//FGF18//ADA//TMTC3//KDR//MAN2A1//PDGFA//BMP4//BMPR2//TGFB3//PKDCC//ID1//SOX11//PLOD3//IFT88//LTBP3//TGFBR2//NRAS//SOX9//DLG5//PTK7//EYA1//NUMA1//CELSR1//SRSF6//KLF2//FNDC3B//TNF
GO:0031349	positive regulation of defense response	Biological process	62	281	1954	16119	1.82012	1.6869e-06	1.74473e-05	5.77291	0.0317298	TMEM173//IFI16//NOD1//CNPY3//CTSK//DUSP6//DUSP7//FOS//BIRC2//IRF3//ITGB2//JUN//MEF2C//MAP3K1//NFKB2//NFKBIA//IRAK4//LGMN//RELA//HSP90B1//UBE2D2//UNC93B1//CASP8//RIPK2//MAPKAPK2//CD14//CD36//IL6//OSMR//HLA-E//GIMAP5//TNIP1//IRAK3//PVR//PVRL2//TNF//PTGER3//IRF1//TNIP2//TNFAIP3//RFTN1//NR1H3//LTF//SERPINE1//TSPAN6//NLRX1//MMP2//CCL5//LAMP1//TGFB1//EDNRA//EGFR//FABP4//PDE2A//CCL3//CX3CL1//TGM2//TNFRS…
GO:0060411	cardiac septum morphogenesis	Biological process	19	49	1954	16119	3.19868	1.81027e-06	1.86878e-05	5.74226	0.00972364	ISL1//PARVA//RARA//RARB//TBX2//ID2//HEY2//SOX4//CITED2//HEYL//HES1//NOTCH1//SOX11//CYR61//SMO//TBX5//JAG1//IFT88//DHRS3
GO:0042306	regulation of protein import into nucleus	Biological process	38	143	1954	16119	2.1921	1.82015e-06	1.87544e-05	5.73989	0.0194473	TACC3//MDFI//NFKBIA//TRIP6//CDKN1A//GAS6//PDE2A//TMEM173//IL6//TNFRSF1A//EGFR//BAMBI//SMAD3//SEMA5A//WWTR1//UACA//SMN2//SMO//TGFB1//HYAL2//PKIG//MDFIC//BCL3//EDA//RHOA//TNF//IL18R1//LITAF//MBTPS1//CD36//FLNA//HCLS1//DYRK2//RBPMS//DAB2//BMP4//BMPR1A//TGFB3
GO:0060349	bone morphogenesis	Biological process	27	86	1954	16119	2.58988	1.83132e-06	1.88339e-05	5.73724	0.0138178	COL1A1//COL2A1//ALPL//HSPG2//INPPL1//MEF2C//MMP14//BMP4//TEK//FGF18//SOX9//EVC//RARA//RARB//THBS1//THBS3//NPPC//SERPINH1//INSIG2//TGFB1//TGFB3//CITED2//LRP5//LTBP3//LTF//MSX1//DHRS3
GO:0050864	regulation of B cell activation	Biological process	28	91	1954	16119	2.53823	1.8615e-06	1.91052e-05	5.73014	0.0143296	AHR//CDKN2A//CD300A//TNFRSF13B//TNFRSF21//INPP5D//PAWR//PRDM1//ADA//CDKN1A//VAV3//CLCF1//IL13RA1//MEF2C//NFATC2//TCF3//TNFRSF4//CD74//NFAM1//PTPN6//ID2//INHBA//STAT6//TGFB1//IL27RA//TNFAIP3//IL6//TNIP2
GO:0032355	response to estradiol	Biological process	29	96	1954	16119	2.49196	1.86469e-06	1.91052e-05	5.72939	0.0148414	RAMP3//EGFR//GPER1//TNFRSF1A//RAMP2//TXNIP//COL1A1//CTGF//NQO1//DUSP1//ETS1//GPX1//ANXA1//IGF2//IGFBP2//MMP15//ASS1//PAM//PDGFA//PDGFB//PDGFRB//RARA//NR2F2//TGFB1//TH//UCN//CALR//CASP8//SOCS2
GO:0042113	B cell activation	Biological process	48	200	1954	16119	1.97982	2.14662e-06	2.19526e-05	5.66825	0.024565	ADA//BCL3//LGALS1//TCF3//TP53//BAX//NFAM1//GIMAP1//CLCF1//ITGB1//JAK3//LYL1//BCL11A//PLCG2//VCAM1//HDAC9//HDAC4//AHR//CDKN2A//CD300A//TNFRSF13B//TNFRSF21//INPP5D//PAWR//PRDM1//CDKN1A//VAV3//IL13RA1//MEF2C//NFATC2//TNFRSF4//CD74//IL7R//LEF1//SWAP70//EXO1//PTPN6//ID2//INHBA//STAT6//TGFB1//IL27RA//TNFAIP3//IL6//TNIP2//BST2//ZAP70//CASP8
GO:0042098	T cell proliferation	Biological process	40	155	1954	16119	2.12883	2.20073e-06	2.24639e-05	5.65743	0.0204708	BAX//RPS6//TP53//TNFSF18//CDKN2A//ERBB2//BMP4//RIPK2//LILRB2//ADK//EFNB1//HES1//IL6//ITGAL//PNP//CCL5//VCAM1//CD276//CD3E//CD59//IGF2//IGFBP2//CD209//LGALS3//TNFRSF21//HLA-DRB1//PAWR//PTPN6//TGFB1//PDE5A//LRRC32//DOCK2//ZAP70//TNFRSF14//C10ORF54//IRF1//CXCL12//TNFRSF4//CXCR4//CD151
GO:0040007	growth	Biological process	149	856	1954	16119	1.43591	2.24332e-06	2.28559e-05	5.64911	0.0762538	EDN1//EMP1//EMP3//SEC61A1//IL6//IL7R//PDGFB//RPTOR//LEPRE1//TGFB1//TGFB3//TGFBR3//ATP6V0E1//CDH13//RASGRP2//FBLN5//CTGF//IGFBP2//IGFBP3//IGFBP4//IGFBP5//IGFBP6//IGFBP7//CYR61//NOV//PLCE1//CRIM1//HTRA1//SGK1//DDR1//LTBP4//SOCS2//KIF26A//NOTCH1//PTK7//SOX9//EVC//RARA//RARB//THBS1//THBS3//NPPC//SIX1//WNT10B//CYBA//ERBB2//FXN//HYAL1//RHOA//KRT17//MMP14//DERL2//LEF1//CXCL16//UCN//CDKN1A//CDKN2A//CYP27…
GO:0001889	liver development	Biological process	31	107	1954	16119	2.38996	2.24913e-06	2.28724e-05	5.64799	0.0158649	SOX9//ANXA1//FRZB//CCDC40//LIMS1//LIMS2//ADA//CDKN2B//CITED2//SEC63//SLCO2B1//EGFR//AK4//HGF//HES1//IGF2R//JUN//SMAD3//MAN2A1//MET//ASS1//NOTCH1//LSR//RARA//CCND1//RELA//TGFBR3//VWF//IFT88//ARID5B//RUNX1
GO:0033157	regulation of intracellular protein transport	Biological process	51	218	1954	16119	1.92987	2.34126e-06	2.37651e-05	5.63055	0.0261003	TACC3//MDFI//NFKBIA//TRIP6//CDKN1A//GAS6//PDE2A//TMEM173//IL6//TNFRSF1A//EGFR//BAMBI//SMAD3//SEMA5A//WWTR1//TGFB1//UACA//SMN2//SMO//HYAL2//PKIG//MDFIC//BCL3//EDA//RHOA//TNF//IL18R1//LITAF//MBTPS1//CD36//FLNA//HCLS1//LYPLAL1//PKDCC//CDKN2A//PTPN14//SOX4//SP100//DYRK2//RBPMS//DAB2//BMP4//BMPR1A//TGFB3//GCC2//TMEM30B//MYO1C//PLK3//OAZ2//RBM22//SNX3
GO:0045893	positive regulation of transcription, DNA-templated	Biological process	192	1159	1954	16119	1.36657	2.37266e-06	2.40392e-05	5.62476	0.09826	NR1H4//NOTCH1//NOTCH4//INSIG2//LMNA//KLF2//AHR//WNT10B//ERBB2//NR1H3//CDH13//NAMPT//FSTL3//CDKN2A//CDKN2B//TNIP1//CITED2//YAP1//CEBPB//ARID5A//SUB1//ADIRF//C1ORF85//GLIS3//JAG1//E2F1//EGFR//EGR1//EGR2//ELK3//ENG//EPAS1//ETS1//ETS2//ETV6//EYA1//IKZF2//SBNO2//FOXF1//FOXF2//FOXC1//FOXO1//FLI1//RHOQ//HEY2//FOS//NR5A2//PRKD2//WWTR1//GATA2//HEYL//DLL1//GPER1//FHOD1//HCLS1//HDAC1//HGF//HMGB2//NR4A1//HES…
GO:0051251	positive regulation of lymphocyte activation	Biological process	54	236	1954	16119	1.88754	2.45823e-06	2.48599e-05	5.60938	0.0276356	ADA//CDKN1A//VAV3//CLCF1//IL13RA1//MEF2C//NFATC2//TCF3//TNFRSF4//CD74//MAP3K8//HLA-DQB1//HLA-DRA//HLA-DRB1//LCK//LGALS1//PTPN6//YES1//CAV1//TNFRSF14//CD3E//CD247//CD4//GAS6//IL15RA//AXL//GIMAP5//IL7R//RIPK2//LILRB2//ADK//EFNB1//HES1//IL6//ITGAL//PNP//CCL5//VCAM1//CD276//CD59//IGF2//IGFBP2//LAMP1//INPP5D//PRDM1//ZAP70//IL4R//RARA//STAT6//TGFB1//THY1//TNIP2//TGFBR2//HLA-A
GO:0044270	cellular nitrogen compound catabolic process	Biological process	238	1491	1954	16119	1.31678	2.47361e-06	2.4939e-05	5.60667	0.121801	RPL35//RPL36//RPL26L1//RPL7A//RPL9//RPL10//RPL12//RPL17//RPL19//RPL23A//RPL27//RPL31//RPL37//RPL39//RPL41//RPL36A//RPLP0//RPLP1//RPLP2//RPS2//RPS3//RPS3A//RPS4X//RPS6//RPS8//RPS9//RPS14//RPS15A//RPS16//RPS18//RPS19//RPS20//RPS24//RPS27//RPL23//EIF4A3//EIF4A1//DCPS//ZFP36L1//ZFP36L2//ZFP36//TNKS1BP1//POLR2G//DDB2//SMUG1//APEX2//GEN1//EXO1//TREX2//ISG20//MGAT1//PNP//ADA//ARL4C//RAB32//GBP4//ADSSL1/…
GO:0045935	positive regulation of nucleobase-containing compound metabolic process	Biological process	222	1375	1954	16119	1.33188	2.47517e-06	2.4939e-05	5.60639	0.113613	NR1H4//CAP1//ADCYAP1R1//EDNRA//GHRHR//NOTCH1//NOTCH4//GPER1//NR1H3//CDK2//CDKN1C//CDKN2A//CITED2//COL1A1//DAB2//E2F1//E2F3//EGR1//EGR2//AHR//EPO//ETS1//ETS2//MECOM//F2R//FHL2//FOXF1//FOXF2//FOXC1//FOXO1//FOS//NR5A2//BAMBI//ATAD2//SERTAD3//SERTAD1//MDFIC//HDAC1//HMGB2//ID2//IL6//ILK//INHBA//IRF1//JUN//RHOG//LRP5//LYL1//SMAD3//SMAD5//SMAD9//MDK//MEF2C//MITF//AFF1//MYC//NFATC1//NFATC2//NPAS2//SOST//…
GO:0071902	positive regulation of protein serine/threonine kinase activity	Biological process	57	254	1954	16119	1.85121	2.50341e-06	2.5177e-05	5.60147	0.0291709	GADD45B//TNF//NOD1//CSPG4//EFNA1//LPAR3//SHC2//HGF//INSR//ITGA1//MET//MAP3K11//PLCE1//PXN//SHC1//TGFA//TGFB3//THBS1//C5AR1//CXCR4//RIPK2//LPAR2//MAPKAPK2//CD74//CARD10//TNFRSF10B//DAB2//DBNL//MDFIC//MDFI//MAP3K1//MAP4K2//EGFR//RGCC//EDN1//ERBB2//PIK3R5//ILK//MEF2C//KITLG//PDGFA//PDGFB//PDGFRB//TGFB1//VEGFA//AJUBA//PDE5A//FZD4//FZD8//CCND1//PSRC1//CCND2//ADRA2C//IGF2//LTF//RPTOR//IQGAP1
GO:0000956	nuclear-transcribed mRNA catabolic process	Biological process	45	184	1954	16119	2.01748	2.57499e-06	2.58493e-05	5.58922	0.0230297	RPL35//RPL36//RPL26L1//RPL7A//RPL9//RPL10//RPL12//RPL17//RPL19//RPL23A//RPL27//RPL31//RPL37//RPL39//RPL41//RPL36A//RPLP0//RPLP1//RPLP2//RPS2//RPS3//RPS3A//RPS4X//RPS6//RPS8//RPS9//RPS14//RPS15A//RPS16//RPS18//RPS19//RPS20//RPS24//RPS27//RPL23//EIF4A3//EIF4A1//DCPS//ZFP36L1//ZFP36L2//ZFP36//TNKS1BP1//POLR2G//BTG2//PELO
GO:0006402	mRNA catabolic process	Biological process	47	196	1954	16119	1.97813	2.79829e-06	2.80394e-05	5.55311	0.0240532	RPL35//RPL36//RPL26L1//RPL7A//RPL9//RPL10//RPL12//RPL17//RPL19//RPL23A//RPL27//RPL31//RPL37//RPL39//RPL41//RPL36A//RPLP0//RPLP1//RPLP2//RPS2//RPS3//RPS3A//RPS4X//RPS6//RPS8//RPS9//RPS14//RPS15A//RPS16//RPS18//RPS19//RPS20//RPS24//RPS27//RPL23//EIF4A3//EIF4A1//DCPS//ZFP36L1//ZFP36L2//ZFP36//TNKS1BP1//POLR2G//BTG2//ZC3HAV1//PELO//ZHX2
GO:2001233	regulation of apoptotic signaling pathway	Biological process	72	347	1954	16119	1.71166	2.82383e-06	2.82435e-05	5.54916	0.0368475	GPER1//BAX//TP53//TNFSF10//BMF//FXN//GPX1//HGF//LMNA//SMAD3//E2F1//GZMB//SH3GLB1//CASP8//IER3//SIVA1//LGALS3//SP100//HMGB2//HMOX1//NOS3//SERPINE1//BMP5//BRCA1//TNFAIP3//THBS1//CD74//P4HB//HSPB1//EPO//YBX3//CXCL12//TPT1//VIMP//BDKRB2//RRM2B//MSX1//MCL1//CTSC//INHBB//NFATC4//RPS3//TP63//ACSL5//YAP1//DAB2//ITGA6//SH3RF1//RELA//NRP1//PDIA3//LTBR//TNFRSF12A//PML//SIGLEC1//CAV1//RUNX3//HYAL2//TNFRSF10B…
GO:0007399	nervous system development	Biological process	299	1946	1954	16119	1.26748	3.28675e-06	3.28134e-05	5.48323	0.153019	GAS6//DISC1//APBB2//MEF2C//NDN//AXL//PRKG1//BAX//CXCL12//NR2F2//CXCR4//NRP1//CELSR1//SOX4//SOX11//CASP8//GATAD2A//CITED2//DLC1//ADM//PFN1//PTK7//RARA//BMP4//PHACTR4//TGIF1//VASP//SMO//VEGFA//EML1//CTNNA1//TGFB1//TP53//NOTCH1//PARD3//FZD8//LPPR4//MYL12B//MYL9//CAP1//B3GNT2//AP2S1//COL2A1//COL3A1//COL4A1//COL4A2//COL5A1//COL5A2//COL6A2//COL6A3//EFNA1//EFNA5//EFNB1//EFNB2//EGFR//ERBB2//UNC5B//FES//P…
GO:0035329	hippo signaling	Biological process	15	34	1954	16119	3.63937	3.29626e-06	3.28483e-05	5.48198	0.00767656	WTIP//WWC2//AJUBA//SOX11//YAP1//AMOTL1//WWTR1//LATS2//MOB1A//TEAD1//TEAD4//TEAD3//TJP1//TEAD2//DCHS1
GO:0030162	regulation of proteolysis	Biological process	96	503	1954	16119	1.57441	3.36971e-06	3.35191e-05	5.47241	0.04913	CDKN2A//NOD1//DLC1//EGLN3//DAP//F2R//CARD8//IFI27//LCK//SMAD3//RPS27L//PML//PPARG//BAX//TNF//CASP1//CASP8//TNFSF10//TNFRSF10B//GPX1//RHBDF1//CASP7//ECM1//PSME1//SPINK5//COL6A3//CD109//WFDC3//SERPINB1//A2M//CPAMD8//SERPINE1//CRIM1//SERPINB6//SERPINB9//PROS1//BST2//TFPI//TIMP1//TIMP2//TIMP3//SERPING1//ITIH5//CAST//SERPINH1//PTTG1//PSME4//FN1//PCOLCE2//MMP14//CAV1//WNT10B//PLK2//DAB2//TRIB2//NKD2//T…
GO:0043010	camera-type eye development	Biological process	61	281	1954	16119	1.79076	3.56566e-06	3.52786e-05	5.44786	0.031218	SIX5//NHS//TGFBR2//CITED2//SHROOM2//SOX11//RARB//TSPAN12//FJX1//PTPRM//PROM1//NES//RARA//SMO//VEGFA//KLF4//THY1//COL8A1//AQP1//FOXF2//LRP5//TBX2//ZEB1//TH//BAX//IRX5//LAMC3//IMPDH2//LAMB2//NPHP1//SOX9//TGIF1//NR2E1//LPCAT1//MAN2A1//BMP4//HDAC1//INHBA//MAP3K1//JAG1//TSKU//DLL4//PDGFRB//BMPR2//ACVRL1//CLIC4//RHOJ//FZD4//NRP1//COL4A1//PHACTR4//SMAD3//MAF//TGFB1//VIM//EPHA2//CDKN1C//FOXC1//HSF4//MITF…
GO:0003205	cardiac chamber development	Biological process	34	125	1954	16119	2.24379	3.56598e-06	3.52786e-05	5.44782	0.0174002	ISL1//PARVA//RARA//RARB//TBX2//ID2//HEY2//NOTCH1//HEYL//DLL4//HEG1//MEF2C//SOX4//SOX11//FOXF1//JAG1//TBX5//BMP4//GJA5//HES1//CYR61//COL11A1//FKBP1A//FOXC1//RXRA//TGFBR3//TPM1//FHL2//TEK//ADAMTS1//IFT88//DHRS3//CITED2//SMO
GO:0051224	negative regulation of protein transport	Biological process	34	125	1954	16119	2.24379	3.56598e-06	3.52786e-05	5.44782	0.0174002	TNF//TACC3//MDFI//NFKBIA//TRIP6//GAS6//PDE2A//WWTR1//PKIG//MDFIC//UACA//LITAF//CD36//LYPLAL1//PKDCC//SOX4//SP100//RHBDF1//RHBDF2//LRRC32//RGCC//IL6//SRGN//TNFRSF4//FLNA//DYRK2//NR1H3//CD34//F2R//ANXA1//ANXA4//TNFRSF21//WWP2//SNX3
GO:0071396	cellular response to lipid	Biological process	67	318	1954	16119	1.73805	3.59295e-06	3.54812e-05	5.44455	0.0342886	IRF3//NFKBIA//NOS3//CCL3//CCL5//TGFB1//TNF//RIPK2//SCARB1//LTF//SIGIRR//PRDM1//NR1H3//NR5A2//GPER1//NR4A1//LEF1//PPARG//RARA//RARB//RXRA//BMP4//NR2F2//NR2E1//NR1H4//CYP27B1//LILRB2//EDNRB//HMGB2//IL6//MEF2C//ASS1//SERPINE1//PDE4D//AXL//VIMP//RELA//TNFAIP3//TNFRSF1B//TNIP2//CD14//CD36//LITAF//COL1A1//AQP1//LTK//TESC//PTK7//SOX9//WNT10B//FZD4//ITGB1//AKR1C3//EGR1//ANXA1//ISL1//SERPINB9//RAMP3//EGFR…
GO:0045088	regulation of innate immune response	Biological process	60	275	1954	16119	1.79983	3.60636e-06	3.55494e-05	5.44293	0.0307062	A2M//SERPING1//TMEM173//IFI16//NOD1//CNPY3//CTSK//DUSP6//DUSP7//FOS//BIRC2//IRF3//ITGB2//JUN//MEF2C//MAP3K1//NFKB2//NFKBIA//IRAK4//LGMN//RELA//HSP90B1//UBE2D2//UNC93B1//CASP8//RIPK2//MAPKAPK2//CD14//CD36//HLA-E//GIMAP5//TNIP1//IRAK3//PVR//PVRL2//IRF1//TNIP2//TNFAIP3//RFTN1//NR1H3//LTF//TSPAN6//NLRX1//HLA-A//HLA-B//LAMP1//MMP2//CCL5//RPS19//IFNGR1//PTPN6//SOCS3//NLRC5//PPARG//IFNAR1//IFNAR2//ZC3HA…
GO:0014068	positive regulation of phosphatidylinositol 3-kinase signaling	Biological process	19	51	1954	16119	3.07324	3.66084e-06	3.60214e-05	5.43642	0.00972364	F2R//UNC5B//FGR//GPER1//HCLS1//HGF//KDR//NEDD4//PDGFA//PDGFB//PDGFRB//PRR5//PTPN6//RARA//CCL5//SELP//SOX9//TEK//PRR5L
GO:0014033	neural crest cell differentiation	Biological process	21	60	1954	16119	2.88723	3.67132e-06	3.60595e-05	5.43518	0.0107472	EDNRB//EFNB1//ISL1//KITLG//LEF1//SEMA3F//PHACTR4//SMO//NRP2//EDN1//EDNRA//FOXC1//BMPR1A//SOX9//SOX11//CITED2//JAG1//HES1//NRP1//FRZB//MEF2C
GO:0007492	endoderm development	Biological process	25	79	1954	16119	2.61052	3.7203e-06	3.64096e-05	5.42942	0.0127943	DUSP1//SOX17//COL4A2//COL8A1//COL11A1//COL12A1//FN1//INHBA//ITGA5//ITGA7//ITGB2//LAMA3//LAMB1//MMP2//MMP14//MMP15//DUSP6//BMPR1A//COL5A1//COL5A2//DAB2//LAMC1//SMAD3//NOTCH1//TGFB1
GO:0048659	smooth muscle cell proliferation	Biological process	25	79	1954	16119	2.61052	3.7203e-06	3.64096e-05	5.42942	0.0127943	NPPC//CDH13//CALCRL//EDN1//EGFR//HMOX1//ID2//IL6//JUN//NOTCH3//IRAK4//PDGFB//PDGFRB//CCL5//BMP4//TGFBR2//TGM2//TNF//IGFBP3//IGFBP5//ILK//PPARG//TNFAIP3//KLF4//EDNRA
GO:0001704	formation of primary germ layer	Biological process	32	115	1954	16119	2.29544	4.03912e-06	3.93886e-05	5.39371	0.0163767	DUSP1//SOX17//SMAD3//BMPR1A//BMPR2//BMP4//KLF4//EYA2//COL4A2//COL8A1//COL11A1//COL12A1//FN1//INHBA//ITGA5//ITGA7//ITGB2//LAMA3//LAMB1//MMP2//MMP14//MMP15//DUSP6//EPHA2//ITGB1//ITGA8//FOXC1//LEF1//FOXF1//TAL1//COL5A1//COL5A2
GO:0007162	negative regulation of cell adhesion	Biological process	32	115	1954	16119	2.29544	4.03912e-06	3.93886e-05	5.39371	0.0163767	CDKN2A//THBS1//COL1A1//GCNT2//LGALS1//NOTCH1//FZD4//LEF1//PODXL//TGFB1//SERPINE1//MYADM//KLF4//FXYD5//MMP14//ACVRL1//C1QTNF1//PRKG1//TACSTD2//ASS1//CXCL12//RGCC//CDH13//LAMB1//ARHGDIA//ARHGDIB//MYO1F//JAM2//SIPA1//TGFBI//CD164//SEMA5A
GO:0019932	second-messenger-mediated signaling	Biological process	45	187	1954	16119	1.98511	4.0897e-06	3.98107e-05	5.38831	0.0230297	NUDT4//EDN1//PLCE1//PLCG2//MCTP2//CCL3//SELE//TNF//CXCR4//NCALD//GUCY1A3//GUCY1B3//NOS3//CD36//SPINK1//THBS1//CLIC2//SLC8A1//CACNA1C//CASQ2//HDAC4//RAPGEF3//ADM//EIF4EBP2//GHRHR//PDE2A//PDE3A//PDE4D//SOX9//MRVI1//EDNRB//PRKG1//BCAP31//KDR//PTGFR//EGFR//RGS2//CMKLR1//TMBIM4//ADA//CDH13//ITGAL//ZAP70//CD3E//CD4
GO:0017038	protein import	Biological process	57	258	1954	16119	1.8225	4.17971e-06	4.06146e-05	5.37885	0.0291709	SEC61B//NFKBIA//RBM22//BCL3//TGFB1//TNF//TP53//AKR1C3//TACC3//MDFI//TXNIP//PDIA3//RANBP17//PTTG1IP//IPO11//RPL23//JUN//PML//TGFB3//F2R//HES1//JAK3//TRIP6//CDKN1A//GAS6//PDE2A//TMEM173//IL6//TNFRSF1A//LMNA//EGFR//BAMBI//SMAD3//SEMA5A//WWTR1//UACA//SMN2//SMO//HYAL2//PKIG//MDFIC//EDA//RHOA//IL18R1//LITAF//MBTPS1//CD36//FLNA//HCLS1//RAB8B//DYRK2//RBPMS//DAB2//BMP4//BMPR1A//SNX33//GPIHBP1
GO:0009615	response to virus	Biological process	64	301	1954	16119	1.75399	4.29894e-06	4.1699e-05	5.36664	0.0327533	TMEM173//PML//IRF3//TSPAN6//BIRC2//NLRX1//TRIM38//ELMOD2//AP2S1//DOCK2//HLA-A//LCK//CD247//CD4//TNFAIP3//ABCC9//IFITM3//IFITM2//GBP3//APOBEC3C//IFI16//IFNAR1//IL6//IL10RB//IRF1//ISG20//PRF1//DNAJC3//ZC3HAV1//RELA//RNASEL//FAM111A//BST2//UNC93B1//NLRC5//HYAL2//SLFN11//CDK6//IFI44//SIVA1//NPC2//IVNS1ABP//IRAK3//FGR//ANPEP//HSPB1//HYAL1//IFNAR2//IFNGR1//ITGB1//MEF2C//DUOX2//BATF3//PVRL2//ACTA2//BCL3…
GO:0040008	regulation of growth	Biological process	105	566	1954	16119	1.53033	4.50131e-06	4.35429e-05	5.34666	0.0537359	CDH13//RASGRP2//FBLN5//CTGF//IGFBP2//IGFBP3//IGFBP4//IGFBP5//IGFBP6//IGFBP7//CYR61//NOV//PLCE1//CRIM1//HTRA1//SGK1//DDR1//LTBP4//SOCS2//KIF26A//SGIP1//SIX1//CYBA//ERBB2//FXN//HYAL1//RHOA//KRT17//MMP14//DERL2//LEF1//CXCL16//UCN//CDKN1A//CDKN2A//CYP27B1//SH3BP4//FRZB//SERTAD3//APBB2//INHBA//SMAD3//MSX1//PML//PPARG//SOX17//SIPA1//BMPR2//BST2//TGFB1//TP53//TRO//PSRC1//RERG//HYAL2//SLIT2//ACVRL1//CDA/…
GO:0009991	response to extracellular stimulus	Biological process	74	364	1954	16119	1.67704	4.50499e-06	4.35429e-05	5.34631	0.037871	ATG14//VAMP8//NR1H4//KIF26A//COL1A1//DAD1//NQO1//GNAI2//IGFBP2//ASS1//PPARG//TGFBR2//VCAM1//AKR1C3//CD3E//DSC2//FOXO1//GAS6//DNAJC15//INHBB//PDK4//BMPR2//KLF10//WRN//CAV1//LZTS1//CYBA//EGR1//CHSY1//IGF2//IL6//IL15RA//ZEB1//TH//CDKN1A//CDKN2B//FOS//ITGA6//AXL//GSDMD//RPTOR//HMOX1//SLC16A1//UCN//EPO//RARA//ADA//MEF2C//CCND1//CYP27B1//ALPL//TGFB1//STC2//EGFR//RELA//SPARC//DAP//HSPA5//IFI16//SLC2A1//…
GO:0010718	positive regulation of epithelial to mesenchymal transition	Biological process	13	27	1954	16119	3.97185	4.52067e-06	4.36173e-05	5.3448	0.00665302	COL1A1//GLIPR2//DAB2//BAMBI//WWTR1//GCNT2//RGCC//SMAD3//NOTCH1//LEF1//TGFB1//TGFB1I1//TGFB3
GO:0033002	muscle cell proliferation	Biological process	33	121	1954	16119	2.24979	4.63229e-06	4.46154e-05	5.3342	0.0168884	EDNRA//NPPC//CDH13//CALCRL//EDN1//EGFR//HMOX1//ID2//IL6//JUN//NOTCH3//IRAK4//PDGFB//PDGFRB//CCL5//BMP4//TGFBR2//TGM2//TNF//IGFBP3//IGFBP5//ILK//PPARG//TNFAIP3//KLF4//FOXC1//NOTCH1//RXRA//TGFBR3//TBX5//HEY2//MEF2C//TBX2
GO:0051056	regulation of small GTPase mediated signal transduction	Biological process	91	474	1954	16119	1.58371	4.70802e-06	4.52649e-05	5.32716	0.0465711	CYTH4//ASAP1//ADAP2//ARAP3//VAV3//BVES//EFNA5//DYNLT1//RASIP1//RASA3//RASAL3//RASAL1//IQGAP1//RASAL2//RAPGEF5//FARP1//DLC1//CDC42EP2//AKAP13//FGD4//ARHGEF19//DOCK11//FGD5//PLEKHG4B//ERBB2//JUN//AGRN//ARHGEF37//GMIP//EPS8L1//FGD6//PLEKHG1//RASGRF2//ARHGEF28//EPS8L2//PLEKHG2//THY1//ARHGAP10//SH3BGRL3//ARHGEF1//ARHGAP29//ARHGEF10//TIMP2//DENND3//TBC1D2B//TBC1D1//RABGAP1//TBC1D22A//TBC1D26//RIN2//DEN…
GO:0051051	negative regulation of transport	Biological process	72	352	1954	16119	1.68734	4.81899e-06	4.60892e-05	5.31704	0.0368475	TNF//CD74//TACC3//MDFI//NFKBIA//NOS3//CASQ2//TRIP6//EPO//ADRA2C//THBS1//NEDD4//INHBA//INHBB//NR1H3//CRYAA//WWP2//CTTNBP2NL//GAS6//PDE2A//WWTR1//PKIG//MDFIC//UACA//LITAF//CD36//LYPLAL1//PKDCC//CD300A//FOXF1//HMOX1//SNX33//LGALS3//PRKD1//NOTCH1//RAP1B//GRB10//VIMP//KCNQ1//PFKL//PDE8B//SYTL4//SOX4//SP100//EDN1//IL6//NMB//UCN//CAV1//RHBDF1//RHBDF2//LRRC32//RGCC//SRGN//TNFRSF4//CNN2//TGFB1//FLNA//SNX3…
GO:0007411	axon guidance	Biological process	75	371	1954	16119	1.66763	4.81907e-06	4.60892e-05	5.31704	0.0383828	EGR2//ERBB2//CXCL12//CXCR4//SLIT2//SEMA3F//NRP1//EFNA5//ISL1//PTPRM//UNC5B//BMPR2//VEGFA//SEMA5A//SMO//NRP2//MYL12B//MYL9//CAP1//B3GNT2//AP2S1//COL2A1//COL3A1//COL4A1//COL4A2//COL5A1//COL5A2//COL6A2//COL6A3//EFNA1//EFNB1//EFNB2//EGFR//FES//PLXND1//FLRT2//ABL1//APBB2//ITGA1//ITGA5//ITGA9//ITGB1//AGRN//KCNQ3//RHOA//RHOC//RHOG//LAMB1//LAMB2//LAMC1//MET//MYH9//MYH11//MYL6//MYO10//NRAS//COL5A3//PLXNA2…
GO:0097485	neuron projection guidance	Biological process	75	371	1954	16119	1.66763	4.81907e-06	4.60892e-05	5.31704	0.0383828	MYL12B//MYL9//CAP1//B3GNT2//AP2S1//COL2A1//COL3A1//COL4A1//COL4A2//COL5A1//COL5A2//COL6A2//COL6A3//EFNA1//EFNA5//EFNB1//EFNB2//EGFR//ERBB2//UNC5B//FES//PLXND1//FLRT2//ABL1//APBB2//ITGA1//ITGA5//ITGA9//ITGB1//AGRN//KCNQ3//RHOA//RHOC//RHOG//LAMB1//LAMB2//LAMC1//MET//MYH9//MYH11//MYL6//MYO10//NRAS//COL5A3//PLXNA2//NTN4//ACTB//RRAS//SEMA3F//ACTG1//TRPC3//TRPC6//TYROBP//VASP//EZR//CACNA1C//CACNB1//SEM…
GO:0043406	positive regulation of MAP kinase activity	Biological process	46	194	1954	16119	1.956	4.91079e-06	4.68843e-05	5.30885	0.0235415	NOD1//CSPG4//EFNA1//LPAR3//SHC2//HGF//INSR//ITGA1//MET//MAP3K11//PLCE1//PXN//SHC1//TGFA//TGFB3//THBS1//TNF//C5AR1//CXCR4//RIPK2//LPAR2//MAPKAPK2//CD74//DAB2//DBNL//MDFIC//MDFI//MAP3K1//MAP4K2//EDN1//FZD4//FZD8//ADRA2C//EGFR//ERBB2//PIK3R5//ILK//MEF2C//KITLG//PDGFA//PDGFB//PDGFRB//TGFB1//VEGFA//AJUBA//PDE5A
GO:0051173	positive regulation of nitrogen compound metabolic process	Biological process	224	1403	1954	16119	1.31705	4.98882e-06	4.75462e-05	5.302	0.114637	NR1H4//CAP1//ADCYAP1R1//EDNRA//GHRHR//NOTCH1//NOTCH4//GPER1//NR1H3//CDK2//CDKN1C//CDKN2A//CITED2//COL1A1//DAB2//E2F1//E2F3//EGR1//EGR2//AHR//EPO//ETS1//ETS2//MECOM//F2R//FHL2//FOXF1//FOXF2//FOXC1//FOXO1//FOS//NR5A2//BAMBI//ATAD2//SERTAD3//SERTAD1//MDFIC//HDAC1//HMGB2//ID2//IL6//ILK//INHBA//IRF1//JUN//RHOG//LRP5//LYL1//SMAD3//SMAD5//SMAD9//MDK//MEF2C//MITF//AFF1//MYC//NFATC1//NFATC2//NPAS2//SOST//…
GO:0014032	neural crest cell development	Biological process	19	52	1954	16119	3.01414	5.11693e-06	4.86773e-05	5.29099	0.00972364	EDNRB//EFNB1//ISL1//KITLG//LEF1//SEMA3F//PHACTR4//SMO//NRP2//CITED2//JAG1//HES1//NRP1//EDN1//EDNRA//FOXC1//BMPR1A//SOX9//SOX11
GO:0050708	regulation of protein secretion	Biological process	40	160	1954	16119	2.06231	5.13371e-06	4.86773e-05	5.28957	0.0204708	TNF//TNFRSF14//RHBDF1//RHBDF2//LRRC32//RGCC//IL6//SRGN//TNFRSF4//GAS6//GOLPH3L//TGFB1//TGFB3//SYTL4//RPH3AL//FGR//CLEC4E//IRF3//CD14//PANX1//CASP1//CARD8//IFNAR1//CCL3//IL4R//NR1H3//CD34//CD276//F2R//CD2//ANXA1//ANXA4//HYAL2//CD58//TNFRSF21//HLA-DRB1//ARFIP1//PAM//LEPRE1//DNAJC1
GO:0046700	heterocycle catabolic process	Biological process	236	1491	1954	16119	1.30571	5.13424e-06	4.86773e-05	5.28952	0.120778	RPL35//RPL36//RPL26L1//RPL7A//RPL9//RPL10//RPL12//RPL17//RPL19//RPL23A//RPL27//RPL31//RPL37//RPL39//RPL41//RPL36A//RPLP0//RPLP1//RPLP2//RPS2//RPS3//RPS3A//RPS4X//RPS6//RPS8//RPS9//RPS14//RPS15A//RPS16//RPS18//RPS19//RPS20//RPS24//RPS27//RPL23//EIF4A3//EIF4A1//DCPS//ZFP36L1//ZFP36L2//ZFP36//TNKS1BP1//POLR2G//DDB2//SMUG1//APEX2//GEN1//EXO1//TREX2//ISG20//MGAT1//PNP//ADA//ARL4C//RAB32//GBP4//ADSSL1/…
GO:1901361	organic cyclic compound catabolic process	Biological process	241	1528	1954	16119	1.30109	5.24717e-06	4.96617e-05	5.28007	0.123337	RPL35//RPL36//RPL26L1//RPL7A//RPL9//RPL10//RPL12//RPL17//RPL19//RPL23A//RPL27//RPL31//RPL37//RPL39//RPL41//RPL36A//RPLP0//RPLP1//RPLP2//RPS2//RPS3//RPS3A//RPS4X//RPS6//RPS8//RPS9//RPS14//RPS15A//RPS16//RPS18//RPS19//RPS20//RPS24//RPS27//RPL23//EIF4A3//EIF4A1//DCPS//ZFP36L1//ZFP36L2//ZFP36//TNKS1BP1//POLR2G//DDB2//SMUG1//APEX2//GEN1//EXO1//TREX2//ISG20//MGAT1//PNP//ADA//ARL4C//RAB32//GBP4//ADSSL1/…
GO:0071674	mononuclear cell migration	Biological process	8	11	1954	16119	5.99944	5.40689e-06	5.10848e-05	5.26705	0.00409417	CMKLR1//RARRES2//CCL5//THBS1//BMP5//SLIT2//LGALS3//TNF
GO:0052547	regulation of peptidase activity	Biological process	74	366	1954	16119	1.66788	5.53322e-06	5.21881e-05	5.25702	0.037871	CDKN2A//NOD1//DLC1//EGLN3//DAP//F2R//CARD8//IFI27//LCK//SMAD3//RPS27L//PML//PPARG//BAX//TNF//CASP1//CASP8//TNFSF10//TNFRSF10B//CASP7//ECM1//PSME1//SPINK5//COL6A3//CD109//WFDC3//SERPINB1//A2M//CPAMD8//SERPINE1//CRIM1//SERPINB6//SERPINB9//PROS1//BST2//TFPI//TIMP1//TIMP2//TIMP3//SERPING1//ITIH5//CAST//SERPINH1//PTTG1//PSME4//FN1//PCOLCE2//MMP14//CAV1//TNFAIP8//GAS6//GPX1//HGF//NR4A1//IL6//AQP1//LEF1…
GO:0030030	cell projection organization	Biological process	183	1110	1954	16119	1.36001	5.64415e-06	5.31426e-05	5.2484	0.093654	IFT88//NOTCH1//PARD3//FZD8//LPPR4//MYL12B//MYL9//CAP1//B3GNT2//AP2S1//COL2A1//COL3A1//COL4A1//COL4A2//COL5A1//COL5A2//COL6A2//COL6A3//EFNA1//EFNA5//EFNB1//EFNB2//EGFR//ERBB2//UNC5B//FES//PLXND1//FLRT2//ABL1//APBB2//ITGA1//ITGA5//ITGA9//ITGB1//AGRN//KCNQ3//RHOA//RHOC//RHOG//LAMB1//LAMB2//LAMC1//MET//MYH9//MYH11//MYL6//MYO10//NRAS//COL5A3//PLXNA2//NTN4//ACTB//RRAS//SEMA3F//ACTG1//TRPC3//TRPC6//TYRO…
GO:0019439	aromatic compound catabolic process	Biological process	236	1493	1954	16119	1.30396	5.66421e-06	5.32397e-05	5.24686	0.120778	RPL35//RPL36//RPL26L1//RPL7A//RPL9//RPL10//RPL12//RPL17//RPL19//RPL23A//RPL27//RPL31//RPL37//RPL39//RPL41//RPL36A//RPLP0//RPLP1//RPLP2//RPS2//RPS3//RPS3A//RPS4X//RPS6//RPS8//RPS9//RPS14//RPS15A//RPS16//RPS18//RPS19//RPS20//RPS24//RPS27//RPL23//EIF4A3//EIF4A1//DCPS//ZFP36L1//ZFP36L2//ZFP36//TNKS1BP1//POLR2G//DDB2//SMUG1//APEX2//GEN1//EXO1//TREX2//ISG20//MGAT1//PNP//ADA//ARL4C//RAB32//GBP4//ADSSL1/…
GO:0070372	regulation of ERK1 and ERK2 cascade	Biological process	39	155	1954	16119	2.07561	5.68092e-06	5.3305e-05	5.24558	0.0199591	TNIP1//DUSP6//WNK2//KLF4//NOD1//PRKCDBP//CTGF//GLIPR2//EDNRA//EGFR//F2R//FLT4//NPNT//PRKD2//GAS6//GCNT2//GPER1//IL6//KDR//PDGFA//PDGFB//PDGFRB//RAP1B//RARA//CCL3//BMP4//TEK//TNF//C5AR1//VEGFA//VEGFB//RIPK2//FGF18//NRP1//CD74//EPHA2//ERBB2//CYR61//PTPN6
GO:0017015	regulation of transforming growth factor beta receptor signaling pathway	Biological process	29	101	1954	16119	2.36859	5.74585e-06	5.38218e-05	5.24065	0.0148414	CDKN1C//CDKN2B//CITED2//DAB2//NPNT//TGFB1I1//TGFBR3//THBS1//ITGA8//CD109//ENG//PPP1R15A//BAMBI//HSPA5//SMAD3//SMAD6//HTRA1//PMEPA1//TGFB1//TGFB3//TGFBR2//TP53//CAV2//ADAMTSL2//FBN1//LTBP1//SOX11//ZEB1//LTBP4
GO:0072009	nephron epithelium development	Biological process	23	71	1954	16119	2.67229	5.79783e-06	5.42156e-05	5.23673	0.0117707	BMP4//CD34//HEYL//DLL1//MYO1E//PODXL//IQGAP1//JAG1//NOTCH1//SOX9//IRX2//IRX3//IRX1//PROM1//MEF2C//SIX1//AQP1//LAMB2//PDGFB//HES1//SMO//YAP1//WWTR1
GO:0048660	regulation of smooth muscle cell proliferation	Biological process	24	76	1954	16119	2.60502	6.02791e-06	5.62708e-05	5.21983	0.0122825	CDH13//CALCRL//EDN1//EGFR//HMOX1//ID2//IL6//JUN//NOTCH3//IRAK4//PDGFB//PDGFRB//CCL5//BMP4//TGFBR2//TGM2//TNF//IGFBP3//IGFBP5//ILK//PPARG//TNFAIP3//KLF4//NPPC
GO:0043200	response to amino acid	Biological process	26	86	1954	16119	2.49395	6.15866e-06	5.73932e-05	5.21051	0.013306	CEBPB//COL1A1//COL1A2//COL3A1//COL4A1//COL4A6//COL5A2//CYBA//EGFR//SH3BP4//MMP2//ASS1//RPTOR//ZEB1//TNF//GPX1//GSN//MGMT//ABCG2//CTGF//EDN1//IL6//RHOA//RELA//TNFRSF1A//ATP6V0E1
GO:0006979	response to oxidative stress	Biological process	65	311	1954	16119	1.72412	6.6011e-06	6.14116e-05	5.18038	0.0332651	PLK3//HYAL1//HYAL2//GPX1//GPX3//PML//UACA//STK24//NQO1//SOD3//FOXO1//ABL1//MGMT//VIMP//PRKD1//FOS//PTPRK//PXN//SLC8A1//TPM1//AKR1C3//ADA//TXNIP//COL1A1//DUSP1//HMOX1//JUN//LCK//PDGFRB//SDC1//DUOX2//TPO//PXDN//EPAS1//IL18BP//KLF2//ETS1//FXN//ANXA1//IL6//AQP1//AXL//RELA//STAT6//TNFAIP3//TRPC6//KLF4//CD36//CDK2//TP53//HGF//MET//P4HB//HSPB1//MCL1//FBLN5//EGFR//MSRB3//GPX7//MMP14//RRM2B//UCN//WRN//STC…
GO:1900180	regulation of protein localization to nucleus	Biological process	39	156	1954	16119	2.06231	6.70183e-06	6.22427e-05	5.17381	0.0199591	TACC3//MDFI//NFKBIA//TRIP6//CDKN1A//GAS6//PDE2A//TMEM173//IL6//TNFRSF1A//EGFR//BAMBI//SMAD3//SEMA5A//WWTR1//TGFB1//UACA//SMN2//SMO//HYAL2//PKIG//MDFIC//BCL3//EDA//RHOA//TNF//IL18R1//LITAF//MBTPS1//CD36//FLNA//HCLS1//DYRK2//RBPMS//DAB2//BMP4//BMPR1A//TGFB3//LMNA
GO:0002685	regulation of leukocyte migration	Biological process	30	107	1954	16119	2.31287	6.77208e-06	6.27883e-05	5.16928	0.0153531	ADA//HMOX1//SELE//SELP//VEGFA//SLIT2//IL6//PLVAP//CMKLR1//RARRES2//CCL5//THBS1//MMP28//VEGFB//BMP5//LGALS3//TNF//JAM3//EDN1//EDNRA//CD74//SERPINE1//CXCL12//MSN//ECM1//TNFRSF14//CD300A//CCL3//GAS6//CALR
GO:0042542	response to hydrogen peroxide	Biological process	29	102	1954	16119	2.34537	7.10945e-06	6.58046e-05	5.14816	0.0148414	GPX1//GPX3//DUOX2//TPO//PXDN//IL18BP//KLF2//ETS1//FXN//ANXA1//IL6//AQP1//AXL//RELA//STAT6//TNFAIP3//TRPC6//KLF4//HGF//MET//ADA//TXNIP//COL1A1//DUSP1//HMOX1//JUN//LCK//PDGFRB//SDC1
GO:0044267	cellular protein metabolic process	Biological process	541	3819	1954	16119	1.16859	7.19636e-06	6.64963e-05	5.14289	0.276868	CDKN1A//CDKN2B//CKS1B//CCNYL1//SERTAD1//CDC6//GADD45B//TNF//MAP3K8//EGFR//F2R//GNAI2//MAP3K1//NRAS//BMP4//NOD1//CSPG4//EFNA1//LPAR3//SHC2//HGF//INSR//ITGA1//MET//MAP3K11//PLCE1//PXN//SHC1//TGFA//TGFB3//THBS1//C5AR1//CXCR4//RIPK2//LPAR2//MAPKAPK2//CD74//SPRED1//DUSP1//DUSP6//DUSP7//SPRED2//DUSP22//RGS3//RGS4//CAV1//CDKN2A//DDB2//PSME4//BIRC2//PSMA4//PSMB1//PSMB3//PSMB8//PSME1//UBE2D2//UBA7//OS9//W…
GO:0002698	negative regulation of immune effector process	Biological process	23	72	1954	16119	2.63517	7.55069e-06	6.95351e-05	5.12201	0.0117707	A2M//SERPING1//IL7R//CD59//C10ORF54//JAK3//BST2//PTPN6//IRAK3//TGFB1//TGFB3//HMOX1//CD300A//HLA-A//HLA-B//HLA-E//FOXF1//IL4R//MASP1//TRIM38//IRF3//RPS19//LGALS3
GO:0050777	negative regulation of immune response	Biological process	23	72	1954	16119	2.63517	7.55069e-06	6.95351e-05	5.12201	0.0117707	A2M//SERPING1//IL7R//CD59//C10ORF54//STAT6//IL27RA//GPX1//VIMP//PTPN6//HLA-A//HLA-B//HLA-E//IRAK3//IFI16//TNFAIP3//NLRX1//MASP1//RPS19//SPINK5//COL3A1//INPP5D//TGFB1
GO:0014074	response to purine-containing compound	Biological process	34	129	1954	16119	2.17422	7.56761e-06	6.95736e-05	5.12104	0.0174002	IL6//PPARG//PANX1//TRPC3//CASP1//COL1A1//DUSP1//FOS//FOSL2//JUN//MMP19//DUOX2//PDE3A//PLAT//RELA//SDC1//SPARC//BSG//TEK//THBD//SLC8A1//CASQ2//HSP90B1//RAPGEF3//EGR1//EGR2//IGFBP5//AQP1//KCNQ1//ASS1//PDE4D//RAP1B//WNT10B//PDE2A
GO:2000736	regulation of stem cell differentiation	Biological process	27	92	1954	16119	2.42097	7.63152e-06	7.00432e-05	5.11739	0.0138178	COL1A1//GLIPR2//DAB2//BAMBI//WWTR1//GCNT2//RGCC//SMAD3//NOTCH1//LEF1//TGFB1//TGFB1I1//TGFB3//EFNA1//BMP5//TBX5//TGFBR3//SMO//TAL1//TCF7L1//JAG1//HES1//ZFP36L2//TACSTD2//C10ORF54//LTBP3//SOX9
GO:0070374	positive regulation of ERK1 and ERK2 cascade	Biological process	31	113	1954	16119	2.26306	7.81288e-06	7.15875e-05	5.10719	0.0158649	NOD1//PRKCDBP//CTGF//GLIPR2//EDNRA//EGFR//F2R//FLT4//NPNT//PRKD2//GAS6//GCNT2//GPER1//IL6//KDR//PDGFA//PDGFB//PDGFRB//RAP1B//RARA//CCL3//BMP4//TEK//TNF//C5AR1//VEGFA//VEGFB//RIPK2//FGF18//NRP1//CD74
GO:0009617	response to bacterium	Biological process	80	408	1954	16119	1.6175	7.83513e-06	7.16711e-05	5.10595	0.0409417	TNFAIP3//NOD1//GNLY//ADAMTS5//STAB1//PRG2//BCL3//TNFRSF1A//FGR//TNFAIP8//IL6//MYO1F//RPL39//TNF//C5AR1//HIST1H2BK//TNFRSF14//RIPK2//IL27RA//CD36//SERPINE1//SELP//CD4//GPX1//HLA-A//HLA-B//HLA-DRB1//LTF//IRF3//NFKBIA//NOS3//CCL3//CCL5//TGFB1//SCARB1//SIGIRR//PRDM1//IRAK3//IL18BP//CEBPB//ADM//CYP27B1//DCN//EDN1//EDNRA//EPO//F2R//FOS//ALPL//IL10RA//JUN//GNG12//PTGFR//SELE//SPARC//TCF3//TH//THBD//TJP1…
GO:0032964	collagen biosynthetic process	Biological process	14	32	1954	16119	3.60904	7.90904e-06	7.22262e-05	5.10188	0.00716479	IL6//CTGF//ENG//F2R//RGCC//PDGFRB//BMP4//TGFB1//TGFB3//UCN//COL1A1//COL5A1//SERPINH1//TRAM2
GO:0043624	cellular protein complex disassembly	Biological process	43	180	1954	16119	1.97065	8.08292e-06	7.36908e-05	5.09243	0.0220061	TRIOBP//EPS8//GSN//RPL35//RPL36//RPL26L1//RPL7A//RPL9//RPL10//RPL12//RPL17//RPL19//RPL23A//RPL27//RPL31//RPL37//RPL39//RPL41//RPL36A//RPLP0//RPLP1//RPLP2//RPS2//RPS3//RPS3A//RPS4X//RPS6//RPS8//RPS9//RPS14//RPS15A//RPS16//RPS18//RPS19//RPS20//RPS24//RPS27//RPL23//SH3BGRL3//SHROOM2//SEMA5A//NES//SLN
GO:0050767	regulation of neurogenesis	Biological process	94	500	1954	16119	1.55086	8.10777e-06	7.37942e-05	5.0911	0.0481064	DISC1//SMO//VEGFA//CTNNA1//TGFB1//TP53//FES//ITGB1//LTK//BCL11A//PRKD1//PTK7//UTRN//SCARF1//SNAPIN//IL15RA//LGALS1//PTPRG//VIM//RELA//EDNRB//NKX6-1//SLIT2//HEY2//DLL1//HES1//EYA1//ZFHX3//S1PR5//SIX1//JAG1//DTX1//ZHX2//ID2//ISL1//RHOA//NOTCH3//CTDSP1//NR2E1//IRX3//CALR//HMG20B//ADRA2C//EPO//HEYL//IL6//MEF2C//RARA//RARB//CXCL12//BMP4//SOX11//TCF3//ZEB1//TGIF1//TIMP2//FN1//ILK//TNFRSF12A//TRPV2//NOT…
GO:0007219	Notch signaling pathway	Biological process	40	163	1954	16119	2.02435	8.32429e-06	7.56388e-05	5.07965	0.0204708	NOTCH1//NOTCH4//DTX1//DLX1//HEY2//GATA2//NRARP//NFKBIA//EGFL7//JAG1//EYA1//DLL1//HES1//MFNG//TSPAN14//TP63//DLL4//CDK6//DTX2//E2F1//E2F3//FOXC1//POFUT1//HEYL//B4GALT1//GZMB//HDAC1//JAG2//MDK//MOV10//MYC//NOTCH3//HDAC7//NEURL1B//CCND1//TLE1//TP53//IFT88//APH1B//HDAC9
GO:0090066	regulation of anatomical structure size	Biological process	71	351	1954	16119	1.66865	8.37457e-06	7.59693e-05	5.07704	0.0363357	ADRA1D//MANF//TRIOBP//EPS8//GSN//TMSB4X//TMSB10//CXCL12//IL7R//RPTOR//ADM//EGFR//GPER1//HMOX1//NOS3//NPPC//PTPRM//UCN//EDN1//EDNRA//EDNRB//ACTA2//SLC8A1//ACE//ECE1//BDKRB2//CACNA1C//NKX6-1//BCL11A//SLIT2//HCLS1//SH3BGRL3//SHROOM2//SEMA5A//PFN1//MYADM//CCL26//CDC42EP2//CDC42EP5//RHOA//MAP3K1//KIRREL//BAIAP2L1//VASP//INF2//ARPC5//ARPC3//ARPC1B//ARPC2//TRPM4//CAV1//GPX1//ITGA1//PLOD3//FN1//ILK//TNFR…
GO:0030182	neuron differentiation	Biological process	186	1139	1954	16119	1.34711	8.6e-06	7.78849e-05	5.0655	0.0951894	SOX4//SOX11//NOTCH1//PARD3//FZD8//LPPR4//MYL12B//MYL9//CAP1//B3GNT2//AP2S1//COL2A1//COL3A1//COL4A1//COL4A2//COL5A1//COL5A2//COL6A2//COL6A3//EFNA1//EFNA5//EFNB1//EFNB2//EGFR//ERBB2//UNC5B//FES//PLXND1//FLRT2//ABL1//APBB2//ITGA1//ITGA5//ITGA9//ITGB1//AGRN//KCNQ3//RHOA//RHOC//RHOG//LAMB1//LAMB2//LAMC1//MET//MYH9//MYH11//MYL6//MYO10//NRAS//COL5A3//PLXNA2//NTN4//ACTB//RRAS//SEMA3F//ACTG1//TRPC3//TRPC6…
GO:0006140	regulation of nucleotide metabolic process	Biological process	120	676	1954	16119	1.46436	8.71404e-06	7.8787e-05	5.05978	0.0614125	CAP1//ADCYAP1R1//EDNRA//GHRHR//EDNRB//GNAI2//GNAI3//GPER1//TMED2//SH3BP4//NPPC//EDN1//GRM8//PDE2A//CALCRL//RAMP2//ADM//UCN//RAPGEF3//GUCY1A3//NOS3//ASAP1//ADAP2//ARAP3//VAV3//BVES//EFNA5//DYNLT1//RASIP1//RASA3//RASAL3//RASAL1//IQGAP1//RASAL2//RAPGEF5//FARP1//DLC1//CDC42EP2//AKAP13//FGD4//ARHGEF19//DOCK11//FGD5//PLEKHG4B//ERBB2//JUN//AGRN//ARHGEF37//GMIP//EPS8L1//FGD6//PLEKHG1//RASGRF2//ARHGEF28//…
GO:0030595	leukocyte chemotaxis	Biological process	36	141	1954	16119	2.10619	9.01799e-06	8.14004e-05	5.04489	0.0184237	ANO6//TRPM4//CCL5//CXCR4//IL6//LGALS3//PDGFB//RPS19//CCL3//VEGFA//SLIT2//CMKLR1//RARRES2//THBS1//MMP28//VAV3//AMICA1//ITGA1//ITGA9//ITGB2//CKLF//PDE4D//CX3CL1//C5AR1//GAS6//EDNRB//CXCL16//VEGFB//EMR2//JAM3//EDN1//EDNRA//CD74//SERPINE1//CXCL12//CALR
GO:0051222	positive regulation of protein transport	Biological process	51	228	1954	16119	1.84522	9.13015e-06	8.22768e-05	5.03952	0.0261003	TNFRSF14//TRIP6//TMEM173//IL6//TNFRSF1A//EGFR//BAMBI//SMAD3//SEMA5A//UACA//SMN2//SMO//TGFB1//HYAL2//EDA//RHOA//TNF//IL18R1//FLNA//HCLS1//GAS6//GOLPH3L//TGFB3//SYTL4//RPH3AL//FGR//CLEC4E//RGCC//IRF3//CD14//PANX1//CASP1//CARD8//IFNAR1//CCL3//TNFRSF4//RBPMS//DAB2//BMP4//BMPR1A//TMEM30B//IL4R//MYO1C//PLK3//OAZ2//RBM22//CD276//CD34//CD2//F2R//CD58
GO:0003279	cardiac septum development	Biological process	22	68	1954	16119	2.66887	9.41662e-06	8.47186e-05	5.0261	0.011259	ISL1//PARVA//RARA//RARB//TBX2//ID2//HEY2//GJA5//HES1//CYR61//HEG1//TBX5//SOX4//JAG1//NOTCH1//IFT88//DHRS3//CITED2//HEYL//SOX11//SMO//BMP4
GO:0048661	positive regulation of smooth muscle cell proliferation	Biological process	17	45	1954	16119	3.11638	9.51681e-06	8.54096e-05	5.02151	0.0087001	CDH13//CALCRL//EDN1//EGFR//HMOX1//ID2//IL6//JUN//NOTCH3//IRAK4//PDGFB//PDGFRB//CCL5//BMP4//TGFBR2//TGM2//TNF
GO:0051254	positive regulation of RNA metabolic process	Biological process	197	1220	1954	16119	1.33205	9.52471e-06	8.54096e-05	5.02115	0.100819	NR1H4//NOTCH1//NOTCH4//NR1H3//CDK2//CDKN1C//CDKN2A//CITED2//COL1A1//DAB2//E2F1//E2F3//EGR1//EGR2//AHR//EPO//ETS1//ETS2//MECOM//F2R//FHL2//FOXF1//FOXF2//FOXC1//FOXO1//FOS//NR5A2//BAMBI//ATAD2//SERTAD3//SERTAD1//MDFIC//HDAC1//HMGB2//ID2//IL6//ILK//INHBA//IRF1//JUN//RHOG//LRP5//LYL1//SMAD3//SMAD5//SMAD9//MDK//MEF2C//MITF//AFF1//MYC//NFATC1//NFATC2//NPAS2//SOST//LEF1//PDGFB//SOX18//POU3F1//PPARG//TES…
GO:0050730	regulation of peptidyl-tyrosine phosphorylation	Biological process	44	187	1954	16119	1.941	9.64366e-06	8.63345e-05	5.01576	0.0225179	TGFA//SHC1//CCL5//ADRA2C//TNFRSF1A//CLCF1//HES1//IL6//ISL1//EPO//LCK//CAV1//HCLS1//CSPG4//EFNA1//EFNA5//ABL1//HGF//EHD4//IGF2//ITGA5//ITGB1//KITLG//PDGFB//TP53//VEGFA//VEGFB//TNFRSF14//RIPK2//NRP1//CD3E//CD4//CD36//CD74//PTPN6//SPINK1//GAS6//HYAL2//CD300A//EGFR//ITGB2//PDGFA//PDGFRB//PDCL3
GO:0032940	secretion by cell	Biological process	139	809	1954	16119	1.41736	9.90137e-06	8.8382e-05	5.0043	0.0711361	GPER1//CAP1//A2M//F8//F13A1//FLNA//FN1//GAS6//HGF//HSPA5//IGF2//SERPINE1//PDGFA//PDGFB//PFN1//SRGN//PROS1//SELP//SPARC//TGFB1//TGFB3//THBS1//TIMP1//SERPING1//TMSB4X//VCL//VEGFA//VEGFB//VWF//ACTN4//CALU//ACTN1//CD9//CD36//CD63//WDR1//TNF//TNFRSF14//RGCC//EXOC3L1//SYTL2//CCL3//CCL5//TNFAIP2//NKD2//EXOC3L4//VAMP3//SYTL4//RPH3AL//SNAPIN//PLCD4//SYT8//RAPGEF3//CPT1A//ADRA2C//SEC11A//KCNS3//RAP1B//SPCS…
GO:0001654	eye development	Biological process	66	321	1954	16119	1.6961	9.90474e-06	8.8382e-05	5.00416	0.0337769	SIX5//NHS//TGFBR2//CITED2//SHROOM2//SOX11//RARB//TSPAN12//FJX1//PTPRM//PROM1//NES//RARA//SMO//VEGFA//KLF4//MYO7A//PRDM1//TH//CDKN1C//FOXC1//HSF4//MITF//RXRA//THY1//BAX//COL5A1//COL5A2//COL8A1//AQP1//FOXF2//LRP5//TBX2//ZEB1//IRX5//LAMC3//IMPDH2//LAMB2//NPHP1//SOX9//TGIF1//NR2E1//LPCAT1//MAN2A1//BMP4//HDAC1//INHBA//MAP3K1//JAG1//TSKU//DLL4//PDGFRB//BMPR2//ACVRL1//CLIC4//RHOJ//FZD4//NRP1//COL4A1//PH…
GO:0032102	negative regulation of response to external stimulus	Biological process	41	170	1954	16119	1.98952	1.01646e-05	9.05526e-05	4.99291	0.0209826	ANXA1//PPARG//SLIT2//GPX1//VIMP//MMP28//LZTS1//LTF//SIGIRR//PRDM1//UCN//TSPAN6//NLRX1//SEMA3F//NRP1//SEMA5A//TRIM38//IRF3//ADA//NR1H3//CALCRL//FOXF1//GPER1//ISL1//SMAD3//NT5E//UACA//PTGIS//TEK//TNFAIP3//TNFRSF1A//TNFRSF1B//ZFP36//CD276//IER3//KLF4//RPS19//SERPINE1//CD109//TP53//NOTCH1
GO:0071496	cellular response to external stimulus	Biological process	52	235	1954	16119	1.82536	1.03566e-05	9.21127e-05	4.98478	0.0266121	ATG14//VAMP8//NR1H4//KIF26A//DSC2//FOXO1//GAS6//DNAJC15//INHBB//PDK4//BMPR2//KLF10//WRN//CAV1//AKR1C3//LZTS1//CNN2//COL1A1//CYBA//EDNRA//EGFR//EGR1//ENG//IGF2//AQP1//IRF1//ITGB1//LTBR//MAP3K1//PDE2A//SOX9//TNFRSF1A//CASP1//CASP8//TNFRSF10B//CDKN1A//CDKN2B//FOS//ITGA6//AXL//GSDMD//RPTOR//HMOX1//DAP//HSPA5//IFI16//SLC2A1//TP53//SIPA1//JUN//CYP27B1//IFT88
GO:0070664	negative regulation of leukocyte proliferation	Biological process	20	59	1954	16119	2.79635	1.08265e-05	9.61362e-05	4.96551	0.0102354	CDKN2A//CD300A//TNFRSF13B//TNFRSF21//INPP5D//PAWR//PRDM1//ERBB2//BMP4//LILRB2//HLA-DRB1//PTPN6//TGFB1//CD276//PDE5A//LRRC32//TNFRSF14//SOX11//TNFAIP3//C10ORF54
GO:0043276	anoikis	Biological process	12	25	1954	16119	3.95963	1.10435e-05	9.79038e-05	4.95689	0.00614125	SIK1//BRMS1//ITGA5//ITGB1//MCL1//NOTCH1//PDK4//TLE1//CAV1//E2F1//DAPK2//BMF
GO:0032321	positive regulation of Rho GTPase activity	Biological process	37	148	1954	16119	2.06231	1.14261e-05	0.000101131	4.9421	0.0189355	FARP1//CCL26//VAV3//DOCK2//EPS8L1//S100A10//EPS8L2//SYDE1//EPHA2//RHOG//ARHGAP24//TAX1BP3//DLC1//CDC42EP2//AKAP13//FGD4//ARHGEF19//DOCK11//FGD5//PLEKHG4B//ERBB2//JUN//AGRN//ARHGEF37//GMIP//FGD6//PLEKHG1//RASGRF2//ARHGEF28//ARAP3//PLEKHG2//THY1//ARHGAP10//SH3BGRL3//ARHGEF1//ARHGAP29//ARHGEF10
GO:1900542	regulation of purine nucleotide metabolic process	Biological process	119	673	1954	16119	1.45863	1.14582e-05	0.000101251	4.94088	0.0609007	CAP1//ADCYAP1R1//EDNRA//GHRHR//EDNRB//GNAI2//GNAI3//GPER1//TMED2//SH3BP4//NPPC//EDN1//GRM8//PDE2A//CALCRL//RAMP2//ADM//UCN//RAPGEF3//GUCY1A3//NOS3//ASAP1//ADAP2//ARAP3//VAV3//BVES//EFNA5//DYNLT1//RASIP1//RASA3//RASAL3//RASAL1//IQGAP1//RASAL2//RAPGEF5//FARP1//DLC1//CDC42EP2//AKAP13//FGD4//ARHGEF19//DOCK11//FGD5//PLEKHG4B//ERBB2//JUN//AGRN//ARHGEF37//GMIP//EPS8L1//FGD6//PLEKHG1//RASGRF2//ARHGEF28//…
GO:0071222	cellular response to lipopolysaccharide	Biological process	31	115	1954	16119	2.22371	1.15166e-05	0.000101439	4.93868	0.0158649	IRF3//NFKBIA//NOS3//CCL3//CCL5//TGFB1//TNF//RIPK2//SCARB1//LTF//SIGIRR//PRDM1//TNFAIP3//NR1H3//LILRB2//EDNRB//HMGB2//IL6//MEF2C//ASS1//SERPINE1//PDE4D//AXL//VIMP//RARA//RELA//TNFRSF1B//TNIP2//CD14//CD36//LITAF
GO:0097529	myeloid leukocyte migration	Biological process	31	115	1954	16119	2.22371	1.15166e-05	0.000101439	4.93868	0.0158649	IL6//LGALS3//PDGFB//RPS19//CCL3//CCL5//VEGFA//CMKLR1//RARRES2//THBS1//MMP28//VAV3//AMICA1//ITGA1//ITGA9//ITGB2//CKLF//PDE4D//CX3CL1//C5AR1//EDNRB//VEGFB//EMR2//JAM3//EDN1//EDNRA//CD74//SLIT2//SERPINE1//CXCL12//CD300A
GO:0034333	adherens junction assembly	Biological process	21	64	1954	16119	2.70678	1.16827e-05	0.000102736	4.93246	0.0107472	DLG5//DLC1//FERMT2//PTPRK//PXN//THY1//TRIP6//AJUBA//ACTN1//EFNA5//KDR//SMAD3//S100A10//TEK//VEGFA//PPM1F//MMP14//THBS1//ACVRL1//RAMP2//VCL
GO:0046903	secretion	Biological process	155	924	1954	16119	1.3838	1.18129e-05	0.000103714	4.92764	0.0793245	ADA//EDN1//EDNRA//GPER1//CAP1//A2M//F8//F13A1//FLNA//FN1//GAS6//HGF//HSPA5//IGF2//SERPINE1//PDGFA//PDGFB//PFN1//SRGN//PROS1//SELP//SPARC//TGFB1//TGFB3//THBS1//TIMP1//SERPING1//TMSB4X//VCL//VEGFA//VEGFB//VWF//ACTN4//CALU//ACTN1//CD9//CD36//CD63//WDR1//TNF//TNFRSF14//CD74//EDNRB//RGCC//EXOC3L1//SYTL2//CCL3//CCL5//TNFAIP2//NKD2//EXOC3L4//VAMP3//SYTL4//RPH3AL//SNAPIN//PLCD4//SYT8//ANXA2//SLC29A1//GHR…
GO:0030857	negative regulation of epithelial cell differentiation	Biological process	13	29	1954	16119	3.69793	1.20923e-05	0.000105997	4.91749	0.00665302	NOTCH4//ACVRL1//DLL1//HES1//SRSF6//TP63//FRZB//YAP1//CCND1//SMO//SOX9//ZEB1//CAV1
GO:0050818	regulation of coagulation	Biological process	25	84	1954	16119	2.45513	1.25265e-05	0.000109279	4.90217	0.0127943	ANO6//ANXA5//C1QTNF1//NOS3//PDGFA//PDGFB//THBD//SELP//TC2N//F2R//FAM46A//LBH//CAV1//SERPINE1//THBS1//CD36//EDN1//CD34//ANXA2//PLAT//PLAU//PLAUR//PROS1//SERPING1//PRKG1
GO:0072091	regulation of stem cell proliferation	Biological process	25	84	1954	16119	2.45513	1.25265e-05	0.000109279	4.90217	0.0127943	DISC1//SMO//VEGFA//FOXF1//KDR//LRP5//MYC//PDGFA//PRRX1//BMPR1A//SOX9//TGFBR2//TP63//CTNNA1//TGFB1//TP53//ZEB1//BMP4//LTBP3//SOX11//NR2E1//SIX1//YAP1//SOX18//SOX17
GO:0042307	positive regulation of protein import into nucleus	Biological process	23	74	1954	16119	2.56395	1.25668e-05	0.000109279	4.90077	0.0117707	TRIP6//EGFR//BAMBI//SMAD3//SEMA5A//EDA//RHOA//TNF//IL18R1//FLNA//HCLS1//TMEM173//RBPMS//DAB2//BMP4//BMPR1A//TGFB1//TGFB3//IL6//UACA//SMN2//SMO//HYAL2
GO:0050868	negative regulation of T cell activation	Biological process	23	74	1954	16119	2.56395	1.25668e-05	0.000109279	4.90077	0.0117707	BMP4//CDKN2A//ERBB2//LILRB2//TNFRSF21//HLA-DRB1//PAWR//PTPN6//TGFB1//CD276//PDE5A//DTX1//NRARP//CD74//IRF1//IL4R//JAK3//LRRC32//TNFRSF14//CD300A//C10ORF54//LGALS3//GIMAP5
GO:0051897	positive regulation of protein kinase B signaling	Biological process	23	74	1954	16119	2.56395	1.25668e-05	0.000109279	4.90077	0.0117707	C1QTNF1//EGFR//PIK3R5//GAS6//GCNT2//GPX1//HCLS1//IGF2//IGFBP5//IL6//ILK//INSR//PDGFA//AXL//RARA//CCL3//TEK//TGFB1//THBS1//TNF//VEGFB//AKR1C3//SEMA5A
GO:0030193	regulation of blood coagulation	Biological process	24	79	1954	16119	2.5061	1.26453e-05	0.000109613	4.89807	0.0122825	ANO6//C1QTNF1//NOS3//PDGFA//PDGFB//THBD//SELP//F2R//SERPINE1//THBS1//CD36//EDN1//CD34//ANXA2//PLAT//PLAU//PLAUR//PROS1//SERPING1//PRKG1//TC2N//FAM46A//LBH//CAV1
GO:1900046	regulation of hemostasis	Biological process	24	79	1954	16119	2.5061	1.26453e-05	0.000109613	4.89807	0.0122825	ANO6//C1QTNF1//NOS3//PDGFA//PDGFB//THBD//SELP//TC2N//F2R//FAM46A//LBH//CAV1//SERPINE1//THBS1//CD36//EDN1//CD34//ANXA2//PLAT//PLAU//PLAUR//PROS1//SERPING1//PRKG1
GO:0001706	endoderm formation	Biological process	19	55	1954	16119	2.84973	1.31265e-05	0.000113604	4.88185	0.00972364	SOX17//COL4A2//COL8A1//COL11A1//COL12A1//FN1//INHBA//ITGA5//ITGA7//ITGB2//LAMA3//LAMB1//MMP2//MMP14//MMP15//DUSP6//COL5A1//COL5A2//DUSP1
GO:0010952	positive regulation of peptidase activity	Biological process	35	138	1954	16119	2.0922	1.39619e-05	0.000120643	4.85505	0.017912	CDKN2A//NOD1//DLC1//EGLN3//DAP//F2R//CARD8//IFI27//LCK//SMAD3//RPS27L//PML//PPARG//BAX//TNF//CASP1//CASP8//TNFSF10//TNFRSF10B//CASP7//PSME1//BCAP31//CTGF//GPER1//CYR61//RHOA//MYC//UACA//PPM1F//IFI16//PSME4//FN1//PCOLCE2//MMP14//CAV1
GO:1902680	positive regulation of RNA biosynthetic process	Biological process	193	1199	1954	16119	1.32786	1.43881e-05	0.000124128	4.842	0.0987718	NR1H4//NOTCH1//NOTCH4//NR1H3//CDK2//CDKN1C//CDKN2A//CITED2//COL1A1//DAB2//E2F1//E2F3//EGR1//EGR2//AHR//EPO//ETS1//ETS2//MECOM//F2R//FHL2//FOXF1//FOXF2//FOXC1//FOXO1//FOS//NR5A2//BAMBI//ATAD2//SERTAD3//SERTAD1//MDFIC//HDAC1//HMGB2//ID2//IL6//ILK//INHBA//IRF1//JUN//RHOG//LRP5//LYL1//SMAD3//SMAD5//SMAD9//MDK//MEF2C//MITF//AFF1//MYC//NFATC1//NFATC2//NPAS2//SOST//LEF1//PDGFB//SOX18//POU3F1//PPARG//TES…
GO:0042592	homeostatic process	Biological process	208	1308	1954	16119	1.3118	1.45876e-05	0.000125651	4.83602	0.106448	SMC6//SP100//TERT//WRN//XRCC5//OBFC1//PIF1//FOXO1//GPX1//GIMAP5//HK2//BAX//ANXA1//JAM3//IL6//SPNS2//TNFRSF13B//MEF2C//COL2A1//CTGF//ITGB1//PDGFRB//SOX9//CUBN//CD34//ZG16B//HSPB1//LTF//ACTB//ACTG1//TNFAIP3//SLC40A1//ADA//CD74//EDN1//EDNRB//AQP1//HSP90B1//CALR//CASQ2//PDIA6//PRDX4//TXNRD3//ERP44//PDIA3//P4HB//NME8//VIMP//QSOX1//TXNDC15//TMX1//TXNDC5//SH3BGRL3//PDIA4//SLC24A4//CCL3//CCL5//CXCL12//TG…
GO:0051924	regulation of calcium ion transport	Biological process	39	161	1954	16119	1.99826	1.48468e-05	0.000127682	4.82837	0.0199591	PML//EPO//GIMAP5//TRPC3//CAV1//CLIC2//PDE4D//CASQ2//SLC8A1//CACNA1C//PTPN6//TGFB1//FCRL5//EDNRA//F2R//GPER1//BAX//THY1//LILRB2//NOS3//LPAR3//MCHR1//MYLK//CCL3//CCL5//TRPC6//ORAI1//FKBP1A//LGALS3//TRPV2//PDGFB//PDGFRB//CXCL12//UCN//SLN//SPINK1//STC2//GNAI2//RHOA
GO:2000116	regulation of cysteine-type endopeptidase activity	Biological process	45	196	1954	16119	1.89396	1.50031e-05	0.000128824	4.82382	0.0230297	CDKN2A//NOD1//DLC1//EGLN3//DAP//F2R//CARD8//IFI27//LCK//SMAD3//RPS27L//PML//PPARG//BAX//TNF//CASP1//CASP8//TNFSF10//TNFRSF10B//CASP7//TNFAIP8//GAS6//GPX1//HGF//NR4A1//IL6//AQP1//LEF1//SERPINB9//SH3RF1//THBS1//VEGFA//KLF4//HERPUD1//BCAP31//CTGF//GPER1//CYR61//RHOA//MYC//UACA//PPM1F//MGMT//IFI16//BIRC2
GO:0022607	cellular component assembly	Biological process	283	1862	1954	16119	1.25378	1.50473e-05	0.000129001	4.82254	0.144831	RPS6//RPS14//RPS19//ATG14//CRNKL1//SMN2//SNRPG//GEMIN8//SF3A3//PVRL2//EIF3D//RFTN1//ANXA2//S100A10//MYO7A//CALR//HLA-DRA//HLA-DRB1//HMGB2//NAP1L1//HJURP//SOX9//EPS8//MYO1B//NEDD9//PAWR//FSCN1//EZR//ACTN4//ACTN1//TRIOBP//GSN//TMSB4X//TMSB10//TP53//NASP//MBNL1//SRSF6//CLGN//DARS//CARD10//HES1//IL2RB//LAMC1//MITF//PML//PARD3//SLC2A1//WIPF1//TCAP//CD3E//DLG5//VAMP3//SLC9A3R2//CD74//KNTC1//GJC1//GJA4/…
GO:0001656	metanephros development	Biological process	26	90	1954	16119	2.38311	1.52572e-05	0.00013052	4.81652	0.013306	BMP4//FRAS1//PDGFRB//PDGFA//PDGFB//SIX1//DLG5//AQP1//LAMB2//CD34//IRX2//IRX1//HES1//SMO//SOX9//EGR1//YAP1//WWTR1//MYC//EYA1//ID2//ID3//TSHZ3//IRX3//ITGA8//SLIT2
GO:0001701	in utero embryonic development	Biological process	71	357	1954	16119	1.6406	1.52724e-05	0.00013052	4.81609	0.0363357	DAD1//NASP//TGFBR3//TJP1//SOX17//ADA//CITED2//TFAP2C//BYSL//GRN//CEBPB//EGFR//EPAS1//GATA2//PDGFB//SLC8A1//CDKN1C//ADM//SOCS3//KRT8//KRT19//MDFI//PRDM1//NR2F2//CYR61//LEF1//VCAM1//PCDH12//CASP8//HEY2//HES1//KLF2//DAB2//DSC3//EDN1//EDNRA//FOXF1//FOXC1//ITGB1//JAG2//SMAD3//MAN2A1//MBNL1//MGAT1//OOEP//MSX1//MYH9//MYO1E//NOS3//NOTCH1//PDGFRB//SOX18//GATAD2A//HEG1//TSHZ3//RARRES2//RXRA//BMPR1A//SMO//T…
GO:0014066	regulation of phosphatidylinositol 3-kinase signaling	Biological process	21	65	1954	16119	2.66514	1.53043e-05	0.000130589	4.81519	0.0107472	KLF4//SLC9A3R2//F2R//UNC5B//FGR//GPER1//HCLS1//HGF//KDR//NEDD4//PDGFA//PDGFB//PDGFRB//PRR5//PTPN6//RARA//CCL5//SELP//SOX9//TEK//PRR5L
GO:0010633	negative regulation of epithelial cell migration	Biological process	16	42	1954	16119	3.14256	1.53367e-05	0.000130661	4.81427	0.00818833	VASH1//DLL4//PTPRM//SP100//NR2F2//THBS1//SLIT2//ACVRL1//RGCC//TGFB1//NOTCH1//MMRN2//KLF4//TACSTD2//PTPRG//TGFBR3
GO:0072089	stem cell proliferation	Biological process	34	133	1954	16119	2.10883	1.53737e-05	0.000130773	4.81322	0.0174002	DISC1//SMO//VEGFA//FOXF1//KDR//LRP5//MYC//PDGFA//PRRX1//BMPR1A//SOX9//TGFBR2//TP63//EML1//CTNNA1//TGFB1//TP53//MSX1//ZEB1//LEF1//MECOM//WNT10B//RUNX1//CD34//YAP1//SOX18//SOX17//BMP4//LTBP3//SOX11//NR2E1//SIX1//NES//ABCB1
GO:0002262	myeloid cell homeostasis	Biological process	32	122	1954	16119	2.16373	1.54322e-05	0.000131066	4.81157	0.0163767	ANXA1//JAM3//IL6//EPAS1//HCLS1//INHBA//SMAD5//RPS14//RPS19//BMP4//TAL1//KITLG//HMOX1//HOXB6//AXL//RPS24//KLF2//EPB42//EPO//ID2//CDK6//LMO2//MAFB//ETS1//GATA2//HMGB2//INPP5D//CITED2//RPS6//TGFBR3//VEGFA//BAX
GO:0045860	positive regulation of protein kinase activity	Biological process	86	455	1954	16119	1.5592	1.58256e-05	0.000134159	4.80064	0.0440123	GADD45B//TNF//MAP3K8//EGFR//F2R//GNAI2//MAP3K1//NRAS//BMP4//NOD1//CSPG4//EFNA1//LPAR3//SHC2//HGF//INSR//ITGA1//MET//MAP3K11//PLCE1//PXN//SHC1//TGFA//TGFB3//THBS1//C5AR1//CXCR4//RIPK2//LPAR2//MAPKAPK2//CD74//PDIA6//GFPT1//HSPA5//LMNA//ATF3//C19ORF10//DNAJC3//HSP90B1//XBP1//CALR//MBTPS1//HERPUD1//CARD10//TNFRSF10B//DAB2//DBNL//MDFIC//MDFI//MAP4K2//CCL5//RGCC//TPX2//PDGFB//TGFBR2//VEGFA//ADRA2C//GAS…
GO:0003094	glomerular filtration	Biological process	11	22	1954	16119	4.12462	1.58456e-05	0.000134159	4.80009	0.00562948	GAS6//PDGFB//F2R//EDNRA//SULF1//AQP1//MCAM//MYO1E//SULF2//CD34
GO:0007565	female pregnancy	Biological process	41	173	1954	16119	1.95502	1.59341e-05	0.000134492	4.79767	0.0209826	TMED2//RXRA//PRDM1//NR2F2//EPO//GRN//IGFBP7//IL11RA//LAMB1//MMP2//OOEP//BSG//TGFBR2//TRO//DDR1//STC2//CITED2//CYP27B1//EPOR//ITGB1//PAM//ABCG2//TIMP1//RAMP2//ADM//CLDN4//ADRA2C//ETS1//FOS//FOSL2//IGF2//IGFBP2//STS//PGF//RARA//TEAD3//TGFB1//TGFB3//BYSL//THBD//UCN
GO:0032319	regulation of Rho GTPase activity	Biological process	41	173	1954	16119	1.95502	1.59341e-05	0.000134492	4.79767	0.0209826	VAV3//BVES//EFNA5//DYNLT1//FARP1//DLC1//CDC42EP2//AKAP13//FGD4//ARHGEF19//DOCK11//FGD5//PLEKHG4B//ERBB2//JUN//AGRN//ARHGEF37//GMIP//EPS8L1//FGD6//PLEKHG1//RASGRF2//ARHGEF28//ARAP3//EPS8L2//PLEKHG2//THY1//ARHGAP10//SH3BGRL3//ARHGEF1//ARHGAP29//ARHGEF10//CCL26//DOCK2//S100A10//SYDE1//EPHA2//RHOG//ARHGAP24//TAX1BP3//RASIP1
GO:1902532	negative regulation of intracellular signal transduction	Biological process	67	332	1954	16119	1.66475	1.61134e-05	0.000135795	4.79281	0.0342886	SPRED1//DUSP1//DUSP6//DUSP7//SPRED2//DUSP22//RGS3//RGS4//CAV1//NFKBIA//TRIP6//SPINK1//THBS1//KLF4//SLC9A3R2//TNFAIP8L1//SH3BP4//FOXO1//MYC//ARAP3//ARHGAP24//DLC1//TNFAIP1//WTIP//WWC2//AJUBA//TSPAN6//NLRX1//TNIP1//CARD8//RHOA//TLE1//TNFAIP3//CASP8//IRAK3//CD300A//PTPN6//RGS2//BMP4//SPRY4//HYAL2//PDCD4//CD74//MECOM//SOCS2//RASA3//RASAL3//TIMP2//RASAL1//RASAL2//SLIT2//PRKCDBP//EPHA2//PHLDA3//WNK2//M…
GO:0055123	digestive system development	Biological process	35	139	1954	16119	2.07714	1.6517e-05	0.000138982	4.78207	0.017912	NOTCH1//FOXF1//ASS1//SMO//FOXL1//EDNRB//IGF2//INSR//XBP1//EGFR//ID2//SOX11//COL3A1//ITGA6//ALX4//TGFB1//TGFB3//TGFBR2//DCHS1//NR1H4//ADA//FOXF2//RARB//RARRES2//TNF//PKDCC//SMAD3//SOX17//BMP4//TP63//TBX2//PRDM1//HES1//CCDC40//CDKN1C
GO:0043281	regulation of cysteine-type endopeptidase activity involved in apoptotic process	Biological process	43	185	1954	16119	1.91739	1.67136e-05	0.00014042	4.77693	0.0220061	CDKN2A//NOD1//DLC1//EGLN3//DAP//F2R//CARD8//IFI27//LCK//SMAD3//RPS27L//PML//PPARG//BAX//TNF//CASP1//CASP8//TNFSF10//TNFRSF10B//CASP7//TNFAIP8//GAS6//GPX1//HGF//NR4A1//IL6//AQP1//LEF1//SERPINB9//SH3RF1//THBS1//VEGFA//KLF4//HERPUD1//BCAP31//CTGF//GPER1//CYR61//RHOA//MYC//UACA//PPM1F//MGMT
GO:0050880	regulation of blood vessel size	Biological process	33	128	1954	16119	2.12676	1.6878e-05	0.000141583	4.77268	0.0168884	ADRA1D//MANF//ADM//EGFR//GPER1//HMOX1//NOS3//NPPC//PTPRM//UCN//EDN1//EDNRA//EDNRB//ACTA2//SLC8A1//ACE//ECE1//BDKRB2//CACNA1C//TRPM4//CAV1//GPX1//ITGA1//PLOD3//BMPR2//ADRA2C//F2R//RHOA//MRVI1//GUCY1A3//PRKG1//RGS2//FOXC1
GO:0001974	blood vessel remodeling	Biological process	15	38	1954	16119	3.25628	1.71094e-05	0.000143085	4.76676	0.00767656	FLT4//TGFB1//ACE//JAG1//EPAS1//FOXC1//MEF2C//NOS3//DLL4//AXL//BAX//BGN//BMPR2//TGM2//ACVRL1
GO:0061383	trabecula morphogenesis	Biological process	15	38	1954	16119	3.25628	1.71094e-05	0.000143085	4.76676	0.00767656	HEY2//NOTCH1//DLL4//SLC40A1//COL1A1//MMP2//THBS3//WNT10B//FHL2//FKBP1A//TEK//TGFBR3//ADAMTS1//SBNO2//RHOA
GO:0035023	regulation of Rho protein signal transduction	Biological process	45	197	1954	16119	1.88434	1.72007e-05	0.000143628	4.76445	0.0230297	VAV3//BVES//EFNA5//DYNLT1//RASIP1//FARP1//DLC1//CDC42EP2//AKAP13//FGD4//ARHGEF19//DOCK11//FGD5//PLEKHG4B//ERBB2//JUN//AGRN//ARHGEF37//GMIP//EPS8L1//FGD6//PLEKHG1//RASGRF2//ARHGEF28//ARAP3//EPS8L2//PLEKHG2//THY1//ARHGAP10//SH3BGRL3//ARHGEF1//ARHGAP29//ARHGEF10//CCL26//DOCK2//S100A10//SYDE1//EPHA2//RHOG//ARHGAP24//TAX1BP3//TNFAIP1//COL3A1//F2R//LPAR2
GO:0043241	protein complex disassembly	Biological process	46	203	1954	16119	1.86928	1.73424e-05	0.00014459	4.76089	0.0235415	TRIOBP//EPS8//GSN//SMARCE1//RPL35//RPL36//RPL26L1//RPL7A//RPL9//RPL10//RPL12//RPL17//RPL19//RPL23A//RPL27//RPL31//RPL37//RPL39//RPL41//RPL36A//RPLP0//RPLP1//RPLP2//RPS2//RPS3//RPS3A//RPS4X//RPS6//RPS8//RPS9//RPS14//RPS15A//RPS16//RPS18//RPS19//RPS20//RPS24//RPS27//RPL23//SH3BGRL3//SHROOM2//SEMA5A//NES//IRAK3//SLN//TNF
GO:0032945	negative regulation of mononuclear cell proliferation	Biological process	19	56	1954	16119	2.79885	1.76267e-05	0.000146513	4.75383	0.00972364	CDKN2A//CD300A//TNFRSF13B//TNFRSF21//INPP5D//PAWR//PRDM1//ERBB2//BMP4//LILRB2//HLA-DRB1//PTPN6//TGFB1//CD276//PDE5A//LRRC32//TNFRSF14//SOX11//C10ORF54
GO:0050672	negative regulation of lymphocyte proliferation	Biological process	19	56	1954	16119	2.79885	1.76267e-05	0.000146513	4.75383	0.00972364	CDKN2A//CD300A//TNFRSF13B//TNFRSF21//INPP5D//PAWR//PRDM1//ERBB2//BMP4//LILRB2//HLA-DRB1//PTPN6//TGFB1//CD276//PDE5A//LRRC32//TNFRSF14//C10ORF54//SOX11
GO:0070371	ERK1 and ERK2 cascade	Biological process	40	168	1954	16119	1.9641	1.79186e-05	0.000148714	4.7467	0.0204708	EPHA2//ERBB2//CYR61//PTPN6//TNIP1//DUSP6//WNK2//KLF4//NOD1//PRKCDBP//CTGF//GLIPR2//EDNRA//EGFR//F2R//FLT4//NPNT//PRKD2//GAS6//GCNT2//GPER1//IL6//KDR//PDGFA//PDGFB//PDGFRB//RAP1B//RARA//CCL3//BMP4//TEK//TNF//C5AR1//VEGFA//VEGFB//RIPK2//FGF18//NRP1//CD74//SOX9
GO:0043068	positive regulation of programmed cell death	Biological process	76	391	1954	16119	1.60343	1.80207e-05	0.000149334	4.74423	0.0388946	BAX//LTK//TP53//ANXA1//CDKN2A//VAV3//TXNIP//AKAP13//FGD4//ADM//DUSP1//DUSP6//UNC5B//PHLDA1//FOXO1//PHLDA3//FRZB//ABL1//GPER1//NR4A1//APBB2//ID3//IGF2R//IGFBP3//CYR61//IL6//INPP5D//ITGA6//ITGB1//GADD45B//NFATC4//NOTCH1//PAWR//TNFRSF12A//UACA//RARB//RASGRF2//RPS6//ZMAT3//PLEKHG2//BMP4//SOX4//TGFB1//TGFB3//TGM2//TNF//WNT10B//APH1B//TNFSF10//RIPK2//SLIT2//NQO1//EGR1//ITGA1//JUN//AGRN//RHOA//MAP3K11//…
GO:0031323	regulation of cellular metabolic process	Biological process	737	5404	1954	16119	1.12503	1.81478e-05	0.000150159	4.74118	0.377175	IL7R//CDKN1A//CDKN2B//CKS1B//CCNYL1//SERTAD1//CDC6//RRM2//CDT1//ZBTB42//NR1H3//CDKN1C//CITED2//TXNIP//WWP2//PKIG//PLK3//AEBP1//GLIS3//DLX1//E2F1//EDN1//EDNRB//EFNA1//EGR1//AHR//ENG//ETS2//ETV6//FHL2//ZHX2//FOXF1//FOXO1//HEY2//BCL6B//WWTR1//KANK2//GATA2//HEYL//HBE1//HCLS1//HDAC1//HIC1//HOXB3//HES1//HSBP1//HSF4//ID1//ID2//ID3//IFI16//IRF3//ISL1//SMAD3//MAF//MDFI//MEF2C//MITF//NRARP//MSX1//MYC//ZFHX…
GO:0043065	positive regulation of apoptotic process	Biological process	75	385	1954	16119	1.60699	1.8856e-05	0.000155783	4.72455	0.0383828	BAX//LTK//TP53//ANXA1//CDKN2A//NQO1//EGR1//ITGA1//JUN//AGRN//RHOA//MAP3K11//CCL3//TNF//B4GALT1//PML//CCL5//SIGLEC1//MEF2C//SIK1//BRMS1//TP63//ANO6//GPER1//RGCC//CD248//THBS1//COL18A1//AKR1C3//JAK3//IL6//MSX1//VAV3//TXNIP//AKAP13//FGD4//ADM//DUSP1//DUSP6//UNC5B//PHLDA1//FOXO1//PHLDA3//FRZB//ABL1//NR4A1//APBB2//ID3//IGF2R//IGFBP3//CYR61//INPP5D//ITGA6//ITGB1//GADD45B//NFATC4//NOTCH1//PAWR//TNFRSF12…
GO:0014910	regulation of smooth muscle cell migration	Biological process	13	30	1954	16119	3.57467	1.89768e-05	0.000156309	4.72178	0.00665302	PDGFB//PDGFRB//CCL5//SEMA6D//NRP1//IGFBP3//IGFBP5//ILK//SERPINE1//SLIT2//ACE//PDGFA//PLAU
GO:2000278	regulation of DNA biosynthetic process	Biological process	13	30	1954	16119	3.57467	1.89768e-05	0.000156309	4.72178	0.00665302	PARM1//PML//PPARG//PIF1//BMPR2//ACVRL1//PRKD2//RGCC//HGF//MYC//PDGFB//PDGFRB//CDKN1A
GO:0033121	regulation of purine nucleotide catabolic process	Biological process	99	544	1954	16119	1.50124	1.90805e-05	0.000156926	4.71941	0.0506653	TMED2//SH3BP4//RAPGEF3//ASAP1//ADAP2//ARAP3//VAV3//BVES//EFNA5//DYNLT1//RASIP1//RASA3//RASAL3//RASAL1//IQGAP1//RASAL2//RAPGEF5//FARP1//DLC1//CDC42EP2//AKAP13//FGD4//ARHGEF19//DOCK11//FGD5//PLEKHG4B//ERBB2//JUN//AGRN//ARHGEF37//GMIP//EPS8L1//FGD6//PLEKHG1//RASGRF2//ARHGEF28//EPS8L2//PLEKHG2//THY1//ARHGAP10//SH3BGRL3//ARHGEF1//ARHGAP29//ARHGEF10//AHSA2//MYL4//PFN1//DNAJC1//TPM1//DENND3//TBC1D2B//TB…
GO:0008630	intrinsic apoptotic signaling pathway in response to DNA damage	Biological process	29	107	1954	16119	2.23577	1.95032e-05	0.000160161	4.70989	0.0148414	CDKN1A//PHLDA3//IFI16//RPS27L//SHISA5//PML//BCL3//AEN//TP53//DYRK2//TP63//CD74//CXCL12//TPT1//CRIP1//E2F1//EPHA2//ABL1//HIC1//HMOX1//MCL1//NFATC4//UACA//BAX//BRCA1//TNF//TNFRSF1A//TNFRSF1B//IER3
GO:0014065	phosphatidylinositol 3-kinase signaling	Biological process	25	86	1954	16119	2.39803	1.96454e-05	0.000161086	4.70674	0.0127943	KLF4//SLC9A3R2//F2R//UNC5B//FGR//GPER1//HCLS1//HGF//KDR//NEDD4//PDGFA//PDGFB//PDGFRB//PRR5//PTPN6//RARA//CCL5//SELP//SOX9//TEK//PRR5L//EDN1//ERBB2//PIK3R5//LTK
GO:0035150	regulation of tube size	Biological process	33	129	1954	16119	2.11027	2.00784e-05	0.00016439	4.69727	0.0168884	ADRA1D//MANF//ADM//EGFR//GPER1//HMOX1//NOS3//NPPC//PTPRM//UCN//EDN1//EDNRA//EDNRB//ACTA2//SLC8A1//ACE//ECE1//BDKRB2//CACNA1C//TRPM4//CAV1//GPX1//ITGA1//PLOD3//BMPR2//ADRA2C//F2R//RHOA//FOXC1//MRVI1//GUCY1A3//PRKG1//RGS2
GO:0048608	reproductive structure development	Biological process	81	425	1954	16119	1.57221	2.03555e-05	0.000166409	4.69132	0.0414534	CTNNA1//FANCF//FOXC1//INHBA//INHBB//KDR//MMP14//MMP19//BAX//VEGFA//ZFX//NOS3//ADAMTS1//ADA//DCN//MET//PPARG//RPS6//VWF//CITED2//CEBPB//EGFR//EPAS1//GATA2//PDGFB//SLC8A1//TMED2//RXRA//PRDM1//NR2F2//IRX5//FRZB//SMO//FZD8//FSTL3//PRDX4//HMGB2//KCNQ1//KITLG//SOX9//TFAP2C//ARID5B//YBX3//AKR1C3//TNFSF10//TOX2//BMP5//AHR//RARA//CCND1//FZD4//CYP27B1//EPOR//BSG//STC2//FOXF2//TP63//SYCP2//SDC1//CDKN1C//AXL…
GO:0060337	type I interferon signaling pathway	Biological process	23	76	1954	16119	2.49648	2.04229e-05	0.000166462	4.68988	0.0117707	IFNAR1//IFNAR2//PTPN6//SOCS3//NLRC5//IRF3//IFITM3//IFITM2//EGR1//GBP2//HLA-A//HLA-B//HLA-C//HLA-E//HLA-F//IFI27//IFI35//IRF1//ISG20//XAF1//PSMB8//RNASEL//SP100
GO:0071357	cellular response to type I interferon	Biological process	23	76	1954	16119	2.49648	2.04229e-05	0.000166462	4.68988	0.0117707	IFITM3//IFITM2//EGR1//GBP2//HLA-A//HLA-B//HLA-C//HLA-E//HLA-F//IFI27//IFI35//IFNAR1//IFNAR2//IRF1//IRF3//ISG20//XAF1//PSMB8//PTPN6//RNASEL//SP100//SOCS3//NLRC5
GO:0033674	positive regulation of kinase activity	Biological process	89	478	1954	16119	1.53594	2.05811e-05	0.000167452	4.68653	0.0455476	GADD45B//TNF//MAP3K8//EGFR//F2R//GNAI2//MAP3K1//NRAS//BMP4//NOD1//CSPG4//EFNA1//LPAR3//SHC2//HGF//INSR//ITGA1//MET//MAP3K11//PLCE1//PXN//SHC1//TGFA//TGFB3//THBS1//C5AR1//CXCR4//RIPK2//LPAR2//MAPKAPK2//CD74//PDIA6//GFPT1//HSPA5//LMNA//ATF3//C19ORF10//DNAJC3//HSP90B1//XBP1//CALR//MBTPS1//HERPUD1//CARD10//TNFRSF10B//DAB2//DBNL//MDFIC//MDFI//MAP4K2//CCL5//RGCC//TPX2//PDGFB//TGFBR2//VEGFA//ADRA2C//GAS…
GO:0030811	regulation of nucleotide catabolic process	Biological process	99	545	1954	16119	1.49848	2.06056e-05	0.000167452	4.68601	0.0506653	TMED2//SH3BP4//RAPGEF3//ASAP1//ADAP2//ARAP3//VAV3//BVES//EFNA5//DYNLT1//RASIP1//RASA3//RASAL3//RASAL1//IQGAP1//RASAL2//RAPGEF5//FARP1//DLC1//CDC42EP2//AKAP13//FGD4//ARHGEF19//DOCK11//FGD5//PLEKHG4B//ERBB2//JUN//AGRN//ARHGEF37//GMIP//EPS8L1//FGD6//PLEKHG1//RASGRF2//ARHGEF28//EPS8L2//PLEKHG2//THY1//ARHGAP10//SH3BGRL3//ARHGEF1//ARHGAP29//ARHGEF10//AHSA2//MYL4//PFN1//DNAJC1//TPM1//DENND3//TBC1D2B//TB…
GO:0009118	regulation of nucleoside metabolic process	Biological process	100	552	1954	16119	1.49443	2.10049e-05	0.000170443	4.67768	0.0511771	TMED2//SH3BP4//ASAP1//ADAP2//ARAP3//VAV3//BVES//EFNA5//DYNLT1//RASIP1//RASA3//RASAL3//RASAL1//IQGAP1//RASAL2//RAPGEF5//FARP1//DLC1//CDC42EP2//AKAP13//FGD4//ARHGEF19//DOCK11//FGD5//PLEKHG4B//ERBB2//JUN//AGRN//ARHGEF37//GMIP//EPS8L1//FGD6//PLEKHG1//RASGRF2//ARHGEF28//EPS8L2//PLEKHG2//THY1//ARHGAP10//SH3BGRL3//ARHGEF1//ARHGAP29//ARHGEF10//AHSA2//MYL4//PFN1//DNAJC1//TPM1//DENND3//TBC1D2B//TBC1D1//RAB…
GO:0060350	endochondral bone morphogenesis	Biological process	18	52	1954	16119	2.8555	2.13728e-05	0.000173171	4.67014	0.00921187	COL1A1//COL2A1//ALPL//HSPG2//INPPL1//MEF2C//MMP14//BMP4//TEK//FGF18//SOX9//EVC//RARA//RARB//THBS1//THBS3//NPPC//SERPINH1
GO:0001819	positive regulation of cytokine production	Biological process	58	278	1954	16119	1.72106	2.14486e-05	0.000173271	4.6686	0.0296827	GIMAP5//SULF1//FLT4//ISL1//SULF2//BRCA1//TGFB1//LZTS1//TMEM173//IFI16//IRF1//IRF3//NFKB2//NFKBIA//RELA//STAT6//XRCC5//LRRFIP1//IL6//TNF//RIPK2//ZC3HAV1//RNF135//HLA-A//IFNAR1//PDE4D//BCL3//IL18R1//CD3E//IL27RA//HSPB1//SMAD3//CD34//CD36//RARA//PRKD2//PRG2//LILRB2//NOD1//UCN//SERPINE1//NFATC4//CCL3//TNFRSF1A//CD2//CD14//CX3CL1//THBS1//TSPAN6//BIRC2//NLRX1//PANX1//CASP1//CARD8//CD74//IL4R//AGPAT2//N…
GO:0048562	embryonic organ morphogenesis	Biological process	58	278	1954	16119	1.72106	2.14486e-05	0.000173271	4.6686	0.0296827	CITED2//ENG//DLL1//SMAD3//MEF2C//NOTCH1//SOX18//CCDC40//SOX17//SMO//YAP1//HES1//EFNA1//EPHA2//SOX9//TCAP//COL2A1//COL11A1//GATA2//INSIG2//PRRX1//SOBP//SIX1//ITGA8//CELSR1//MAFB//EYA1//EDN1//MSX1//RARB//FOXF1//ID2//SOX11//FOXF2//LRP5//TBX2//ZEB1//TH//IRX5//MMP14//BMP4//TBX15//TGFBR2//EIF4A3//NDST1//TGFB3//HOXB2//HOXB3//HOXB6//HOXC9//HSPG2//MDFI//ALX4//MYO7A//HYAL1//PHACTR4//FRZB//PTK7
GO:0050819	negative regulation of coagulation	Biological process	16	43	1954	16119	3.06948	2.1692e-05	0.000174978	4.6637	0.00818833	C1QTNF1//NOS3//PDGFA//PDGFB//THBD//EDN1//SERPINE1//CD34//ANXA2//PLAT//PLAU//PLAUR//PROS1//SERPING1//THBS1//ANXA5
GO:2000178	negative regulation of neural precursor cell proliferation	Biological process	10	19	1954	16119	4.3417	2.18965e-05	0.000176367	4.65963	0.00511771	CTNNA1//TGFB1//TP53//GATA2//ID2//ILK//LIMS1//LIMS2//NR2E1//BTG2
GO:0032269	negative regulation of cellular protein metabolic process	Biological process	95	520	1954	16119	1.50707	2.39234e-05	0.000192409	4.62118	0.0486182	SPRED1//DUSP1//DUSP6//DUSP7//SPRED2//DUSP22//RGS3//RGS4//CAV1//FAM129A//WWTR1//IGFBP3//SMAD3//KIRREL//IMPACT//TGFB1//PRR5L//MYADM//SLIT2//CDKN2A//FABP4//TRIB2//HSPB1//IL6//ILK//GADD45B//TESC//DNAJC3//THY1//SOCS3//GMFG//PPM1F//PARD3//IGFBP5//BTG2//CALR//EIF4A3//UCN//SOX4//TNFAIP3//ENG//JUN//PML//PDE4D//BAX//BDKRB2//HMG20B//ZFP36//IRAK3//CD300A//PTPN6//RGS2//BMP4//SPRY4//HYAL2//PDCD4//CDKN1A//FBXO7…
GO:0006937	regulation of muscle contraction	Biological process	34	136	1954	16119	2.06231	2.54686e-05	0.000204535	4.59399	0.0174002	CNN1//PLCE1//CAV1//TNNT3//ADA//EDN1//F2R//NPNT//RHOA//CLIC2//SLC8A1//CACNA1C//CASQ2//HDAC4//MYLK2//GJA5//PDE5A//MRVI1//GUCY1A3//PRKG1//RGS2//CTGF//UCN//ADRA2C//GPER1//LCK//PDE4D//DSC2//KCNQ1//GJC1//CALCRL//MYL9//HSPB6//TPM1
GO:0034504	protein localization to nucleus	Biological process	44	194	1954	16119	1.87096	2.55678e-05	0.00020503	4.59231	0.0225179	TACC3//MDFI//NFKBIA//TRIP6//CDKN1A//GAS6//PDE2A//TMEM173//IL6//TNFRSF1A//EGFR//BAMBI//SMAD3//SEMA5A//WWTR1//TGFB1//UACA//SMN2//SMO//HYAL2//PKIG//MDFIC//BCL3//EDA//RHOA//TNF//IL18R1//LITAF//MBTPS1//CD36//FLNA//HCLS1//PML//DYRK2//RBPMS//DAB2//BMP4//BMPR1A//TGFB3//LMNA//COL1A1//MSX1//SIX1//CALR
GO:0034340	response to type I interferon	Biological process	23	77	1954	16119	2.46406	2.58162e-05	0.000206719	4.58811	0.0117707	IFITM3//IFITM2//EGR1//GBP2//HLA-A//HLA-B//HLA-C//HLA-E//HLA-F//IFI27//IFI35//IFNAR1//IFNAR2//IRF1//IRF3//ISG20//XAF1//PSMB8//PTPN6//RNASEL//SP100//SOCS3//NLRC5
GO:0048747	muscle fiber development	Biological process	22	72	1954	16119	2.5206	2.5993e-05	0.00020783	4.58514	0.011259	ID3//ZFHX3//NOTCH1//BMP4//SOX9//TGFB1//IGFBP3//ILK//MEF2C//BOC//MYH11//VEGFA//TCAP//GPX1//SMO//WNT10B//CAV2//HDAC9//HDAC4//TMTC3//LEF1//SLC8A1
GO:0050663	cytokine secretion	Biological process	32	125	1954	16119	2.1118	2.6228e-05	0.000209402	4.58123	0.0163767	TNF//TNFRSF14//LRRC32//RGCC//IL6//SRGN//TNFRSF4//GAS6//FGR//CLEC4E//IRF3//CD14//PANX1//CASP1//CARD8//IFNAR1//CCL3//PNP//NOTCH1//IL4R//CD34//CD276//CD2//ANXA1//ANXA4//F2R//HYAL2//CD58//TNFRSF21//HLA-DRB1//LCP2//NOX5
GO:0097205	renal filtration	Biological process	11	23	1954	16119	3.94529	2.70453e-05	0.000215612	4.56791	0.00562948	EDNRA//SULF1//AQP1//MCAM//MYO1E//SULF2//CD34//GAS6//PDGFB//F2R
GO:0051896	regulation of protein kinase B signaling	Biological process	29	109	1954	16119	2.19475	2.84981e-05	0.000226863	4.54518	0.0148414	C1QTNF1//EGFR//PIK3R5//GAS6//GCNT2//GPX1//HCLS1//IGF2//IGFBP5//IL6//ILK//INSR//PDGFA//AXL//RARA//CCL3//TEK//TGFB1//THBS1//TNF//VEGFB//AKR1C3//SEMA5A//PRKCDBP//EPHA2//PHLDA3//HYAL2//KLF4//INPP4B
GO:0030888	regulation of B cell proliferation	Biological process	18	53	1954	16119	2.80163	2.87256e-05	0.000227491	4.54173	0.00921187	CDKN2A//CD300A//TNFRSF13B//TNFRSF21//INPP5D//PAWR//PRDM1//ADA//CDKN1A//VAV3//CLCF1//IL13RA1//MEF2C//NFATC2//TCF3//TNFRSF4//CD74//AHR
GO:0061035	regulation of cartilage development	Biological process	18	53	1954	16119	2.80163	2.87256e-05	0.000227491	4.54173	0.00921187	CTGF//MAF//ADAMTS7//LTBP3//RARB//BMP4//SOX9//ADAMTS12//LOXL2//SMAD3//RELA//FGF18//PKDCC//ACVRL1//CYR61//FRZB//RARA//TGFB1
GO:0048704	embryonic skeletal system morphogenesis	Biological process	26	93	1954	16119	2.30624	2.87485e-05	0.000227491	4.54139	0.013306	IRX5//SMAD3//MMP14//PRRX1//SIX1//BMP4//TBX15//TGFBR2//EIF4A3//NDST1//SMO//TGFB3//MEF2C//COL2A1//HYAL1//COL11A1//EYA1//HOXB2//HOXB3//HOXB6//HOXC9//HSPG2//MDFI//ALX4//SOX11//ZEB1
GO:2001237	negative regulation of extrinsic apoptotic signaling pathway	Biological process	26	93	1954	16119	2.30624	2.87485e-05	0.000227491	4.54139	0.013306	GPX1//HGF//HMGB2//HMOX1//NOS3//SERPINE1//BMP5//BRCA1//TNFAIP3//COL2A1//CTNNA1//EYA1//UNC5B//MCL1//CX3CL1//TERT//TNF//YAP1//DAB2//ITGA6//LGALS3//LMNA//SH3RF1//RELA//THBS1//NRP1
GO:0061458	reproductive system development	Biological process	81	429	1954	16119	1.55755	2.87852e-05	0.000227491	4.54083	0.0414534	CTNNA1//FANCF//FOXC1//INHBA//INHBB//KDR//MMP14//MMP19//BAX//VEGFA//ZFX//NOS3//ADAMTS1//ADA//DCN//MET//PPARG//RPS6//VWF//CITED2//CEBPB//EGFR//EPAS1//GATA2//PDGFB//SLC8A1//TMED2//RXRA//PRDM1//NR2F2//IRX5//FRZB//SMO//FZD8//FSTL3//PRDX4//HMGB2//KCNQ1//KITLG//SOX9//TFAP2C//ARID5B//YBX3//AKR1C3//TNFSF10//TOX2//BMP5//AHR//RARA//CCND1//FZD4//CYP27B1//EPOR//BSG//STC2//FOXF2//TP63//SYCP2//SDC1//CDKN1C//AXL…
GO:0010596	negative regulation of endothelial cell migration	Biological process	13	31	1954	16119	3.45936	2.90668e-05	0.000229384	4.5366	0.00665302	VASH1//RGCC//TGFB1//THBS1//ACVRL1//NOTCH1//DLL4//MMRN2//KLF4//PTPRM//SP100//NR2F2//SLIT2
GO:0034405	response to fluid shear stress	Biological process	12	27	1954	16119	3.66633	2.92325e-05	0.000230359	4.53413	0.00614125	ETS1//SMAD6//TGFB1//TGFB3//MEF2C//KLF2//ASS1//KLF4//CITED2//NOS3//PDGFRB//IFT88
GO:0051604	protein maturation	Biological process	75	390	1954	16119	1.58639	2.9784e-05	0.000234366	4.52602	0.0383828	A2M//SERPING1//CD59//ACE//ENPEP//ANPEP//SEC11A//SPCS3//ECE1//PCSK6//SRGN//APH1B//CDKN2A//NOD1//DLC1//EGLN3//DAP//F2R//CARD8//IFI27//LCK//SMAD3//RPS27L//PML//PPARG//BAX//TNF//CASP1//CASP8//TNFSF10//TNFRSF10B//DISP1//CASP7//CLEC3B//SERPINE1//THBS1//RHBDD1//NKD2//TMEM59//BACE2//FXN//VPS37B//PRDX4//FKBP1A//CALR//CFH//CFI//PROS1//C7//MMP14//PLAT//PLK2//DAB2//TRIB2//NR1H3//SPINK5//IDE//DNAJC1//TIMP2//M…
GO:0071216	cellular response to biotic stimulus	Biological process	34	137	1954	16119	2.04725	2.99893e-05	0.000235642	4.52303	0.0174002	HSPA5//VIMP//TP53//IRF3//NFKBIA//NOS3//CCL3//CCL5//TGFB1//TNF//RIPK2//SCARB1//LTF//SIGIRR//PRDM1//CD36//NR1H3//LILRB2//EDNRB//HMGB2//IL6//MEF2C//ASS1//SERPINE1//PDE4D//AXL//RARA//RELA//TNFAIP3//TNFRSF1B//TNIP2//CD14//LITAF//TXNIP
GO:0001942	hair follicle development	Biological process	25	88	1954	16119	2.34353	3.02407e-05	0.000235921	4.51941	0.0127943	SOSTDC1//INTU//IGFBP5//NOTCH1//SMO//RUNX1//TP63//RUNX3//SPINK5//KRT17//TNF//WNT10B//EDA//HDAC1//EGFR//INHBA//PDGFA//SOX18//TNFRSF19//RELA//ALX4//SOX9//TFAP2C//LDB2//CELSR1
GO:0022404	molting cycle process	Biological process	25	88	1954	16119	2.34353	3.02407e-05	0.000235921	4.51941	0.0127943	EGFR//INHBA//PDGFA//SOX18//TNFRSF19//RELA//ALX4//SOX9//TFAP2C//LDB2//CELSR1//SOSTDC1//INTU//IGFBP5//NOTCH1//SMO//RUNX1//TP63//RUNX3//SPINK5//KRT17//TNF//WNT10B//EDA//HDAC1
GO:0022405	hair cycle process	Biological process	25	88	1954	16119	2.34353	3.02407e-05	0.000235921	4.51941	0.0127943	EGFR//INHBA//PDGFA//SOX18//TNFRSF19//RELA//ALX4//SOX9//TFAP2C//LDB2//CELSR1//SOSTDC1//INTU//IGFBP5//NOTCH1//SMO//RUNX1//TP63//RUNX3//SPINK5//KRT17//TNF//WNT10B//EDA//HDAC1
GO:0046824	positive regulation of nucleocytoplasmic transport	Biological process	25	88	1954	16119	2.34353	3.02407e-05	0.000235921	4.51941	0.0127943	TRIP6//EGFR//BAMBI//SMAD3//SEMA5A//UACA//SMN2//SMO//TGFB1//HYAL2//EDA//RHOA//TNF//IL18R1//FLNA//HCLS1//TMEM173//GAS6//RBPMS//DAB2//BMP4//BMPR1A//TGFB3//IL6//NEDD4
GO:0051591	response to cAMP	Biological process	25	88	1954	16119	2.34353	3.02407e-05	0.000235921	4.51941	0.0127943	RAPGEF3//EGR1//EGR2//IGFBP5//AQP1//KCNQ1//ASS1//PDE4D//RAP1B//WNT10B//COL1A1//DUSP1//FOS//FOSL2//JUN//MMP19//DUOX2//PDE3A//PLAT//RELA//SDC1//SPARC//BSG//TEK//THBD
GO:1902107	positive regulation of leukocyte differentiation	Biological process	30	115	1954	16119	2.15197	3.1475e-05	0.0002452	4.50203	0.0153531	KITLG//HCLS1//LEF1//TESC//RUNX1//GAS6//IL15RA//AXL//GIMAP5//ADA//IL7R//INPP5D//PRDM1//ZAP70//CD74//LCK//LILRB2//RIPK2//IL4R//IL6//RARA//ID2//CASP8//JUN//FOS//KLF10//TNF//CA2//PNP//TGFBR2
GO:0050851	antigen receptor-mediated signaling pathway	Biological process	35	143	1954	16119	2.01904	3.16022e-05	0.00024584	4.50028	0.017912	RFTN1//PRKD2//TNFRSF21//HLA-DQB1//HLA-DRA//HLA-DRB1//INPP5D//LCK//LCP2//NFKBIA//PDE4D//PLCG2//RELA//THY1//VASP//ZAP70//RIPK2//CD3E//CD247//CD4//CD300A//ADA//VAV3//NFAM1//MEF2C//NFATC2//PTPN6//CD79B//FCRL5//LGALS3//PAWR//CMTM3//PRKCH//BAX//SPG21
GO:0006401	RNA catabolic process	Biological process	49	226	1954	16119	1.78855	3.23757e-05	0.000251499	4.48978	0.0250768	RPL35//RPL36//RPL26L1//RPL7A//RPL9//RPL10//RPL12//RPL17//RPL19//RPL23A//RPL27//RPL31//RPL37//RPL39//RPL41//RPL36A//RPLP0//RPLP1//RPLP2//RPS2//RPS3//RPS3A//RPS4X//RPS6//RPS8//RPS9//RPS14//RPS15A//RPS16//RPS18//RPS19//RPS20//RPS24//RPS27//RPL23//EIF4A3//EIF4A1//DCPS//ZFP36L1//ZFP36L2//ZFP36//TNKS1BP1//POLR2G//ZHX2//BTG2//ZC3HAV1//PELO//ISG20//RNASE6
GO:0019934	cGMP-mediated signaling	Biological process	7	10	1954	16119	5.77446	3.27234e-05	0.000253839	4.48514	0.0035824	THBS1//MRVI1//EDNRB//PDE2A//PDE3A//PRKG1//CD36
GO:0032388	positive regulation of intracellular transport	Biological process	42	184	1954	16119	1.88298	3.29394e-05	0.000254827	4.48228	0.0214944	TRIP6//GIMAP5//TRPC3//CAV1//TMEM173//IL6//TNFRSF1A//EGFR//BAMBI//SMAD3//SEMA5A//UACA//SMN2//SMO//TGFB1//HYAL2//EDA//RHOA//TNF//IL18R1//FLNA//HCLS1//FGR//NEDD4//GAS6//EDNRA//F2R//GPER1//BAX//THY1//RBPMS//DAB2//BMP4//BMPR1A//TGFB3//TMEM30B//MYO1C//PLK3//OAZ2//RBM22//SNAPIN//EHD2
GO:0070555	response to interleukin-1	Biological process	22	73	1954	16119	2.48607	3.29907e-05	0.000254827	4.48161	0.011259	IRAK3//EGR1//IL1R1//TNIP2//KLF2//ADAMTS7//EDN1//HYAL1//PTGIS//RELA//CCL3//CCL5//SOX9//ADAMTS12//HYAL2//CYBA//EPO//ETS1//ANXA1//SELE//RIPK2//HDAC4
GO:0071621	granulocyte chemotaxis	Biological process	22	73	1954	16119	2.48607	3.29907e-05	0.000254827	4.48161	0.011259	VEGFA//CMKLR1//RARRES2//CCL5//THBS1//VAV3//AMICA1//ITGA1//ITGA9//ITGB2//LGALS3//CKLF//PDE4D//CCL3//CX3CL1//C5AR1//JAM3//EDN1//EDNRA//CD74//SLIT2//EMR2
GO:0071219	cellular response to molecule of bacterial origin	Biological process	31	121	1954	16119	2.11344	3.42687e-05	0.000264324	4.4651	0.0158649	IRF3//NFKBIA//NOS3//CCL3//CCL5//TGFB1//TNF//RIPK2//SCARB1//LTF//SIGIRR//PRDM1//CD36//NR1H3//LILRB2//EDNRB//HMGB2//IL6//MEF2C//ASS1//SERPINE1//PDE4D//AXL//VIMP//RARA//RELA//TNFAIP3//TNFRSF1B//TNIP2//CD14//LITAF
GO:0007431	salivary gland development	Biological process	15	40	1954	16119	3.09346	3.51189e-05	0.000269738	4.45446	0.00767656	EGFR//TGFB1//TGFB3//IL6//PDGFB//TGM2//EDA//TNF//HGF//MET//PLXND1//NRP1//NTN4//PDGFA//XBP1
GO:0030195	negative regulation of blood coagulation	Biological process	15	40	1954	16119	3.09346	3.51189e-05	0.000269738	4.45446	0.00767656	C1QTNF1//NOS3//PDGFA//PDGFB//THBD//ANXA2//SERPINE1//PLAT//PLAU//PLAUR//PROS1//SERPING1//THBS1//EDN1//CD34
GO:1900047	negative regulation of hemostasis	Biological process	15	40	1954	16119	3.09346	3.51189e-05	0.000269738	4.45446	0.00767656	C1QTNF1//NOS3//PDGFA//PDGFB//THBD//EDN1//SERPINE1//CD34//ANXA2//PLAT//PLAU//PLAUR//PROS1//SERPING1//THBS1
GO:0045444	fat cell differentiation	Biological process	38	161	1954	16119	1.94702	3.53055e-05	0.000270638	4.45216	0.0194473	HES1//IFT88//JAG1//FOXO1//WWTR1//GATA2//GPER1//TRIB2//IL6//TGFB1//TGFB1I1//TNF//WNT10B//CEBPB//ADIRF//CMKLR1//FRZB//ID2//LRP5//PPARG//RARRES2//FNDC3B//FABP4//ARL4A//ITGA6//LAMA4//RGS2//SLC2A4//EGR2//GPR116//CBY1//GPX1//INHBB//SMAD6//PSMB8//CCND1//ARID5B//KLF4
GO:0010959	regulation of metal ion transport	Biological process	51	239	1954	16119	1.7603	3.53351e-05	0.000270638	4.45179	0.0261003	SIK1//NOS3//TGFB1//CASQ2//PML//EPO//GIMAP5//TRPC3//CAV1//NEDD4//CLIC2//PDE4D//SLC8A1//CACNA1C//TESC//ACTN4//KCNE3//PTPN6//FCRL5//EDNRA//F2R//GPER1//BAX//THY1//GNAI2//RHOA//SLN//ORAI1//LILRB2//LPAR3//MCHR1//MYLK//CCL3//CCL5//TRPC6//FKBP1A//LGALS3//TRPV2//PDGFB//PDGFRB//CXCL12//UCN//SPINK1//WWP2//KCNAB1//KCNQ1//STOM//UTRN//WNK2//CD63//STC2
GO:0042129	regulation of T cell proliferation	Biological process	32	127	1954	16119	2.07855	3.68486e-05	0.000281835	4.43358	0.0163767	CDKN2A//ERBB2//BMP4//RIPK2//LILRB2//ADK//EFNB1//HES1//IL6//ITGAL//PNP//CCL5//VCAM1//CD276//CD3E//CD59//IGF2//IGFBP2//TNFRSF21//HLA-DRB1//PAWR//PTPN6//TGFB1//PDE5A//LRRC32//ZAP70//TNFRSF14//C10ORF54//IRF1//CD209//LGALS3//TNFSF18
GO:0046683	response to organophosphorus	Biological process	30	116	1954	16119	2.13342	3.76003e-05	0.000286781	4.42481	0.0153531	PANX1//TRPC3//CASP1//COL1A1//DUSP1//FOS//FOSL2//JUN//MMP19//DUOX2//PDE3A//PLAT//RELA//SDC1//SPARC//BSG//TEK//THBD//HSP90B1//RAPGEF3//EGR1//EGR2//IGFBP5//AQP1//KCNQ1//ASS1//PDE4D//RAP1B//WNT10B//PDE2A
GO:0051054	positive regulation of DNA metabolic process	Biological process	30	116	1954	16119	2.13342	3.76003e-05	0.000286781	4.42481	0.0153531	CDK2//EGFR//EYA1//MGMT//NPAS2//BRCA1//EPO//IL6//INSR//JUN//KITLG//PDGFA//PDGFB//SHC1//TGFB3//TNFAIP1//UCN//OBFC1//CALR//CLCF1//STAT6//TGFB1//BAX//BMP4//BMP5//PRKD2//RGCC//HGF//MYC//PDGFRB
GO:0010770	positive regulation of cell morphogenesis involved in differentiation	Biological process	18	54	1954	16119	2.74974	3.82462e-05	0.000290895	4.41741	0.00921187	COL1A1//GLIPR2//DAB2//BAMBI//WWTR1//GCNT2//RGCC//SMAD3//NOTCH1//LEF1//TGFB1//TGFB1I1//TGFB3//ARPC2//TRIOBP//S100A10//CALR//MYADM
GO:0060443	mammary gland morphogenesis	Biological process	18	54	1954	16119	2.74974	3.82462e-05	0.000290895	4.41741	0.00921187	FRZB//IGFBP5//CAV1//B4GALT1//PML//BAX//EPHA2//LRP5//SLC12A2//DDR1//BMP4//TBX2//TFAP2C//SOSTDC1//TGFB1//SLIT2//STAT6//TGFBR2
GO:0072012	glomerulus vasculature development	Biological process	10	20	1954	16119	4.12462	3.90338e-05	0.000296472	4.40856	0.00511771	CD34//NOTCH3//BMP4//EGR1//PDGFB//NOTCH1//ACTA2//AQP1//PDGFRB//HES1
GO:0007435	salivary gland morphogenesis	Biological process	14	36	1954	16119	3.20803	3.9756e-05	0.00030112	4.4006	0.00716479	IL6//PDGFB//TGM2//EDA//TNF//HGF//MET//PLXND1//NRP1//NTN4//PDGFA//EGFR//TGFB1//TGFB3
GO:0035850	epithelial cell differentiation involved in kidney development	Biological process	14	36	1954	16119	3.20803	3.9756e-05	0.00030112	4.4006	0.00716479	MYO1E//PODXL//BMP4//IQGAP1//PROM1//NOTCH1//ACTA2//MEF2C//LAMB2//CD34//PDGFB//YAP1//WWTR1//PRKX
GO:0097530	granulocyte migration	Biological process	23	79	1954	16119	2.40168	4.05951e-05	0.00030705	4.39153	0.0117707	VEGFA//CMKLR1//RARRES2//CCL5//THBS1//VAV3//AMICA1//ITGA1//ITGA9//ITGB2//LGALS3//CKLF//PDE4D//CCL3//CX3CL1//C5AR1//EMR2//JAM3//EDN1//EDNRA//CD74//SLIT2//CD300A
GO:0043087	regulation of GTPase activity	Biological process	91	500	1954	16119	1.50136	4.0888e-05	0.000308837	4.3884	0.0465711	TMED2//SH3BP4//ASAP1//ADAP2//ARAP3//VAV3//BVES//EFNA5//DYNLT1//RASIP1//RASA3//RASAL3//RASAL1//IQGAP1//RASAL2//RAPGEF5//FARP1//DLC1//CDC42EP2//AKAP13//FGD4//ARHGEF19//DOCK11//FGD5//PLEKHG4B//ERBB2//JUN//AGRN//ARHGEF37//GMIP//EPS8L1//FGD6//PLEKHG1//RASGRF2//ARHGEF28//EPS8L2//PLEKHG2//THY1//ARHGAP10//SH3BGRL3//ARHGEF1//ARHGAP29//ARHGEF10//DENND3//TBC1D2B//TBC1D1//RABGAP1//TBC1D22A//TBC1D26//RIN2//DE…
GO:0031960	response to corticosteroid	Biological process	34	139	1954	16119	2.0178	4.12881e-05	0.000311429	4.38417	0.0174002	ADM//DUSP1//ALPL//GHRHR//IGFBP2//IL6//RHOA//MDK//PAM//PLAT//SDC1//SPARC//TNF//UCN//ABCG2//CTGF//CDKN1A//FOS//FOSL2//CCND1//TH//IGFBP7//SLIT2//AKR1C3//ANXA1//ISL1//GPER1//EGFR//AQP1//ASS1//TGFB1//AKAP13//COL1A1//ENG
GO:1903035	negative regulation of response to wounding	Biological process	26	95	1954	16119	2.25768	4.29629e-05	0.000323615	4.36691	0.013306	ANXA1//PPARG//GPX1//VIMP//ADA//NR1H3//CALCRL//FOXF1//GPER1//ISL1//SMAD3//NT5E//UACA//PTGIS//TEK//TNFAIP3//TNFRSF1A//TNFRSF1B//ZFP36//NLRX1//CD276//IER3//KLF4//RPS19//SERPINE1//CD109
GO:0044085	cellular component biogenesis	Biological process	300	2016	1954	16119	1.22756	4.32116e-05	0.00032504	4.3644	0.153531	GNL1//RPL7A//RPLP0//RPS18//RPS6//RPS14//RPS19//ATG14//CRNKL1//SMN2//SNRPG//GEMIN8//SF3A3//UTP20//RPS8//RPS24//BYSL//PVRL2//EIF3D//RFTN1//ANXA2//S100A10//MYO7A//CALR//HLA-DRA//HLA-DRB1//HMGB2//NAP1L1//HJURP//SOX9//EPS8//MYO1B//NEDD9//PAWR//FSCN1//EZR//ACTN4//ACTN1//TRIOBP//GSN//TMSB4X//TMSB10//TP53//NASP//CDKN2A//NPM3//ISG20//GAR1//NOP10//RNASEL//RPS16//EIF4A3//MBNL1//SRSF6//CLGN//DARS//CARD10//HE…
GO:0060914	heart formation	Biological process	11	24	1954	16119	3.7809	4.44684e-05	0.000334033	4.35195	0.00562948	MEF2C//ISL1//BMP4//HES1//EYA1//SIX1//TBX5//SOX17//BMPR1A//IFT88
GO:0050707	regulation of cytokine secretion	Biological process	28	106	1954	16119	2.17904	4.47406e-05	0.000335616	4.3493	0.0143296	TNF//TNFRSF14//LRRC32//RGCC//IL6//SRGN//TNFRSF4//GAS6//FGR//CLEC4E//IRF3//CD14//PANX1//CASP1//CARD8//IFNAR1//CCL3//IL4R//CD34//CD276//CD2//ANXA1//ANXA4//F2R//HYAL2//CD58//TNFRSF21//HLA-DRB1
GO:0052548	regulation of endopeptidase activity	Biological process	68	349	1954	16119	1.6073	4.51434e-05	0.000338173	4.34541	0.0348004	CDKN2A//NOD1//DLC1//EGLN3//DAP//F2R//CARD8//IFI27//LCK//SMAD3//RPS27L//PML//PPARG//BAX//TNF//CASP1//CASP8//TNFSF10//TNFRSF10B//CASP7//PSME1//SPINK5//COL6A3//CD109//WFDC3//SERPINB1//A2M//CPAMD8//SERPINE1//CRIM1//SERPINB6//SERPINB9//PROS1//BST2//TFPI//TIMP1//TIMP2//TIMP3//SERPING1//ITIH5//CAST//SERPINH1//PTTG1//TNFAIP8//GAS6//GPX1//HGF//NR4A1//IL6//AQP1//LEF1//SH3RF1//THBS1//VEGFA//KLF4//HERPUD1//B…
GO:0030513	positive regulation of BMP signaling pathway	Biological process	12	28	1954	16119	3.53539	4.55297e-05	0.000340599	4.34171	0.00614125	ENG//SULF1//HES1//CYR61//ILK//MSX1//NOTCH1//C10ORF54//BMP4//BMPR2//SOX11//ACVRL1
GO:0050918	positive chemotaxis	Biological process	17	50	1954	16119	2.80474	4.68644e-05	0.000350105	4.32916	0.0087001	CDH13//KDR//SMAD3//VEGFA//AGER//CXCL12//VEGFB//HGF//HMGB2//LGALS3//MET//PDGFB//CCL3//CCL5//BMP4//NRP1//SEMA5A
GO:0033124	regulation of GTP catabolic process	Biological process	91	502	1954	16119	1.49538	4.76688e-05	0.000355627	4.32177	0.0465711	TMED2//SH3BP4//ASAP1//ADAP2//ARAP3//VAV3//BVES//EFNA5//DYNLT1//RASIP1//RASA3//RASAL3//RASAL1//IQGAP1//RASAL2//RAPGEF5//FARP1//DLC1//CDC42EP2//AKAP13//FGD4//ARHGEF19//DOCK11//FGD5//PLEKHG4B//ERBB2//JUN//AGRN//ARHGEF37//GMIP//EPS8L1//FGD6//PLEKHG1//RASGRF2//ARHGEF28//EPS8L2//PLEKHG2//THY1//ARHGAP10//SH3BGRL3//ARHGEF1//ARHGAP29//ARHGEF10//DENND3//TBC1D2B//TBC1D1//RABGAP1//TBC1D22A//TBC1D26//RIN2//DE…
GO:0050728	negative regulation of inflammatory response	Biological process	24	85	1954	16119	2.3292	4.82959e-05	0.000359814	4.31609	0.0122825	ANXA1//PPARG//GPX1//VIMP//RPS19//ADA//NR1H3//CALCRL//FOXF1//GPER1//ISL1//SMAD3//NT5E//UACA//PTGIS//TEK//TNFAIP3//TNFRSF1A//TNFRSF1B//ZFP36//NLRX1//CD276//IER3//KLF4
GO:0090288	negative regulation of cellular response to growth factor stimulus	Biological process	27	101	1954	16119	2.20524	4.84668e-05	0.000360596	4.31456	0.0138178	CD109//ENG//PPP1R15A//BAMBI//HSPA5//SMAD3//SMAD6//HTRA1//PMEPA1//TGFB1//TGFB1I1//TGFB3//TGFBR2//TGFBR3//TP53//CAV2//ADAMTSL2//NEDD4//MMRN2//FBN1//LTBP1//SULF1//SULF2//THBS1//GPR124//ADAMTS12//SLIT2
GO:0007015	actin filament organization	Biological process	55	267	1954	16119	1.69928	5.00405e-05	0.000371797	4.30068	0.0281474	EPS8//MYO1B//NEDD9//PAWR//FSCN1//EZR//ACTN4//ACTN1//TRIOBP//GSN//TMSB4X//TMSB10//CXCL12//VASP//WIPF1//DIAPH2//HCLS1//MICALL2//TCAP//SH3BGRL3//SHROOM2//SEMA5A//PFN1//MYADM//SLIT2//CCL26//CDC42EP2//CDC42EP5//RHOA//MAP3K1//KIRREL//BAIAP2L1//HSP90B1//SYNPO//ARPC5//ARPC3//ARPC1B//ARPC2//TNFAIP1//RAPGEF3//CTGF//RGCC//FHOD1//SMAD3//S100A10//TPM1//ARHGEF10//PPM1F//WASF2//DLC1//TACSTD2//FLNA//INPPL1//MYLK…
GO:0071229	cellular response to acid chemical	Biological process	35	146	1954	16119	1.97756	5.02175e-05	0.000372605	4.29915	0.017912	CEBPB//COL1A1//COL1A2//COL3A1//COL4A1//COL4A6//COL5A2//CYBA//EGFR//SH3BP4//MMP2//ASS1//RPTOR//ZEB1//TNF//SIPA1//AQP1//LTK//MEF2C//TESC//PTK7//RARA//SOX9//WNT10B//FZD4//AKR1C3//CPT1A//E2F1//PDK4//XRCC5//EGR1//PDGFB//ANXA2//S100A10//NR1H4
GO:0007389	pattern specification process	Biological process	81	436	1954	16119	1.53254	5.17114e-05	0.00038317	4.28641	0.0414534	COL4A1//EDN1//EDNRA//ENG//PLXND1//NRARP//NFATC4//NOTCH4//LEF1//DLL4//CXCL12//TGFBR2//VEGFA//CXCR4//NRP1//SEMA5A//FOXF1//FOXC1//POFUT1//SMAD3//PLXNA2//BMPR1A//TCF15//TP53//TCAP//DLL1//SIX1//CITED2//MEF2C//NOTCH1//SOX18//CCDC40//SOX17//SMO//PKD1L1//ISL1//BMP4//SMAD6//EFNB1//SMAD5//OOEP//DISP1//PCSK6//DYNC2LI1//TGIF1//IFT88//MAFB//TCF7L1//HEY2//MDFI//EMX2//HOXB2//HOXB3//HOXB6//HOXC9//LRP5//MSX1//ALX…
GO:0032680	regulation of tumor necrosis factor production	Biological process	22	75	1954	16119	2.41977	5.22435e-05	0.000386588	4.28197	0.011259	IRAK3//GAS6//AXL//VIMP//RARA//TNFAIP3//CD34//NOD1//ISL1//NFATC4//CCL3//TNFRSF1A//RIPK2//CD2//CD14//CD36//HSPB1//THBS1//BCL3//LTF//ZFP36//MAPKAPK2
GO:0034341	response to interferon-gamma	Biological process	30	118	1954	16119	2.09726	5.31897e-05	0.000392653	4.27417	0.0153531	GBP2//HLA-A//HLA-B//HLA-C//HLA-DQB1//HLA-DRA//HLA-DRB1//HLA-E//HLA-F//IFNGR1//IRF1//IRF3//PML//PTPN6//SP100//VCAM1//SOCS3//NLRC5//NR1H3//PPARG//ASS1//CCL3//CCL5//CD58//IFITM3//IFITM2//CYP27B1//SEC61A1//CXCL16//BST2
GO:0048738	cardiac muscle tissue development	Biological process	37	158	1954	16119	1.93178	5.32069e-05	0.000392653	4.27403	0.0189355	NOTCH1//ID2//TBX5//HEY2//DLL4//COL14A1//MYH11//VEGFA//TCAP//OBSL1//PDGFRB//SIK1//CBY1//ITGB1//IFT88//CALR//MYLK2//COL11A1//FKBP1A//FOXC1//ISL1//RXRA//TGFBR3//TPM1//MEF2C//RARA//RARB//SLC8A1//FHL2//LMNA//BMP4//TGFBR2//TBX2//BVES//EFNB2//GJC1//HSPG2
GO:0030500	regulation of bone mineralization	Biological process	20	65	1954	16119	2.53823	5.35001e-05	0.000394284	4.27165	0.0102354	SMAD3//MEF2C//ATRAID//FAM20C//BMP4//BMPR1A//BMPR2//TGFB1//TGFB3//WNT10B//CD276//PKDCC//ECM1//LTBP3//SRGN//CCL3//SOX9//LTF//CYP27B1//MGP
GO:0030856	regulation of epithelial cell differentiation	Biological process	28	107	1954	16119	2.15868	5.36855e-05	0.000395116	4.27014	0.0143296	YAP1//CCND1//SMO//SOX9//ZEB1//CAV1//CDKN2B//WNT10B//APOLD1//NOTCH4//ACVRL1//BMP4//HEY2//DLL1//HES1//SRSF6//TP63//CYP27B1//NOTCH1//PRKCH//KITLG//ADAMTS9//FRZB//WWTR1//S1PR3//NKX6-1//PRKX//PROM1
GO:0002011	morphogenesis of an epithelial sheet	Biological process	14	37	1954	16119	3.12133	5.68601e-05	0.000417524	4.24519	0.00716479	NOTCH1//DLL4//COL5A1//ITGA5//ARHGAP24//AJUBA//ACVRL1//CYR61//PARD3//DDR1//PHACTR4//SOX11//JAG1//HOXB2
GO:0048706	embryonic skeletal system development	Biological process	31	124	1954	16119	2.06231	5.68829e-05	0.000417524	4.24502	0.0158649	IRX5//SMAD3//MMP14//PRRX1//SIX1//BMP4//TBX15//TGFBR2//EIF4A3//NDST1//SMO//TGFB3//MEF2C//COL11A1//EYA1//HOXB2//HOXB3//HOXB6//HOXC9//HSPG2//MDFI//ALX4//SOX11//ZEB1//COL2A1//HYAL1//COL1A1//DLX1//SULF1//SULF2//KIAA1217
GO:0009987	cellular process	Biological process	1769	14171	1954	16119	1.02977	5.84123e-05	0.000428174	4.2335	0.905322	PIF1//IL7R//RPS6//RPS14//RPS19//ATG14//VAMP8//ARG2//ASS1//CDK2//RMI2//TOP1MT//CTGF//MCM3//NAP1L1//NASP//PDGFB//RBMS1//RECQL//RRM2//FAM111A//TK2//TNFAIP1//WRN//CDT1//CDC6//PHF13//HJURP//BRCA1//NUP37//PTTG1//ITPA//MYC//PELO//ZWINT//MAD2L1//ESPL1//MAP3K11//CDKN2A//TIPIN//E2F1//INTS7//CDKN1A//CDKN2B//CKS1B//CCNYL1//SERTAD1//CDK6//PLK2//PLK3//EIF4EBP1//LATS2//INHBA//ITGB1//NFATC1//PSMA4//PSMB1//PSMB3/…
GO:0031667	response to nutrient levels	Biological process	66	339	1954	16119	1.60605	5.94931e-05	0.000435512	4.22553	0.0337769	ATG14//VAMP8//NR1H4//COL1A1//DAD1//NQO1//GNAI2//IGFBP2//ASS1//PPARG//TGFBR2//VCAM1//AKR1C3//CD3E//DSC2//FOXO1//GAS6//DNAJC15//INHBB//PDK4//BMPR2//KLF10//WRN//CAV1//LZTS1//RPTOR//CDKN2B//HMOX1//SLC16A1//UCN//EPO//RARA//ADA//MEF2C//CCND1//CYP27B1//ALPL//TGFB1//STC2//EGFR//RELA//SPARC//DAP//HSPA5//IFI16//SLC2A1//TP53//FSTL1//ADSSL1//ADM//ZFP36//JUN//GPX1//GSN//MGMT//ABCG2//ITGB1//IFT88//CYBA//EGR1//…
GO:0044706	multi-multicellular organism process	Biological process	47	219	1954	16119	1.77038	6.06474e-05	0.000443367	4.21719	0.0240532	TMED2//RXRA//PRDM1//NR2F2//B4GALT1//RAMP2//ADM//CLDN4//ADRA2C//ETS1//FOS//FOSL2//IGF2//IGFBP2//STS//PGF//RARA//TEAD3//TGFB1//TGFB3//BYSL//THBD//UCN//EPO//GRN//IGFBP7//IL11RA//LAMB1//MMP2//OOEP//BSG//TGFBR2//TRO//DDR1//STC2//PTGFR//MBD2//CITED2//CYP27B1//EPOR//ITGB1//PAM//ABCG2//EDN1//EDNRA//ZFX//TIMP1
GO:0061564	axon development	Biological process	98	553	1954	16119	1.46189	6.15418e-05	0.000449005	4.21083	0.0501535	NOTCH1//PARD3//FZD8//LPPR4//MYL12B//MYL9//CAP1//B3GNT2//AP2S1//COL2A1//COL3A1//COL4A1//COL4A2//COL5A1//COL5A2//COL6A2//COL6A3//EFNA1//EFNA5//EFNB1//EFNB2//EGFR//ERBB2//UNC5B//FES//PLXND1//FLRT2//ABL1//APBB2//ITGA1//ITGA5//ITGA9//ITGB1//AGRN//KCNQ3//RHOA//RHOC//RHOG//LAMB1//LAMB2//LAMC1//MET//MYH9//MYH11//MYL6//MYO10//NRAS//COL5A3//PLXNA2//NTN4//ACTB//RRAS//SEMA3F//ACTG1//TRPC3//TRPC6//TYROBP//VAS…
GO:0032984	macromolecular complex disassembly	Biological process	46	213	1954	16119	1.78152	6.1583e-05	0.000449005	4.21054	0.0235415	TRIOBP//EPS8//GSN//SMARCE1//RPL35//RPL36//RPL26L1//RPL7A//RPL9//RPL10//RPL12//RPL17//RPL19//RPL23A//RPL27//RPL31//RPL37//RPL39//RPL41//RPL36A//RPLP0//RPLP1//RPLP2//RPS2//RPS3//RPS3A//RPS4X//RPS6//RPS8//RPS9//RPS14//RPS15A//RPS16//RPS18//RPS19//RPS20//RPS24//RPS27//RPL23//SH3BGRL3//SHROOM2//SEMA5A//NES//IRAK3//SLN//TNF
GO:0043583	ear development	Biological process	44	201	1954	16119	1.8058	6.30184e-05	0.000458858	4.20053	0.0225179	JAG2//NOTCH1//SOX9//TCAP//SMO//COL2A1//COL11A1//GATA2//INSIG2//PRRX1//SOBP//SIX1//ITGA8//CELSR1//MAFB//EYA1//EDN1//MSX1//JAG1//HES1//HEY2//DLL1//ZEB1//IGFBP7//MAF//DUOX2//PDGFA//PDGFRB//SPARC//TGFB1//TGFB3//MAPKAPK2//LPPR4//MYO7A//BMP4//ATP8B1//IFT88//DCHS1//FRZB//PTK7//ECE1//SHROOM2//TCF15//DDR1
GO:0030501	positive regulation of bone mineralization	Biological process	13	33	1954	16119	3.2497	6.39107e-05	0.000464735	4.19443	0.00665302	LTF//SMAD3//MEF2C//ATRAID//FAM20C//BMP4//BMPR1A//BMPR2//TGFB1//TGFB3//WNT10B//CD276//PKDCC
GO:0032640	tumor necrosis factor production	Biological process	22	76	1954	16119	2.38794	6.52075e-05	0.000473535	4.1857	0.011259	LTF//ZFP36//MAPKAPK2//IRAK3//GAS6//AXL//VIMP//RARA//TNFAIP3//CD34//NOD1//ISL1//NFATC4//CCL3//TNFRSF1A//RIPK2//CD2//CD14//CD36//HSPB1//THBS1//BCL3
GO:0007045	cell-substrate adherens junction assembly	Biological process	18	56	1954	16119	2.65154	6.60222e-05	0.00047818	4.18031	0.00921187	DLC1//FERMT2//PTPRK//PXN//THY1//TRIP6//AJUBA//ACTN1//EFNA5//KDR//SMAD3//S100A10//TEK//VEGFA//PPM1F//MMP14//THBS1//ACVRL1
GO:0048041	focal adhesion assembly	Biological process	18	56	1954	16119	2.65154	6.60222e-05	0.00047818	4.18031	0.00921187	EFNA5//KDR//SMAD3//S100A10//TEK//VEGFA//PPM1F//MMP14//THBS1//ACVRL1//DLC1//FERMT2//PTPRK//PXN//THY1//TRIP6//AJUBA//ACTN1
GO:0009214	cyclic nucleotide catabolic process	Biological process	10	21	1954	16119	3.92821	6.64299e-05	0.000479226	4.17764	0.00511771	PDE7B//PDE2A//PDE3A//PDE4C//PDE4D//PDE8A//PDE1B//PDE8B//RAPGEF3//PDE5A
GO:0045824	negative regulation of innate immune response	Biological process	10	21	1954	16119	3.92821	6.64299e-05	0.000479226	4.17764	0.00511771	A2M//SERPING1//HLA-A//HLA-B//HLA-E//RPS19//IRAK3//IFI16//TNFAIP3//NLRX1
GO:0072132	mesenchyme morphogenesis	Biological process	10	21	1954	16119	3.92821	6.64299e-05	0.000479226	4.17764	0.00511771	HEYL//MSX1//NOTCH1//ISL1//SOX9//TBX2//BMPR1A//ENG//MYC//FOXF1
GO:0070167	regulation of biomineral tissue development	Biological process	21	71	1954	16119	2.43991	6.71417e-05	0.000483721	4.17301	0.0107472	CYP27B1//MGP//SMAD3//MEF2C//ATRAID//FAM20C//BMP4//BMPR1A//BMPR2//TGFB1//TGFB3//WNT10B//CD276//PKDCC//ECM1//LTBP3//SRGN//CCL3//SOX9//GAS6//LTF
GO:0010464	regulation of mesenchymal cell proliferation	Biological process	15	42	1954	16119	2.94615	6.80313e-05	0.000488841	4.16729	0.00767656	FOXF1//KDR//LRP5//MYC//PDGFA//PRRX1//BMPR1A//SMO//SOX9//TGFBR2//VEGFA//TP63//BMP4//SIX1//ZEB1
GO:0060389	pathway-restricted SMAD protein phosphorylation	Biological process	15	42	1954	16119	2.94615	6.80313e-05	0.000488841	4.16729	0.00767656	RBPMS//DAB2//ENG//INHBA//BMP4//BMP5//BMPR1A//BMPR2//TGFB1//TGFB3//ACVRL1//SMAD6//PMEPA1//TGFBR2//TGFBR3
GO:0043277	apoptotic cell clearance	Biological process	12	29	1954	16119	3.41348	6.91325e-05	0.000496101	4.16032	0.00614125	THBS1//PEAR1//SCARB1//MFGE8//NR1H3//PDIA6//GAS6//AXL//RARA//TGM2//TXNDC5//CD36
GO:0045089	positive regulation of innate immune response	Biological process	46	214	1954	16119	1.7732	6.93998e-05	0.000497365	4.15864	0.0235415	TMEM173//IFI16//NOD1//CNPY3//CTSK//DUSP6//DUSP7//FOS//BIRC2//IRF3//ITGB2//JUN//MEF2C//MAP3K1//NFKB2//NFKBIA//IRAK4//LGMN//RELA//HSP90B1//UBE2D2//UNC93B1//CASP8//RIPK2//MAPKAPK2//CD14//CD36//HLA-E//GIMAP5//TNIP1//IRAK3//PVR//PVRL2//IRF1//TNIP2//TNFAIP3//RFTN1//NR1H3//LTF//TSPAN6//NLRX1//LAMP1//RPS19//ZC3HAV1//MMP2//CCL5
GO:0031579	membrane raft organization	Biological process	8	14	1954	16119	4.71385	7.01415e-05	0.000502022	4.15402	0.00409417	RFTN1//ANXA2//S100A10//DOCK2//CD2//CAV1//CAV2//MYADM
GO:0043491	protein kinase B signaling	Biological process	32	131	1954	16119	2.01508	7.05247e-05	0.000504104	4.15166	0.0163767	INPP4B//C1QTNF1//EGFR//PIK3R5//GAS6//GCNT2//GPX1//HCLS1//IGF2//IGFBP5//IL6//ILK//INSR//PDGFA//AXL//RARA//CCL3//TEK//TGFB1//THBS1//TNF//VEGFB//AKR1C3//SEMA5A//PRKCDBP//EPHA2//PHLDA3//HYAL2//KLF4//PLK3//CCL5//SOX9
GO:0003179	heart valve morphogenesis	Biological process	11	25	1954	16119	3.62966	7.07308e-05	0.000504257	4.15039	0.00562948	EFNA1//NOTCH1//HEYL//CYR61//TBX5//SOX4//JAG1//HEY2//MEF2C//SOX9//GJA5
GO:0043114	regulation of vascular permeability	Biological process	11	25	1954	16119	3.62966	7.07308e-05	0.000504257	4.15039	0.00562948	RAMP2//ADM//PDE2A//PDE3A//TJP1//SLIT2//UCN//VEGFA//BDKRB2//TEK//YES1
GO:0031400	negative regulation of protein modification process	Biological process	75	400	1954	16119	1.54673	7.1051e-05	0.000505879	4.14843	0.0383828	SPRED1//DUSP1//DUSP6//DUSP7//SPRED2//DUSP22//RGS3//RGS4//CAV1//FAM129A//WWTR1//IGFBP3//SMAD3//KIRREL//IMPACT//TGFB1//PRR5L//MYADM//SLIT2//CDKN2A//FABP4//TRIB2//HSPB1//IL6//ILK//GADD45B//TESC//DNAJC3//THY1//SOCS3//GMFG//PPM1F//PARD3//UCN//SOX4//TNFAIP3//ENG//JUN//PDE4D//BAX//BDKRB2//HMG20B//IRAK3//CD300A//PTPN6//RGS2//BMP4//SPRY4//HYAL2//PDCD4//CDKN1A//FBXO7//LATS2//NR2F2//SPINK1//MAD2L1//PSMA4//P…
GO:0007369	gastrulation	Biological process	39	172	1954	16119	1.87047	7.2275e-05	0.000513924	4.14101	0.0199591	LRP5//DUSP1//SOX17//SMAD3//BMPR1A//BMPR2//BMP4//KLF4//EYA2//TGIF1//MYADM//COL4A2//COL8A1//COL11A1//COL12A1//FN1//INHBA//ITGA5//ITGA7//ITGB2//LAMA3//LAMB1//MMP2//MMP14//MMP15//DUSP6//EPHA2//ITGB1//ITGA8//FOXC1//LEF1//FOXF1//TAL1//COL5A1//COL5A2//APLNR//RPS6//TGFBR2//TP53
GO:0001890	placenta development	Biological process	34	143	1954	16119	1.96136	7.61667e-05	0.000540827	4.11823	0.0174002	CITED2//CEBPB//EGFR//EPAS1//GATA2//PDGFB//SLC8A1//TMED2//RXRA//PRDM1//NR2F2//CYP27B1//EPOR//BSG//STC2//CDKN1C//ADM//SOCS3//KRT8//KRT19//MDFI//CYR61//LEF1//VCAM1//PCDH12//CASP8//HEY2//HES1//ADA//DCN//MET//PPARG//RPS6//VWF
GO:0030282	bone mineralization	Biological process	26	98	1954	16119	2.18857	7.62566e-05	0.000540827	4.11772	0.013306	CYP27B1//MGP//SMAD3//MEF2C//ATRAID//FAM20C//BMP4//BMPR1A//BMPR2//TGFB1//TGFB3//WNT10B//CD276//PKDCC//ECM1//LTBP3//SRGN//CCL3//SOX9//ANO6//LTF//SBNO2//DUOX2//PTH1R//KLF10//CLEC3B
GO:0061005	cell differentiation involved in kidney development	Biological process	16	47	1954	16119	2.80825	7.65523e-05	0.00054222	4.11604	0.00818833	MYO1E//PODXL//BMP4//IQGAP1//PROM1//HES1//NOTCH1//ACTA2//MEF2C//TSHZ3//LAMB2//CD34//PDGFB//YAP1//WWTR1//PRKX
GO:0051347	positive regulation of transferase activity	Biological process	100	570	1954	16119	1.44723	7.75837e-05	0.000548814	4.11023	0.0511771	GADD45B//TNF//MAP3K8//EGFR//F2R//GNAI2//MAP3K1//NRAS//BMP4//NOD1//CSPG4//EFNA1//LPAR3//SHC2//HGF//INSR//ITGA1//MET//MAP3K11//PLCE1//PXN//SHC1//TGFA//TGFB3//THBS1//C5AR1//CXCR4//RIPK2//LPAR2//MAPKAPK2//CD74//PDIA6//GFPT1//HSPA5//LMNA//ATF3//C19ORF10//DNAJC3//HSP90B1//XBP1//CALR//MBTPS1//HERPUD1//CARD10//TNFRSF10B//DAB2//DBNL//MDFIC//MDFI//MAP4K2//CCL5//RGCC//TPX2//PDGFB//TGFBR2//VEGFA//ADRA2C//GAS…
GO:0045637	regulation of myeloid cell differentiation	Biological process	36	155	1954	16119	1.91595	7.99712e-05	0.000564241	4.09707	0.0184237	KITLG//RARA//RUNX1//HCLS1//LEF1//TESC//CDK6//DLL1//NFKBIA//ZFP36//JAG1//FES//LMO2//MAFB//ETS1//GATA2//HMGB2//ID2//INHBA//INPP5D//TAL1//CASP8//MEF2C//MYC//JUN//MITF//LRRC17//FSTL3//CCL3//INPP4B//FOS//KLF10//TNF//CA2//TYROBP//LTF
GO:2000027	regulation of organ morphogenesis	Biological process	36	155	1954	16119	1.91595	7.99712e-05	0.000564241	4.09707	0.0184237	SIX1//BMP4//CITED2//HES1//ISL1//NOTCH1//MSX1//EDN1//EDNRA//TGFB1//CD34//IFT88//SOX17//BMPR1A//SRSF6//HGF//MET//NTN4//PDGFA//SULF1//RXRA//TNF//SOX9//EYA1//TBX5//MYC//PTK7//CELSR1//SMO//VEGFA//TACSTD2//TBX2//FOXC1//DAB2//LIMS1//LIMS2
GO:0072109	glomerular mesangium development	Biological process	7	11	1954	16119	5.24951	8.05274e-05	0.000566701	4.09406	0.0035824	EGR1//BMP4//PDGFB//NOTCH1//ACTA2//CD34//PDGFRB
GO:2000353	positive regulation of endothelial cell apoptotic process	Biological process	7	11	1954	16119	5.24951	8.05274e-05	0.000566701	4.09406	0.0035824	ANO6//GPER1//RGCC//CD248//THBS1//COL18A1//AKR1C3
GO:0090183	regulation of kidney development	Biological process	17	52	1954	16119	2.69686	8.23628e-05	0.000578872	4.08427	0.0087001	PDGFA//PDGFB//PDGFRB//SOX9//SIX1//BMP4//EGR1//YAP1//WWTR1//MYC//EDNRA//SMO//TGFB1//VEGFA//TACSTD2//PRKX//PROM1
GO:0046039	GTP metabolic process	Biological process	124	738	1954	16119	1.38605	8.28903e-05	0.000581831	4.0815	0.0634596	NME8//ARL4C//RAB32//GBP4//ADSSL1//GIMAP7//RHOQ//GBP2//GBP3//GNAI2//GNAI3//GNB2//GNG5//GNG11//GNL1//REM1//EHD4//EHD2//RHOA//RND3//RHOG//ARL1//NRAS//RASL12//RAB8B//RHOJ//RAB13//RAP1B//RIT1//RRAS//SRL//RERGL//RERG//TMED2//SH3BP4//ASAP1//ADAP2//ARAP3//VAV3//BVES//EFNA5//DYNLT1//RASIP1//RASA3//RASAL3//RASAL1//IQGAP1//RASAL2//RAPGEF5//FARP1//DLC1//CDC42EP2//AKAP13//FGD4//ARHGEF19//DOCK11//FGD5//PLEKHG4…
GO:0051928	positive regulation of calcium ion transport	Biological process	21	72	1954	16119	2.40603	8.40852e-05	0.00058946	4.07528	0.0107472	GIMAP5//TRPC3//CAV1//EDNRA//F2R//GPER1//BAX//THY1//LGALS3//TRPV2//PDGFB//PDGFRB//CCL3//CXCL12//UCN//LPAR3//MCHR1//MYLK//CCL5//TRPC6//ORAI1
GO:0050731	positive regulation of peptidyl-tyrosine phosphorylation	Biological process	33	138	1954	16119	1.97264	8.56355e-05	0.000599008	4.06735	0.0168884	TGFA//CCL5//ADRA2C//TNFRSF1A//CLCF1//HES1//IL6//ISL1//EPO//LCK//HCLS1//GAS6//PDGFB//VEGFA//CSPG4//EFNA1//EFNA5//ABL1//HGF//EHD4//IGF2//ITGA5//ITGB1//KITLG//TP53//VEGFB//TNFRSF14//RIPK2//NRP1//CD3E//CD4//CD36//CD74
GO:0045445	myoblast differentiation	Biological process	18	57	1954	16119	2.60502	8.56665e-05	0.000599008	4.06719	0.00921187	NOTCH1//TBX2//WNT10B//ID3//ZFHX3//BMP4//SOX9//TGFB1//IGFBP3//ILK//MEF2C//BOC//EPAS1//SDC1//ISL1//JAG1//LGALS1//MBNL1
GO:0043254	regulation of protein complex assembly	Biological process	51	247	1954	16119	1.70328	8.67706e-05	0.000605952	4.06163	0.0261003	TRIOBP//EPS8//GSN//TMSB4X//TMSB10//SMAD6//PMEPA1//HCLS1//PFN1//MYADM//SLIT2//CCL26//CDC42EP2//CDC42EP5//RHOA//MAP3K1//KIRREL//BAIAP2L1//VASP//MAPRE1//FES//RGS2//PSRC1//EIF4EBP1//SVIP//DNAJC15//SOST//XAF1//TAL1//TGFB1//TNF//VEGFA//AJUBA//IDE//SH3GLB1//BAX//TP53//BCL11A//BMF//FBLIM1//SELP//PIEZO1//ARPC5//ARPC3//ARPC1B//ARPC2//AHR//WNT10B//HNF1A//HEY2//HJURP
GO:0071417	cellular response to organonitrogen compound	Biological process	81	443	1954	16119	1.50832	9.05705e-05	0.00063168	4.04301	0.0414534	NR1H4//TCIRG1//EIF4EBP1//EIF4EBP2//FOXO1//RHOQ//SHC2//GRB10//IDE//IGF2//INSR//NRAS//PDK4//RPTOR//RPS6//SHC1//FGF18//ATP6V0E1//CEBPB//COL1A1//COL1A2//COL3A1//COL4A1//COL4A6//COL5A2//CYBA//EGFR//SH3BP4//MMP2//ASS1//ZEB1//TNF//EGR1//GFPT1//GHRHR//INHBB//PPARG//VIMP//RAB13//SLC2A4//HDAC9//MEF2C//RELA//SOCS3//PXN//SOCS2//JAK3//PTPN6//RIPK2//SLC8A1//CASQ2//MSX1//TH//HSP90B1//RAPGEF3//EGR2//IGFBP5//AQP1…
GO:0032387	negative regulation of intracellular transport	Biological process	26	99	1954	16119	2.16647	9.16554e-05	0.000638431	4.03784	0.013306	TACC3//MDFI//NFKBIA//TRIP6//EPO//GAS6//PDE2A//WWTR1//PKIG//MDFIC//UACA//LITAF//CD36//LYPLAL1//PKDCC//CD300A//FOXF1//HMOX1//SOX4//SP100//TGFB1//FCRL5//DYRK2//BST2//SNX3//CRYAA
GO:0048565	digestive tract development	Biological process	31	127	1954	16119	2.01359	9.22083e-05	0.000641464	4.03523	0.0158649	NOTCH1//FOXF1//ASS1//SMO//FOXL1//EDNRB//EGFR//ID2//SOX11//ADA//FOXF2//RARB//RARRES2//TNF//PKDCC//SMAD3//SOX17//BMP4//TP63//TBX2//PRDM1//HES1//CCDC40//COL3A1//ITGA6//ALX4//TGFB1//TGFB3//TGFBR2//DCHS1//NR1H4
GO:0048483	autonomic nervous system development	Biological process	15	43	1954	16119	2.87764	9.28559e-05	0.000645148	4.03219	0.00767656	HES1//SMO//SIX1//EGR2//HOXB2//SEMA3F//NRP1//EDNRA//EDNRB//KIF26A//PHACTR4//SOX4//SOX11//TP63//NRP2
GO:0009056	catabolic process	Biological process	408	2865	1954	16119	1.17476	9.34066e-05	0.000648149	4.02962	0.208802	ATG14//VAMP8//SQRDL//RPL35//RPL36//RPL26L1//RPL7A//RPL9//RPL10//RPL12//RPL17//RPL19//RPL23A//RPL27//RPL31//RPL37//RPL39//RPL41//RPL36A//RPLP0//RPLP1//RPLP2//RPS2//RPS3//RPS3A//RPS4X//RPS6//RPS8//RPS9//RPS14//RPS15A//RPS16//RPS18//RPS19//RPS20//RPS24//RPS27//RPL23//EIF4A3//UBA7//OS9//WWP2//RNF144B//MYLIP//NEDD4//HECW2//EIF4A1//DCPS//ZFP36L1//ZFP36L2//ZFP36//TNKS1BP1//POLR2G//FBXO7//DDB2//SMUG1//AP…
GO:0006184	GTP catabolic process	Biological process	122	726	1954	16119	1.38623	9.38998e-05	0.000650745	4.02734	0.062436	TMED2//SH3BP4//ASAP1//ADAP2//ARAP3//VAV3//BVES//EFNA5//DYNLT1//RASIP1//RASA3//RASAL3//RASAL1//IQGAP1//RASAL2//RAPGEF5//FARP1//DLC1//CDC42EP2//AKAP13//FGD4//ARHGEF19//DOCK11//FGD5//PLEKHG4B//ERBB2//JUN//AGRN//ARHGEF37//GMIP//EPS8L1//FGD6//PLEKHG1//RASGRF2//ARHGEF28//EPS8L2//PLEKHG2//THY1//ARHGAP10//SH3BGRL3//ARHGEF1//ARHGAP29//ARHGEF10//DENND3//TBC1D2B//TBC1D1//RABGAP1//TBC1D22A//TBC1D26//RIN2//DE…
GO:0006887	exocytosis	Biological process	62	318	1954	16119	1.60834	9.4147e-05	0.000651631	4.02619	0.0317298	CAP1//A2M//F8//F13A1//FLNA//FN1//GAS6//HGF//HSPA5//IGF2//SERPINE1//PDGFA//PDGFB//PFN1//SRGN//PROS1//SELP//SPARC//TGFB1//TGFB3//THBS1//TIMP1//SERPING1//TMSB4X//VCL//VEGFA//VEGFB//VWF//ACTN4//CALU//ACTN1//CD9//CD36//CD63//WDR1//SYTL2//VAMP3//PLCD4//SYT8//SNAPIN//SYDE1//CACNA1C//RPH3AL//FES//CD300A//FOXF1//HMOX1//FGR//CCL3//MYO1F//LAMP1//SYTL4//NOTCH1//RAP1B//B4GALT1//SPINK1//CACNA1H//EXOC3L1//CCL5/…
GO:0010942	positive regulation of cell death	Biological process	77	417	1954	16119	1.52324	9.63535e-05	0.000666059	4.01613	0.0394063	BAX//LTK//TP53//ANXA1//CDKN2A//VAV3//TXNIP//AKAP13//FGD4//ADM//DUSP1//DUSP6//UNC5B//PHLDA1//FOXO1//PHLDA3//FRZB//ABL1//GPER1//NR4A1//APBB2//ID3//IGF2R//IGFBP3//CYR61//IL6//INPP5D//ITGA6//ITGB1//GADD45B//NFATC4//NOTCH1//PAWR//TNFRSF12A//UACA//RARB//RASGRF2//RPS6//ZMAT3//PLEKHG2//BMP4//SOX4//TGFB1//TGFB3//TGM2//TNF//WNT10B//APH1B//TNFSF10//RIPK2//SLIT2//CDKN1A//NQO1//EGR1//ITGA1//JUN//AGRN//RHOA//M…
GO:0061298	retina vasculature development in camera-type eye	Biological process	9	18	1954	16119	4.12462	9.65575e-05	0.000666625	4.01521	0.00460594	CLIC4//RHOJ//FZD4//NRP1//COL4A1//LRP5//PDGFRB//BMPR2//ACVRL1
GO:0051493	regulation of cytoskeleton organization	Biological process	65	338	1954	16119	1.58639	9.84902e-05	0.00067911	4.00661	0.0332651	TRIOBP//EPS8//GSN//TMSB4X//TMSB10//CXCL12//GEN1//HCLS1//SH3BGRL3//SHROOM2//SEMA5A//PFN1//MYADM//SLIT2//CCL26//CDC42EP2//CDC42EP5//RHOA//MAP3K1//KIRREL//BAIAP2L1//VASP//NES//MAPRE1//FES//RGS2//PSRC1//SYNPO//DLC1//ARHGEF19//EFNA5//RHOQ//ILK//MYO1F//PAM//PDGFA//PDGFRB//BST2//CELSR1//ARPC5//ARPC3//ARPC1B//ARPC2//PLK2//BRCA1//RAPGEF3//CTGF//RGCC//FHOD1//SMAD3//S100A10//TPM1//ARHGEF10//PPM1F//WASF2//TA…
GO:1901068	guanosine-containing compound metabolic process	Biological process	125	748	1954	16119	1.37855	9.88575e-05	0.000680783	4.00499	0.0639713	IMPDH2//NME8//ARL4C//RAB32//GBP4//ADSSL1//GIMAP7//RHOQ//GBP2//GBP3//GNAI2//GNAI3//GNB2//GNG5//GNG11//GNL1//REM1//EHD4//EHD2//RHOA//RND3//RHOG//ARL1//NRAS//RASL12//RAB8B//RHOJ//RAB13//RAP1B//RIT1//RRAS//SRL//RERGL//RERG//TMED2//SH3BP4//ASAP1//ADAP2//ARAP3//VAV3//BVES//EFNA5//DYNLT1//RASIP1//RASA3//RASAL3//RASAL1//IQGAP1//RASAL2//RAPGEF5//FARP1//DLC1//CDC42EP2//AKAP13//FGD4//ARHGEF19//DOCK11//FGD5/…
GO:0009306	protein secretion	Biological process	45	211	1954	16119	1.75931	0.000100562	0.00069165	3.99757	0.0230297	TNF//TNFRSF14//LCP2//NOX5//ARFIP1//PAM//LEPRE1//DNAJC1//RHBDF1//RHBDF2//LRRC32//RGCC//IL6//SRGN//TNFRSF4//GAS6//GOLPH3L//TGFB1//TGFB3//SYTL4//RPH3AL//FGR//CLEC4E//IRF3//CD14//PANX1//CASP1//CARD8//IFNAR1//CCL3//PNP//NOTCH1//IL4R//NR1H3//CD34//CD276//F2R//CD2//ANXA1//ANXA4//HYAL2//CD58//TNFRSF21//HLA-DRB1//PDIA4
GO:0061326	renal tubule development	Biological process	16	48	1954	16119	2.74974	0.000102018	0.000700779	3.99132	0.00818833	COL4A1//MEF2C//HEYL//DLL1//JAG1//NOTCH1//IRX2//IRX3//IRX1//SIX1//AQP1//HES1//SOX9//YAP1//WWTR1//PROM1
GO:0002429	immune response-activating cell surface receptor signaling pathway	Biological process	48	230	1954	16119	1.72158	0.000105277	0.000722256	3.97767	0.024565	RFTN1//PRKD2//TNFRSF21//HLA-DQB1//HLA-DRA//HLA-DRB1//INPP5D//LCK//LCP2//NFKBIA//PDE4D//PLCG2//RELA//THY1//VASP//ZAP70//RIPK2//CD3E//CD247//CD4//CD300A//ADA//ARPC5//ARPC3//ARPC2//WASF2//VAV3//FGR//ABL1//MYO1C//MYO10//ACTB//ACTG1//WIPF1//YES1//C5AR1//SPG21//NFAM1//MEF2C//NFATC2//PTPN6//CD79B//FCRL5//LGALS3//PAWR//CMTM3//PRKCH//BAX
GO:1901069	guanosine-containing compound catabolic process	Biological process	122	728	1954	16119	1.38243	0.00010586	0.000725344	3.97527	0.062436	ARL4C//RAB32//GBP4//ADSSL1//GIMAP7//RHOQ//GBP2//GBP3//GNAI2//GNAI3//GNB2//GNG5//GNG11//GNL1//REM1//EHD4//EHD2//RHOA//RND3//RHOG//ARL1//NRAS//RASL12//RAB8B//RHOJ//RAB13//RAP1B//RIT1//RRAS//SRL//RERGL//RERG//TMED2//SH3BP4//ASAP1//ADAP2//ARAP3//VAV3//BVES//EFNA5//DYNLT1//RASIP1//RASA3//RASAL3//RASAL1//IQGAP1//RASAL2//RAPGEF5//FARP1//DLC1//CDC42EP2//AKAP13//FGD4//ARHGEF19//DOCK11//FGD5//PLEKHG4B//ERB…
GO:0071887	leukocyte apoptotic process	Biological process	24	89	1954	16119	2.22451	0.00010759	0.00073601	3.96823	0.0122825	IL6//TNFRSF21//BAX//ADA//CD74//SIVA1//RPS6//KITLG//ANXA1//JAK3//LGALS3//CCL5//SIGLEC1//CASP8//BMP4//TP53//IRF3//HCLS1//CXCL12//VIMP//CDKN2A//MEF2C//GAS6//AXL
GO:0010717	regulation of epithelial to mesenchymal transition	Biological process	17	53	1954	16119	2.64598	0.000107691	0.00073601	3.96782	0.0087001	COL1A1//GLIPR2//DAB2//BAMBI//WWTR1//GCNT2//RGCC//SMAD3//NOTCH1//LEF1//TGFB1//TGFB1I1//TGFB3//EFNA1//BMP5//TBX5//TGFBR3
GO:0043280	positive regulation of cysteine-type endopeptidase activity involved in apoptotic process	Biological process	28	111	1954	16119	2.08089	0.000107821	0.00073601	3.9673	0.0143296	CDKN2A//NOD1//DLC1//EGLN3//DAP//F2R//CARD8//IFI27//LCK//SMAD3//RPS27L//PML//PPARG//BAX//TNF//CASP1//CASP8//TNFSF10//TNFRSF10B//CASP7//BCAP31//CTGF//GPER1//CYR61//RHOA//MYC//UACA//PPM1F
GO:0035909	aorta morphogenesis	Biological process	10	22	1954	16119	3.74965	0.000108584	0.000736615	3.96424	0.00511771	HEY2//HES1//SOX4//DLL4//MYLK//JAG1//EYA1//PDGFRB//SIX1//TBX2
GO:0043536	positive regulation of blood vessel endothelial cell migration	Biological process	10	22	1954	16119	3.74965	0.000108584	0.000736615	3.96424	0.00511771	HDAC7//VEGFA//HDAC9//AMOTL1//PRKD2//HSPB1//PDGFB//PRKD1//TGFB1//THBS1
GO:0048246	macrophage chemotaxis	Biological process	10	22	1954	16119	3.74965	0.000108584	0.000736615	3.96424	0.00511771	CMKLR1//RARRES2//CCL5//THBS1//MMP28//EDNRB//LGALS3//CKLF//CCL3//CX3CL1
GO:0060351	cartilage development involved in endochondral bone morphogenesis	Biological process	10	22	1954	16119	3.74965	0.000108584	0.000736615	3.96424	0.00511771	SOX9//RARA//RARB//THBS1//THBS3//NPPC//SERPINH1//COL1A1//COL2A1//HSPG2
GO:0061028	establishment of endothelial barrier	Biological process	10	22	1954	16119	3.74965	0.000108584	0.000736615	3.96424	0.00511771	ENG//S1PR3//RAPGEF3//MSN//PDE2A//PDE4D//SOX18//RAP1B//EZR//MYADM
GO:0010862	positive regulation of pathway-restricted SMAD protein phosphorylation	Biological process	11	26	1954	16119	3.49006	0.000109217	0.000739076	3.96171	0.00562948	RBPMS//DAB2//ENG//INHBA//BMP4//BMP5//BMPR1A//BMPR2//TGFB1//TGFB3//ACVRL1
GO:0060343	trabecula formation	Biological process	11	26	1954	16119	3.49006	0.000109217	0.000739076	3.96171	0.00562948	SLC40A1//COL1A1//MMP2//THBS3//WNT10B//FHL2//FKBP1A//HEY2//TEK//TGFBR3//ADAMTS1
GO:0050853	B cell receptor signaling pathway	Biological process	14	39	1954	16119	2.96126	0.000111042	0.000750493	3.95451	0.00716479	CD300A//PTPN6//FCRL5//CMTM3//NFAM1//PRKCH//BAX//VAV3//RFTN1//LCK//MEF2C//NFATC2//PLCG2//CD79B
GO:1901136	carbohydrate derivative catabolic process	Biological process	193	1241	1954	16119	1.28292	0.000111303	0.000751329	3.95349	0.0987718	GPC6//FUCA1//GNS//HSPG2//AGRN//SDC1//SGSH//HYAL2//MGAT1//PNP//ADA//ARL4C//RAB32//GBP4//ADSSL1//GIMAP7//RHOQ//GBP2//GBP3//GNAI2//GNAI3//GNB2//GNG5//GNG11//GNL1//REM1//EHD4//EHD2//RHOA//RND3//RHOG//ARL1//NRAS//RASL12//RAB8B//RHOJ//RAB13//RAP1B//RIT1//RRAS//SRL//RERGL//RERG//ITPA//NT5E//PDE7B//PDE2A//PDE3A//PDE4C//PDE4D//PDE8A//PDE1B//PDE8B//ABCC9//TOP1MT//DNAH9//EIF4A1//ATAD2//HSPA5//IDE//KIF7//KIF…
GO:0043086	negative regulation of catalytic activity	Biological process	122	729	1954	16119	1.38053	0.000112352	0.000757478	3.94942	0.062436	SPRED1//DUSP1//DUSP6//DUSP7//SPRED2//DUSP22//RGS3//RGS4//CAV1//CDKN2A//FABP4//WWTR1//TRIB2//HSPB1//IL6//ILK//GADD45B//TESC//DNAJC3//THY1//SOCS3//GMFG//PPM1F//EDNRB//GNAI2//GNAI3//ECM1//RGS2//TNF//FARP1//ELFN1//SYTL2//CCDC8//PPP1R26//SPINK5//COL6A3//CD109//WFDC3//SERPINB1//A2M//CPAMD8//SERPINE1//CRIM1//SERPINB6//SERPINB9//PROS1//BST2//TFPI//TIMP1//TIMP2//TIMP3//SERPING1//ITIH5//CAST//SERPINH1//PTT…
GO:0045664	regulation of neuron differentiation	Biological process	74	399	1954	16119	1.52993	0.000113349	0.000763254	3.94558	0.037871	DISC1//FES//ITGB1//LTK//BCL11A//PRKD1//PTK7//UTRN//SCARF1//SNAPIN//IL15RA//LGALS1//PTPRG//VIM//EDNRB//NKX6-1//SLIT2//HEY2//DLL1//HES1//JAG1//DTX1//ZHX2//ID2//ISL1//RHOA//NOTCH3//CTDSP1//NR2E1//IRX3//CALR//HMG20B//ADRA2C//EPO//HEYL//IL6//MEF2C//RARA//RARB//CXCL12//BMP4//SOX11//TCF3//ZEB1//TGIF1//TIMP2//FN1//ILK//TNFRSF12A//TRPV2//NOTCH1//SOX9//LPAR3//STK24//LZTS1//NEDD4//BMPR2//VEGFA//NRP1//SEMA5A…
GO:0034976	response to endoplasmic reticulum stress	Biological process	34	146	1954	16119	1.92105	0.000117874	0.000792745	3.92858	0.0174002	HSPA5//VIMP//TP53//PDIA6//GFPT1//LMNA//ATF3//C19ORF10//DNAJC3//SHC1//HSP90B1//XBP1//CALR//MBTPS1//HERPUD1//PPP1R15A//DERL2//CCND1//STC2//PML//BAX//TNFRSF10B//JUN//CEBPB//OS9//FAM129A//ERP44//PDIA3//P4HB//CREB3L2//THBS1//TMX1//TXNDC5//PDIA4
GO:0034101	erythrocyte homeostasis	Biological process	27	106	1954	16119	2.10122	0.000119071	0.00079981	3.92419	0.0138178	EPAS1//HCLS1//INHBA//SMAD5//RPS14//RPS19//BMP4//TAL1//KLF2//EPB42//EPO//ID2//CDK6//LMO2//MAFB//ETS1//GATA2//HMGB2//INPP5D//CITED2//RPS6//TGFBR3//VEGFA//HMOX1//HOXB6//AXL//RPS24
GO:0022407	regulation of cell-cell adhesion	Biological process	25	95	1954	16119	2.17085	0.000119808	0.000803132	3.92151	0.0127943	LEF1//PODXL//TGFB1//FSTL3//CITED2//ITGA6//ITGAL//MYO10//ADA//CCL5//PIEZO1//MYADM//KLF4//GCNT2//TNF//LGALS1//FXYD5//CX3CL1//C1QTNF1//PRKG1//ASS1//CXCL12//RGCC//EFNA5//NRARP
GO:0060560	developmental growth involved in morphogenesis	Biological process	35	152	1954	16119	1.89949	0.000119859	0.000803132	3.92133	0.017912	NOTCH1//PTK7//EVC//RARA//RARB//THBS1//THBS3//NPPC//NKX6-1//BCL11A//SLIT2//FN1//ILK//TNFRSF12A//TRPV2//LPAR3//ITGB1//NDN//LAMB2//CXCL12//BMPR2//VEGFA//NRP1//SEMA5A//SEMA3F//SMO//NRP2//TMTC3//BMP4//SOX9//TFAP2C//TGFB1//SLC12A2//SIX1//TBX2
GO:0032320	positive regulation of Ras GTPase activity	Biological process	56	282	1954	16119	1.63815	0.000121588	0.000813714	3.91511	0.0286592	FARP1//DLC1//CDC42EP2//AKAP13//FGD4//ARHGEF19//DOCK11//FGD5//PLEKHG4B//ERBB2//JUN//AGRN//ARHGEF37//GMIP//EPS8L1//FGD6//PLEKHG1//RASGRF2//ARHGEF28//ARAP3//EPS8L2//PLEKHG2//THY1//ARHGAP10//SH3BGRL3//ARHGEF1//ARHGAP29//ARHGEF10//DENND3//TBC1D2B//TBC1D1//RABGAP1//TBC1D22A//TBC1D26//RIN2//DENND2D//RGL3//RCBTB2//RAPGEF3//RASGRP3//SIPA1//RAPGEF5//CCL26//VAV3//DOCK2//S100A10//SYDE1//EPHA2//RHOG//ARHGAP24…
GO:2001234	negative regulation of apoptotic signaling pathway	Biological process	38	170	1954	16119	1.84395	0.00012225	0.000817144	3.91275	0.0194473	GPX1//HGF//HMGB2//HMOX1//NOS3//SERPINE1//BMP5//BRCA1//TNFAIP3//CD74//HSPB1//EPO//YBX3//CXCL12//TPT1//VIMP//BDKRB2//RRM2B//YAP1//DAB2//ITGA6//LGALS3//LMNA//SH3RF1//RELA//THBS1//NRP1//COL2A1//CTNNA1//EYA1//UNC5B//MCL1//CX3CL1//TERT//TNF//IVNS1ABP//BAX//BMF
GO:0051960	regulation of nervous system development	Biological process	98	563	1954	16119	1.43592	0.00012321	0.000822558	3.90935	0.0501535	DISC1//SMO//VEGFA//CTNNA1//TGFB1//TP53//SIX1//FES//ITGB1//LTK//BCL11A//PRKD1//PTK7//UTRN//SCARF1//SNAPIN//IL15RA//LGALS1//PTPRG//VIM//RELA//EDNRB//NKX6-1//SLIT2//RARA//RARB//TG//TNFRSF21//PARD3//HEY2//DLL1//HES1//EYA1//ZFHX3//S1PR5//JAG1//DTX1//ZHX2//ID2//ISL1//RHOA//NOTCH3//CTDSP1//NR2E1//IRX3//CALR//HMG20B//ADRA2C//EPO//HEYL//IL6//MEF2C//CXCL12//BMP4//SOX11//TCF3//ZEB1//TGIF1//TIMP2//FN1//ILK//…
GO:0045165	cell fate commitment	Biological process	50	244	1954	16119	1.69042	0.00012339	0.000822752	3.90872	0.0255885	ITGB1//NOTCH1//SMO//SOX9//JAG1//GATA2//DLL1//MCL1//NOTCH4//SIX1//SMAD5//STAT6//TCF3//TP53//BMP4//SOX17//KLF4//EYA2//MEF2C//TBX2//JAG2//SOSTDC1//ISL1//TFAP2C//DLX1//NKX6-1//DUSP6//HES1//BMPR1A//EPAS1//ID2//NOTCH3//EYA1//SOX18//RARA//TAL1//DLL4//NR2F2//IL6//NRP1//HEY2//KDR//MITF//PML//PPARG//PRDM1//TGFB1I1//NR2E1//WNT10B//TBX19
GO:0050709	negative regulation of protein secretion	Biological process	15	44	1954	16119	2.81224	0.000125225	0.000833969	3.90231	0.00767656	TNF//LRRC32//RGCC//IL6//SRGN//TNFRSF4//GAS6//NR1H3//CD34//F2R//ANXA1//ANXA4//TNFRSF21//RHBDF1//RHBDF2
GO:0070169	positive regulation of biomineral tissue development	Biological process	13	35	1954	16119	3.064	0.000130302	0.00086672	3.88505	0.00665302	SMAD3//MEF2C//ATRAID//FAM20C//BMP4//BMPR1A//BMPR2//TGFB1//TGFB3//WNT10B//CD276//PKDCC//LTF
GO:0051169	nuclear transport	Biological process	71	381	1954	16119	1.53726	0.000133063	0.000884008	3.87594	0.0363357	SEC61B//NFKBIA//RBM22//BCL3//TGFB1//TNF//TP53//AKR1C3//TACC3//MDFI//TXNIP//PDIA3//RANBP17//PTTG1IP//NXF1//CPSF3//NXF3//SRSF6//IPO11//RPL23//EGR2//CALR//JUN//PML//TGFB3//F2R//HES1//JAK3//TRIP6//WRN//CDKN1A//GAS6//PDE2A//TMEM173//IL6//TNFRSF1A//LMNA//EGFR//BAMBI//SMAD3//SEMA5A//WWTR1//UACA//SMN2//SMO//HYAL2//PKIG//MDFIC//EDA//RHOA//IL18R1//LITAF//MBTPS1//CD36//FLNA//HCLS1//INPP4B//IER3//NEDD4//CDKN…
GO:1901699	cellular response to nitrogen compound	Biological process	86	482	1954	16119	1.47185	0.000134205	0.000887995	3.87223	0.0440123	NR1H4//TCIRG1//EIF4EBP1//EIF4EBP2//FOXO1//RHOQ//SHC2//GRB10//IDE//IGF2//INSR//NRAS//PDK4//RPTOR//RPS6//SHC1//FGF18//ATP6V0E1//CEBPB//COL1A1//COL1A2//COL3A1//COL4A1//COL4A6//COL5A2//CYBA//EGFR//SH3BP4//MMP2//ASS1//ZEB1//TNF//SMAD3//EGR1//GFPT1//GHRHR//INHBB//PPARG//VIMP//RAB13//SLC2A4//HDAC9//MEF2C//RELA//SOCS3//PXN//SOCS2//JAK3//PTPN6//RIPK2//SLC8A1//CASQ2//MSX1//TH//HSP90B1//RAPGEF3//EGR2//IGFBP…
GO:0044319	wound healing, spreading of cells	Biological process	8	15	1954	16119	4.39959	0.000134313	0.000887995	3.87188	0.00409417	COL5A1//ITGA5//ARHGAP24//AJUBA//ACVRL1//CYR61//PARD3//DDR1
GO:0090049	regulation of cell migration involved in sprouting angiogenesis	Biological process	8	15	1954	16119	4.39959	0.000134313	0.000887995	3.87188	0.00409417	HDAC7//VEGFA//HDAC9//NOTCH1//DLL4//MMRN2//KLF4//NR2E1
GO:0090505	epiboly involved in wound healing	Biological process	8	15	1954	16119	4.39959	0.000134313	0.000887995	3.87188	0.00409417	COL5A1//ITGA5//ARHGAP24//AJUBA//ACVRL1//CYR61//PARD3//DDR1
GO:0031100	organ regeneration	Biological process	16	49	1954	16119	2.69363	0.000134592	0.00088823	3.87098	0.00818833	CDKN1A//ADM//EIF4A1//GAS6//HGF//IGF2R//PGF//PPARG//AXL//CCND1//CXCL12//TEK//TGFB1//TGFBR2//TGFBR3//C5AR1
GO:0006275	regulation of DNA replication	Biological process	29	118	1954	16119	2.02735	0.000134674	0.00088823	3.87072	0.0148414	S100A11//TGFB1//TGFB3//TP53//CDC6//CDT1//PML//PIF1//CDK2//TIPIN//EGFR//EPO//IL6//INSR//JUN//KITLG//PDGFA//PDGFB//SHC1//TNFAIP1//UCN//OBFC1//CALR//PARM1//PPARG//BMP4//BMP5//ID3//ACVRL1
GO:0042063	gliogenesis	Biological process	40	183	1954	16119	1.80311	0.000137439	0.000905373	3.86189	0.0204708	CSPG4//NDN//NR2E1//DTX1//NOTCH1//CDK6//LAMC3//LAMB2//VIM//GSN//ID2//SOX11//CD9//SOX4//EGR2//RELA//HES1//RHOA//LEF1//ILK//POU3F1//PARD3//ARHGEF10//NDRG1//MMP14//CCL3//NKX6-1//EGFR//EGR1//ERBB2//SOX9//CLCF1//TNFRSF21//PPARG//CXCR4//DLX1//TAL1//PRKCH//MXRA8//ANXA1
GO:0045580	regulation of T cell differentiation	Biological process	25	96	1954	16119	2.14824	0.000143609	0.00094488	3.84282	0.0127943	GIMAP5//ZEB1//BMP4//CDKN2A//ERBB2//ADA//IL7R//DTX1//NRARP//CD74//ZAP70//SOX13//LCK//IRF1//LILRB2//IL4R//JAK3//RIPK2//IL6//RARA//PNP//TGFBR2//SPINK5//HLA-DOA//CD2
GO:0071706	tumor necrosis factor superfamily cytokine production	Biological process	22	80	1954	16119	2.26854	0.000150433	0.000988588	3.82266	0.011259	LTF//ZFP36//MAPKAPK2//IRAK3//GAS6//AXL//VIMP//RARA//TNFAIP3//CD34//NOD1//ISL1//NFATC4//CCL3//TNFRSF1A//RIPK2//CD2//CD14//CD36//HSPB1//THBS1//BCL3
GO:0000060	protein import into nucleus, translocation	Biological process	14	40	1954	16119	2.88723	0.000151923	0.000995981	3.81838	0.00716479	CDKN1A//GAS6//PDE2A//TMEM173//IL6//TNFRSF1A//SEC61B//NFKBIA//RBM22//BCL3//TGFB1//TNF//TP53//AKR1C3
GO:0032330	regulation of chondrocyte differentiation	Biological process	14	40	1954	16119	2.88723	0.000151923	0.000995981	3.81838	0.00716479	ADAMTS7//LTBP3//RARB//BMP4//SOX9//ADAMTS12//LOXL2//SMAD3//RELA//FGF18//PKDCC//ACVRL1//CTGF//MAF
GO:2001056	positive regulation of cysteine-type endopeptidase activity	Biological process	29	119	1954	16119	2.01032	0.000157771	0.00103308	3.80197	0.0148414	CDKN2A//NOD1//DLC1//EGLN3//DAP//F2R//CARD8//IFI27//LCK//SMAD3//RPS27L//PML//PPARG//BAX//TNF//CASP1//CASP8//TNFSF10//TNFRSF10B//CASP7//BCAP31//CTGF//GPER1//CYR61//RHOA//MYC//UACA//PPM1F//IFI16
GO:0002768	immune response-regulating cell surface receptor signaling pathway	Biological process	66	350	1954	16119	1.55557	0.000158765	0.00103834	3.79925	0.0337769	LILRB2//RFTN1//PRKD2//TNFRSF21//HLA-DQB1//HLA-DRA//HLA-DRB1//INPP5D//LCK//LCP2//NFKBIA//PDE4D//PLCG2//RELA//THY1//VASP//ZAP70//RIPK2//CD3E//CD247//CD4//CD300A//ADA//CDKN1A//VAV3//EGFR//ERBB2//FOXO1//FOS//NR4A1//JUN//MAP3K1//KITLG//MOV10//NFATC1//NFATC2//NRAS//PDGFA//PDGFB//PDGFRB//SHC1//FGF18//ARPC5//ARPC3//ARPC2//WASF2//FGR//ABL1//MYO1C//MYO10//ACTB//ACTG1//WIPF1//YES1//C5AR1//SPG21//NFAM1//MEF2…
GO:0006198	cAMP catabolic process	Biological process	9	19	1954	16119	3.90753	0.000163752	0.00106248	3.78581	0.00460594	RAPGEF3//PDE7B//PDE2A//PDE3A//PDE4C//PDE4D//PDE8A//PDE1B//PDE8B
GO:0007184	SMAD protein import into nucleus	Biological process	9	19	1954	16119	3.90753	0.000163752	0.00106248	3.78581	0.00460594	WWTR1//RBPMS//DAB2//BMP4//BMPR1A//TGFB1//TGFB3//JUN//PML
GO:0048846	axon extension involved in axon guidance	Biological process	9	19	1954	16119	3.90753	0.000163752	0.00106248	3.78581	0.00460594	CXCL12//BMPR2//VEGFA//NRP1//SEMA5A//SEMA3F//SMO//NRP2//SLIT2
GO:1902284	neuron projection extension involved in neuron projection guidance	Biological process	9	19	1954	16119	3.90753	0.000163752	0.00106248	3.78581	0.00460594	CXCL12//BMPR2//VEGFA//NRP1//SEMA5A//SEMA3F//SMO//NRP2//SLIT2
GO:0001937	negative regulation of endothelial cell proliferation	Biological process	11	27	1954	16119	3.3608	0.000164206	0.00106248	3.78461	0.00562948	ENG//VASH1//SULF1//RGCC//PTPRM//SPARC//NR2F2//THBS1//CAV1//CAV2//ACVRL1
GO:0003170	heart valve development	Biological process	11	27	1954	16119	3.3608	0.000164206	0.00106248	3.78461	0.00562948	GJA5//SOX9//EFNA1//NOTCH1//HEYL//CYR61//TBX5//SOX4//JAG1//HEY2//MEF2C
GO:0030224	monocyte differentiation	Biological process	11	27	1954	16119	3.3608	0.000164206	0.00106248	3.78461	0.00562948	INPP5D//MYC//JUN//IFI16//MEF2C//MYH9//PDE2A//PDE1B//PPARG//BMP4//VEGFA
GO:0030947	regulation of vascular endothelial growth factor receptor signaling pathway	Biological process	11	27	1954	16119	3.3608	0.000164206	0.00106248	3.78461	0.00562948	NEDD4//MMRN2//PRKD2//GRB10//ITGA5//VEGFA//VEGFB//FGF18//MYOF//TMEM204//FZD4
GO:2000826	regulation of heart morphogenesis	Biological process	11	27	1954	16119	3.3608	0.000164206	0.00106248	3.78461	0.00562948	BMP4//HES1//ISL1//NOTCH1//EYA1//SIX1//TBX5//TBX2//FOXC1//SOX9//SMO
GO:0007409	axonogenesis	Biological process	93	533	1954	16119	1.43936	0.000166716	0.00107744	3.77802	0.0475947	MYL12B//MYL9//CAP1//B3GNT2//AP2S1//COL2A1//COL3A1//COL4A1//COL4A2//COL5A1//COL5A2//COL6A2//COL6A3//EFNA1//EFNA5//EFNB1//EFNB2//EGFR//ERBB2//UNC5B//FES//PLXND1//FLRT2//ABL1//APBB2//ITGA1//ITGA5//ITGA9//ITGB1//AGRN//KCNQ3//RHOA//RHOC//RHOG//LAMB1//LAMB2//LAMC1//MET//MYH9//MYH11//MYL6//MYO10//NRAS//COL5A3//PLXNA2//NTN4//ACTB//RRAS//SEMA3F//ACTG1//TRPC3//TRPC6//TYROBP//VASP//EZR//CACNA1C//CACNB1//SEM…
GO:0071230	cellular response to amino acid stimulus	Biological process	15	45	1954	16119	2.74974	0.000166973	0.00107783	3.77735	0.00767656	CEBPB//COL1A1//COL1A2//COL3A1//COL4A1//COL4A6//COL5A2//CYBA//EGFR//SH3BP4//MMP2//ASS1//RPTOR//ZEB1//TNF
GO:0070301	cellular response to hydrogen peroxide	Biological process	20	70	1954	16119	2.35692	0.000168132	0.00108403	3.77435	0.0102354	GPX1//GPX3//DUOX2//TPO//PXDN//HGF//MET//IL18BP//KLF2//ETS1//FXN//ANXA1//IL6//AQP1//AXL//RELA//STAT6//TNFAIP3//TRPC6//KLF4
GO:0055007	cardiac muscle cell differentiation	Biological process	23	86	1954	16119	2.20619	0.000169957	0.0010945	3.76966	0.0117707	MYH11//VEGFA//TCAP//OBSL1//PDGFRB//MEF2C//RARA//RARB//RXRA//SLC8A1//FHL2//HEY2//LMNA//BMP4//BVES//COL14A1//EFNB2//SIK1//CBY1//ITGB1//TBX5//IFT88//CALR
GO:0043547	positive regulation of GTPase activity	Biological process	83	465	1954	16119	1.47244	0.000172059	0.00110673	3.76432	0.042477	RASA3//RASAL3//RASAL1//IQGAP1//RASAL2//RAPGEF5//FARP1//DLC1//CDC42EP2//AKAP13//FGD4//ARHGEF19//DOCK11//FGD5//PLEKHG4B//ERBB2//JUN//AGRN//ARHGEF37//GMIP//EPS8L1//FGD6//PLEKHG1//RASGRF2//ARHGEF28//ARAP3//EPS8L2//PLEKHG2//THY1//ARHGAP10//SH3BGRL3//ARHGEF1//ARHGAP29//ARHGEF10//DENND3//TBC1D2B//TBC1D1//RABGAP1//TBC1D22A//TBC1D26//RIN2//DENND2D//RGL3//RCBTB2//RAPGEF3//RASGRP3//SIPA1//CCL26//VAV3//DOCK2…
GO:0001886	endothelial cell morphogenesis	Biological process	7	12	1954	16119	4.81205	0.000172984	0.00111007	3.76199	0.0035824	CLIC4//ID1//MET//NOTCH4//HEG1//COL18A1//PLOD3
GO:0033631	cell-cell adhesion mediated by integrin	Biological process	7	12	1954	16119	4.81205	0.000172984	0.00111007	3.76199	0.0035824	ADA//PODXL//CCL5//PIEZO1//NPNT//ITGA5//ITGB1
GO:0006469	negative regulation of protein kinase activity	Biological process	40	185	1954	16119	1.78362	0.000175538	0.00112513	3.75563	0.0204708	SPRED1//DUSP1//DUSP6//DUSP7//SPRED2//DUSP22//RGS3//RGS4//CAV1//IRAK3//CD300A//PTPN6//RGS2//BMP4//SPRY4//HYAL2//PDCD4//PPM1F//CDKN1A//CDKN2A//FBXO7//LATS2//NR2F2//CDKN1C//CDKN2B//PKIG//ABL1//HSPB1//LRP5//FABP4//WWTR1//TRIB2//IL6//ILK//GADD45B//TESC//DNAJC3//THY1//SOCS3//GMFG
GO:0010463	mesenchymal cell proliferation	Biological process	16	50	1954	16119	2.63975	0.000175875	0.00112597	3.7548	0.00818833	FOXF1//KDR//LRP5//MYC//PDGFA//PRRX1//BMPR1A//SMO//SOX9//TGFBR2//VEGFA//TP63//ZEB1//BMP4//SIX1//MSX1
GO:0071901	negative regulation of protein serine/threonine kinase activity	Biological process	28	114	1954	16119	2.02613	0.000176271	0.00112719	3.75382	0.0143296	SPRED1//DUSP1//DUSP6//DUSP7//SPRED2//DUSP22//RGS3//RGS4//CAV1//IRAK3//CD300A//PTPN6//RGS2//BMP4//SPRY4//HYAL2//PDCD4//CDKN1A//CDKN2A//FBXO7//LATS2//NR2F2//CDKN1C//CDKN2B//PKIG//ABL1//HSPB1//LRP5
GO:0002224	toll-like receptor signaling pathway	Biological process	33	143	1954	16119	1.90367	0.000176955	0.00113023	3.75214	0.0168884	TNIP1//NOD1//IRAK3//DUSP6//DUSP7//FOS//JUN//MEF2C//MAP3K1//NFKB2//NFKBIA//IRAK4//RELA//RIPK2//MAPKAPK2//CD14//CD36//BIRC2//IRF3//UBE2D2//CASP8//IRF1//TNIP2//TNFAIP3//RFTN1//UNC93B1//ITGB2//NR1H3//LTF//CNPY3//CTSK//LGMN//HSP90B1
GO:0006816	calcium ion transport	Biological process	62	325	1954	16119	1.5737	0.000177866	0.00113473	3.74991	0.0317298	ORAI1//PML//EPO//GIMAP5//TRPC3//CAV1//CLIC2//PDE4D//CASQ2//SLC8A1//CACNA1C//CCL3//F2R//LCK//PLCG2//PTPN6//TGFB1//FCRL5//EDNRA//GPER1//BAX//THY1//GNAI2//RHOA//SLN//LILRB2//NOS3//LPAR3//MCHR1//MYLK//CCL5//TRPC6//FKBP1A//CTGF//SLC24A4//TMEM37//TRPM6//PKD1L1//RASA3//PANX1//GAS6//ATP2A3//PDE2A//TRPV2//TRPM4//CACNB1//CACNA1H//ATP2C2//LGALS3//PDGFB//PDGFRB//CXCL12//UCN//SPINK1//STC2//CALCRL//RAMP2//RAMP…
GO:0071214	cellular response to abiotic stimulus	Biological process	48	235	1954	16119	1.68495	0.000180829	0.00115228	3.74273	0.024565	NEDD4//CNN2//COL1A1//CYBA//EDNRA//EGFR//EGR1//ENG//IGF2//AQP1//IRF1//ITGB1//LTBR//MAP3K1//PDE2A//SOX9//TNFRSF1A//CASP1//CASP8//TNFRSF10B//MYC//NFATC4//PTPRK//BAX//TP53//RHBDD1//TP63//SIPA1//DDB2//ADSSL1//WNT10B//HYAL1//SLC2A4//EPO//YBX3//RCSD1//XRCC5//MYLK//ADIRF//CDKN1A//INTS7//IFI16//MGMT//YAP1//WRN//CRIP1//HYAL2//BDKRB2
GO:0002053	positive regulation of mesenchymal cell proliferation	Biological process	13	36	1954	16119	2.97889	0.00018148	0.00115508	3.74117	0.00665302	MYC//SIX1//FOXF1//KDR//LRP5//PDGFA//PRRX1//BMPR1A//SMO//SOX9//TGFBR2//VEGFA//TP63
GO:0042475	odontogenesis of dentin-containing tooth	Biological process	22	81	1954	16119	2.24053	0.000183203	0.00116469	3.73707	0.011259	BMP4//IFT88//FAM20A//FAM20C//SLC24A4//ITGA6//ADM//CTNNA1//DLX1//EDA//FOXC1//SOSTDC1//HDAC1//JAG2//MSX1//LEF1//BAX//BMPR1A//SMO//BSG//CA2//TP63
GO:0003006	developmental process involved in reproduction	Biological process	103	604	1954	16119	1.40674	0.000186226	0.00118253	3.72996	0.0527124	CTNNA1//FANCF//FOXC1//INHBA//INHBB//KDR//MMP14//MMP19//BAX//VEGFA//ZFX//NOS3//ADAMTS1//PDE3A//PABPC1L//PVRL2//SMAD5//SMAD9//BMPR1A//ADA//DCN//MET//PPARG//RPS6//VWF//CITED2//CEBPB//EGFR//EPAS1//GATA2//PDGFB//SLC8A1//TMED2//RXRA//PRDM1//NR2F2//RARA//CXCL12//BMP4//CXCR4//SIX5//JAM3//ZMYND15//IFT88//HMGB2//IRX5//FRZB//SMO//FZD8//FSTL3//PRDX4//KCNQ1//KITLG//SOX9//TFAP2C//ARID5B//YBX3//AKR1C3//TNFSF10/…
GO:0033673	negative regulation of kinase activity	Biological process	42	198	1954	16119	1.74984	0.000190801	0.00121018	3.71942	0.0214944	SPRED1//DUSP1//DUSP6//DUSP7//SPRED2//DUSP22//RGS3//RGS4//CAV1//CDKN2A//FABP4//WWTR1//TRIB2//HSPB1//IL6//ILK//GADD45B//TESC//DNAJC3//THY1//SOCS3//GMFG//PPM1F//IRAK3//CD300A//PTPN6//RGS2//BMP4//SPRY4//HYAL2//PDCD4//CDKN1A//FBXO7//LATS2//NR2F2//CDKN1C//CDKN2B//PKIG//ABL1//LRP5//PPP2R5A//AJUBA
GO:0001952	regulation of cell-matrix adhesion	Biological process	21	76	1954	16119	2.27939	0.000195979	0.00124014	3.70779	0.0107472	CDKN2A//THBS1//CDH13//CDK6//EMP2//ILK//PLEKHA2//UTRN//CD36//EFNA5//KDR//SMAD3//S100A10//TEK//VEGFA//PPM1F//MMP14//ACVRL1//PLAU//SERPINE1//DDR1
GO:0002687	positive regulation of leukocyte migration	Biological process	21	76	1954	16119	2.27939	0.000195979	0.00124014	3.70779	0.0107472	IL6//PLVAP//CMKLR1//RARRES2//CCL5//THBS1//VEGFA//VEGFB//LGALS3//TNF//EDN1//EDNRA//CD74//SERPINE1//CXCL12//TNFRSF14//CCL3//GAS6//CALR//SELE//SELP
GO:0050680	negative regulation of epithelial cell proliferation	Biological process	27	109	1954	16119	2.04339	0.00019649	0.00124193	3.70666	0.0138178	ENG//VASH1//SULF1//RGCC//PTPRM//SPARC//NR2F2//THBS1//CAV1//CAV2//ACVRL1//EFNB2//INTU//PTPRK//LIMS1//LIMS2//CDK6//CDKN1C//CDKN2B//MEF2C//BMP4//SOX9//TGFB1//TGFBR3//WNT10B//IFT88//RUNX3
GO:0001657	ureteric bud development	Biological process	25	98	1954	16119	2.1044	0.000204149	0.00128736	3.69005	0.0127943	EYA1//NPNT//ILK//MYC//PGF//SIX1//BMP4//SOX9//DCHS1//HES1//TACSTD2//SMO//TGFB1//VEGFA//FOXC1//ARG2//SMAD3//SMAD5//SMAD6//SMAD9//TSHZ3//RARA//RARB//SDC1//SLIT2
GO:0002761	regulation of myeloid leukocyte differentiation	Biological process	25	98	1954	16119	2.1044	0.000204149	0.00128736	3.69005	0.0127943	KITLG//RARA//RUNX1//HCLS1//LEF1//TESC//GATA2//INHBA//ID2//CASP8//INPP5D//MYC//JUN//MITF//LRRC17//FSTL3//CCL3//INPP4B//FOS//KLF10//TNF//CA2//TAL1//TYROBP//LTF
GO:0010038	response to metal ion	Biological process	50	249	1954	16119	1.65647	0.000207157	0.00130483	3.6837	0.0255885	CASQ2//FXN//CCND1//CYBRD1//ABCG2//D2HGDH//CRIP1//HAAO//LCK//ASS1//TH//VCAM1//CA2//IGFBP2//SPARC//BSG//CASP8//THBS1//CD14//SLC40A1//HMOX1//CACNA1H//LOXL2//PAM//SOD3//TXNIP//S100A16//DUSP1//EGFR//ANXA11//IL6//NEDD4//SDC1//TRPC3//CAV1//FSTL3//GSN//AKR1C3//FOS//CLIC4//JUN//MEF2C//IQGAP1//AQP1//FABP4//ID2//NFATC4//PPARG//CALR//NDRG1
GO:0050714	positive regulation of protein secretion	Biological process	26	104	1954	16119	2.06231	0.000218457	0.00137283	3.66063	0.013306	TNFRSF14//FGR//CLEC4E//RGCC//IRF3//TNF//CD14//PANX1//CASP1//CARD8//IFNAR1//CCL3//IL6//TNFRSF4//IL4R//CD276//CD34//CD2//F2R//HYAL2//CD58//GOLPH3L//TGFB1//TGFB3//SYTL4//RPH3AL
GO:1901654	response to ketone	Biological process	26	104	1954	16119	2.06231	0.000218457	0.00137283	3.66063	0.013306	NR1H3//RAMP2//TXNIP//CLDN4//FOS//FOSL2//RELA//TGFB1//TGFB3//THBS1//CAV1//DUSP1//EDN1//EPO//CALR//EGFR//TGFBR3//DCPS//CDKN1A//CCND1//TH//IGFBP7//SLIT2//GAS6//AQP1//ASS1
GO:0033627	cell adhesion mediated by integrin	Biological process	15	46	1954	16119	2.68997	0.000220265	0.00138102	3.65705	0.00767656	EFNA1//EPHA2//PLAU//TESC//SERPINE1//PTPN6//NPNT//ITGA5//ITGB1//ADA//PODXL//CCL5//PIEZO1//ITGA11//ITGA6
GO:0072080	nephron tubule development	Biological process	15	46	1954	16119	2.68997	0.000220265	0.00138102	3.65705	0.00767656	HEYL//DLL1//JAG1//NOTCH1//IRX2//IRX3//IRX1//MEF2C//SIX1//AQP1//HES1//SOX9//YAP1//WWTR1//PROM1
GO:0031214	biomineral tissue development	Biological process	30	127	1954	16119	1.94864	0.000221581	0.00138767	3.65447	0.0153531	CYP27B1//SBNO2//DUOX2//PTH1R//KLF10//CLEC3B//PKDCC//MGP//SMAD3//MEF2C//ATRAID//FAM20C//BMP4//BMPR1A//BMPR2//TGFB1//TGFB3//WNT10B//CD276//ECM1//LTBP3//SRGN//CCL3//SOX9//COL1A1//ANO6//FAM20A//GAS6//ALPL//LTF
GO:2000241	regulation of reproductive process	Biological process	22	82	1954	16119	2.21321	0.000222113	0.00138941	3.65343	0.011259	NOX5//B4GALT1//SPINK1//INHBA//INHBB//PLAT//PDE3A//PDE5A//EDNRB//ADA//TPST2//SULF1//BMP4//RXRA//NOTCH1//NPPC//TIMP1//CITED2//SOX9//PRDX4//CACNA1H//RUNX1
GO:0043588	skin development	Biological process	64	341	1954	16119	1.54824	0.00022715	0.0014193	3.64369	0.0327533	EGFR//INHBA//PDGFA//SOX18//TNFRSF19//RELA//ALX4//SOX9//TFAP2C//LDB2//CELSR1//AGPAT2//CTGF//EMP1//INSR//KRT17//LAMA3//STS//PLOD1//IFT88//JAG2//NOTCH1//SPINK5//HDAC1//KLF4//YAP1//TXNIP//JAG1//EPHA2//CLIC4//LATS2//INTU//ANXA1//POU3F1//TP63//AKR1C3//SOSTDC1//IGFBP5//SMO//RUNX1//RUNX3//HES1//COL1A1//COL1A2//BMP4//HEY2//DLL1//SRSF6//CYP27B1//PRKCH//PLOD3//TNF//WNT10B//MYO7A//EDA//CLDN4//COL3A1//COL5A1/…
GO:0007159	leukocyte cell-cell adhesion	Biological process	16	51	1954	16119	2.58799	0.000227739	0.00141973	3.64256	0.00818833	ITGB1//SELE//SELP//TNF//VCAM1//ZAP70//ASS1//CXCL12//TNIP1//CD209//ITGA5//ITGAL//ITGB2//MSN//CCL5//EZR
GO:0048741	skeletal muscle fiber development	Biological process	16	51	1954	16119	2.58799	0.000227739	0.00141973	3.64256	0.00818833	ID3//ZFHX3//NOTCH1//BMP4//SOX9//TGFB1//IGFBP3//ILK//MEF2C//BOC//HDAC9//HDAC4//GPX1//SMO//WNT10B//CAV2
GO:0045740	positive regulation of DNA replication	Biological process	17	56	1954	16119	2.50423	0.000228927	0.00142551	3.6403	0.0087001	CDK2//BMP4//BMP5//EGFR//EPO//IL6//INSR//JUN//KITLG//PDGFA//PDGFB//SHC1//TGFB3//TNFAIP1//UCN//OBFC1//CALR
GO:0008217	regulation of blood pressure	Biological process	35	157	1954	16119	1.839	0.000234623	0.00145931	3.62963	0.017912	ADRA1D//ACE//ENPEP//ANPEP//MANF//TPM1//NCALD//ENG//PRCP//BMPR2//IER3//ECE1//EDN1//NOS3//GAS6//PDGFB//F2R//CYBA//UCN//ID2//PDE4D//RAMP2//COL1A2//EDNRA//EDNRB//GUCY1A3//HMOX1//LRP5//PPARG//AGTRAP//ACTA2//SGK1//CACNA1C//ACVRL1//CD34
GO:0006907	pinocytosis	Biological process	8	16	1954	16119	4.12462	0.000240095	0.00148826	3.61962	0.00409417	DOCK2//SNX33//MAPKAPK2//ACTN4//NR1H3//CAV1//DAB2//EHD4
GO:0090504	epiboly	Biological process	8	16	1954	16119	4.12462	0.000240095	0.00148826	3.61962	0.00409417	COL5A1//ITGA5//ARHGAP24//AJUBA//ACVRL1//CYR61//PARD3//DDR1
GO:2000136	regulation of cell proliferation involved in heart morphogenesis	Biological process	8	16	1954	16119	4.12462	0.000240095	0.00148826	3.61962	0.00409417	HES1//ISL1//NOTCH1//EYA1//SIX1//TBX5//BMP4//SOX9
GO:0072163	mesonephric epithelium development	Biological process	25	99	1954	16119	2.08314	0.000242153	0.00149762	3.61591	0.0127943	FOXC1//NPNT//ARG2//SMAD3//SMAD5//SMAD6//SMAD9//TSHZ3//RARA//RARB//SDC1//SIX1//BMP4//TGFB1//SLIT2//EYA1//ILK//MYC//PGF//SOX9//DCHS1//HES1//TACSTD2//SMO//VEGFA
GO:0072164	mesonephric tubule development	Biological process	25	99	1954	16119	2.08314	0.000242153	0.00149762	3.61591	0.0127943	FOXC1//NPNT//ARG2//SMAD3//SMAD5//SMAD6//SMAD9//TSHZ3//RARA//RARB//SDC1//SIX1//BMP4//TGFB1//SLIT2//EYA1//ILK//MYC//PGF//SOX9//DCHS1//HES1//TACSTD2//SMO//VEGFA
GO:0006909	phagocytosis	Biological process	41	194	1954	16119	1.74339	0.000245429	0.00151616	3.61007	0.0209826	MYO7A//MFGE8//CD36//ARPC5//ARPC3//ARPC2//WASF2//VAV3//FGR//ABL1//MYO1C//MYO10//PLCG2//ACTB//ACTG1//WIPF1//YES1//CD247//NR1H3//PDIA6//GAS6//AXL//RARA//TGM2//TXNDC5//THBS1//PEAR1//SCARB1//CNN2//TGFB1//LMAN2//DOCK2//GATA2//CALR//CD300A//RAB20//CD93//ELMOD2//ANXA11//ELMO3//CD14
GO:0001954	positive regulation of cell-matrix adhesion	Biological process	13	37	1954	16119	2.89838	0.000248982	0.00153637	3.60383	0.00665302	KDR//SMAD3//S100A10//TEK//VEGFA//PPM1F//CDH13//CDK6//EMP2//ILK//PLEKHA2//UTRN//CD36
GO:0031175	neuron projection development	Biological process	129	793	1954	16119	1.34193	0.000251729	0.00155157	3.59907	0.0660184	NOTCH1//PARD3//FZD8//LPPR4//MYL12B//MYL9//CAP1//B3GNT2//AP2S1//COL2A1//COL3A1//COL4A1//COL4A2//COL5A1//COL5A2//COL6A2//COL6A3//EFNA1//EFNA5//EFNB1//EFNB2//EGFR//ERBB2//UNC5B//FES//PLXND1//FLRT2//ABL1//APBB2//ITGA1//ITGA5//ITGA9//ITGB1//AGRN//KCNQ3//RHOA//RHOC//RHOG//LAMB1//LAMB2//LAMC1//MET//MYH9//MYH11//MYL6//MYO10//NRAS//COL5A3//PLXNA2//NTN4//ACTB//RRAS//SEMA3F//ACTG1//TRPC3//TRPC6//TYROBP//VAS…
GO:0045639	positive regulation of myeloid cell differentiation	Biological process	20	72	1954	16119	2.29145	0.000255294	0.00157177	3.59296	0.0102354	KITLG//HCLS1//LEF1//TESC//RUNX1//ETS1//GATA2//HMGB2//ID2//INHBA//INPP5D//TAL1//CASP8//JUN//FOS//KLF10//TNF//CA2//JAG1//FES
GO:0010950	positive regulation of endopeptidase activity	Biological process	30	128	1954	16119	1.93341	0.00025642	0.00157692	3.59105	0.0153531	CDKN2A//NOD1//DLC1//EGLN3//DAP//F2R//CARD8//IFI27//LCK//SMAD3//RPS27L//PML//PPARG//BAX//TNF//CASP1//CASP8//TNFSF10//TNFRSF10B//CASP7//BCAP31//CTGF//GPER1//CYR61//RHOA//MYC//UACA//PPM1F//IFI16//PSME1
GO:0006024	glycosaminoglycan biosynthetic process	Biological process	26	105	1954	16119	2.04267	0.000257397	0.00158115	3.5894	0.013306	B3GNT2//SLC35D2//FMOD//B4GALT1//PRELP//ST3GAL1//B4GALT4//B3GNT7//CHST2//CSPG4//DCN//CHSY1//CHST15//BGN//CHPF//CHST14//NDST1//HYAL1//TGFB1//PDGFB//GPC6//GCNT2//HSPG2//AGRN//PDGFRB//SDC1
GO:0007009	plasma membrane organization	Biological process	38	176	1954	16119	1.78108	0.000259384	0.00158978	3.58606	0.0194473	MYOF//DYSF//ANO6//NDRG1//LYPLAL1//PKDCC//VAMP5//AMN//VAMP3//CXCR4//COL5A1//RAMP2//RAMP3//EHD2//MYL12A//TMED2//GAS6//ANXA2//TESC//BSG//NKD2//MYADM//RAB13//S100A10//TSPAN14//EPHA2//GPER1//ITGB1//RHOG//RHOQ//PPP2R5A//TMEM59//SNX33//SGIP1//MICALL1//DAB2//AGRN//A4GALT
GO:0048839	inner ear development	Biological process	38	176	1954	16119	1.78108	0.000259384	0.00158978	3.58606	0.0194473	JAG2//NOTCH1//SOX9//TCAP//SMO//COL2A1//COL11A1//GATA2//INSIG2//PRRX1//SOBP//SIX1//ITGA8//CELSR1//MAFB//JAG1//HES1//HEY2//DLL1//EYA1//ZEB1//MYO7A//BMP4//ATP8B1//IFT88//DCHS1//FRZB//PTK7//IGFBP7//MAF//DUOX2//PDGFA//PDGFRB//SPARC//TGFB1//TGFB3//MAPKAPK2//LPPR4
GO:0006913	nucleocytoplasmic transport	Biological process	69	376	1954	16119	1.51382	0.00026152	0.00160108	3.58249	0.0353122	SEC61B//NFKBIA//RBM22//BCL3//TGFB1//TNF//TP53//AKR1C3//TACC3//MDFI//TXNIP//PDIA3//RANBP17//PTTG1IP//NXF1//CPSF3//NXF3//SRSF6//IPO11//RPL23//EGR2//CALR//JUN//PML//TGFB3//F2R//HES1//JAK3//TRIP6//CDKN1A//GAS6//PDE2A//TMEM173//IL6//TNFRSF1A//LMNA//EGFR//BAMBI//SMAD3//SEMA5A//WWTR1//UACA//SMN2//SMO//HYAL2//PKIG//MDFIC//EDA//RHOA//IL18R1//LITAF//MBTPS1//CD36//FLNA//HCLS1//INPP4B//IER3//NEDD4//CDKN2A//P…
GO:0035904	aorta development	Biological process	10	24	1954	16119	3.43718	0.000261903	0.00160163	3.58186	0.00511771	JAG1//EYA1//PDGFRB//SIX1//TBX2//HEY2//HES1//SOX4//DLL4//MYLK
GO:0043537	negative regulation of blood vessel endothelial cell migration	Biological process	9	20	1954	16119	3.71215	0.000265795	0.00161638	3.57545	0.00460594	NOTCH1//DLL4//MMRN2//KLF4//VASH1//RGCC//TGFB1//THBS1//ACVRL1
GO:0048745	smooth muscle tissue development	Biological process	9	20	1954	16119	3.71215	0.000265795	0.00161638	3.57545	0.00460594	MYLK//TSHZ3//SIX1//BMP4//SOX9//ENG//PDGFRB//ITGA8//TP63
GO:0060216	definitive hemopoiesis	Biological process	9	20	1954	16119	3.71215	0.000265795	0.00161638	3.57545	0.00460594	TGFBR3//GATA2//HOXB3//LYL1//ZFP36L2//TAL1//TEK//RUNX1//CBFB
GO:2000209	regulation of anoikis	Biological process	9	20	1954	16119	3.71215	0.000265795	0.00161638	3.57545	0.00460594	SIK1//BRMS1//ITGA5//ITGB1//MCL1//NOTCH1//PDK4//TLE1//CAV1
GO:2000352	negative regulation of endothelial cell apoptotic process	Biological process	9	20	1954	16119	3.71215	0.000265795	0.00161638	3.57545	0.00460594	RAMP2//GAS6//KDR//SERPINE1//ANGPTL4//TEK//TNFAIP3//TNIP2//SEMA5A
GO:0045598	regulation of fat cell differentiation	Biological process	22	83	1954	16119	2.18654	0.000268117	0.00162868	3.57168	0.011259	JAG1//FOXO1//WWTR1//GATA2//GPER1//TRIB2//IL6//TGFB1//TGFB1I1//TNF//WNT10B//CEBPB//ADIRF//CMKLR1//FRZB//ID2//LRP5//PPARG//RARRES2//FNDC3B//HES1//IFT88
GO:0070838	divalent metal ion transport	Biological process	64	343	1954	16119	1.53922	0.00026864	0.00163005	3.57083	0.0327533	ORAI1//CALCRL//RAMP2//RAMP3//CYP27B1//PANX1//GJA4//NFATC1//ATP2A3//CCL3//CCL5//SLN//TPT1//TRPC3//CAV1//PML//EPO//GIMAP5//CLIC2//PDE4D//CASQ2//SLC8A1//CACNA1C//SLC39A14//MAGT1//F2R//LCK//PLCG2//PTPN6//TGFB1//FCRL5//EDNRA//GPER1//BAX//THY1//GNAI2//RHOA//LILRB2//NOS3//LPAR3//MCHR1//MYLK//TRPC6//FKBP1A//CTGF//SLC24A4//TMEM37//TRPM6//PKD1L1//RASA3//GAS6//PDE2A//TRPV2//TRPM4//CACNB1//CACNA1H//ATP2C2//L…
GO:0071260	cellular response to mechanical stimulus	Biological process	19	67	1954	16119	2.33933	0.000269867	0.00163568	3.56885	0.00972364	CNN2//COL1A1//CYBA//EDNRA//EGFR//EGR1//ENG//IGF2//AQP1//IRF1//ITGB1//LTBR//MAP3K1//PDE2A//SOX9//TNFRSF1A//CASP1//CASP8//TNFRSF10B
GO:0007566	embryo implantation	Biological process	14	42	1954	16119	2.74974	0.000273756	0.00165557	3.56264	0.00716479	TIMP1//EPO//GRN//IGFBP7//IL11RA//LAMB1//MMP2//OOEP//RXRA//BSG//TGFBR2//TRO//DDR1//STC2
GO:0046677	response to antibiotic	Biological process	14	42	1954	16119	2.74974	0.000273756	0.00165557	3.56264	0.00716479	MEF2C//CRIP1//EGR1//HSPA5//XBP1//ETS1//ALPL//HYAL1//ID1//IL6//TP53//CASP8//AOC3//HYAL2
GO:0051098	regulation of binding	Biological process	44	214	1954	16119	1.6961	0.000282747	0.00170805	3.5486	0.0225179	NES//DAB2//BAX//CAV1//FKBP1A//PLXND1//BAMBI//TMEM173//MFNG//BMP4//HERPUD1//HMGB2//HES1//ISL1//HMOX1//ID1//ID2//IFI16//JUN//MDFI//NFKBIA//LEF1//SMO//SP100//SNAPIN//TGFBR3//HDAC4//CLIC2//ANXA2//RARA//S100A10//HJURP//BCL3//TGFB1//NRP1//MEF2C//PTPRF//PLCL1//SLN//MAPRE1//HEY2//MSX1//SOX11//SMAD3
GO:0048146	positive regulation of fibroblast proliferation	Biological process	15	47	1954	16119	2.63273	0.000287631	0.00173564	3.54116	0.00767656	CDK6//CDKN1A//E2F1//EGFR//FOSL2//GAS6//ANXA2//AQP1//JUN//MYC//PDGFA//PDGFB//FNDC3B//TGIF1//CD74
GO:0021700	developmental maturation	Biological process	46	227	1954	16119	1.67165	0.000294053	0.00177243	3.53157	0.0235415	PDE3A//PABPC1L//CDH5//LYL1//MMP2//ACVRL1//EDNRB//SNAPIN//NTN4//SCARF1//ANO6//RAB32//CD63//FAM20C//IRX5//CDKN1C//SPINK5//NOTCH1//KLF2//EPB42//EPO//TAL1//RHOA//THBS3//DCHS1//AGRN//EPAS1//GATA2//GHRHR//HES1//ID2//KDR//SOX18//PPARG//AXL//PTH1R//VEGFA//RUNX3//CBFB//WNT10B//XBP1//NKX6-1//DISC1//CDC20//LTF//NPPC
[truncated: 1,131 more rows]

## Sheet: BP-down
GO.ID	Term	Ontology	Count	Pop.Hits	List.Total	Pop.Total	Fold.Enrichment	Pvalue	FDR	Enrichment.Score	Gene.Ratio	GENES
[truncated: 871 more rows]

## Sheet: CC-up
GO.ID	Term	Ontology	Count	Pop.Hits	List.Total	Pop.Total	Fold.Enrichment	Pvalue	FDR	Enrichment.Score	Gene.Ratio	GENES
[truncated: 182 more rows]

## Sheet: CC-down
GO.ID	Term	Ontology	Count	Pop.Hits	List.Total	Pop.Total	Fold.Enrichment	Pvalue	FDR	Enrichment.Score	Gene.Ratio	GENES
[truncated: 137 more rows]

## Sheet: MF-up
GO.ID	Term	Ontology	Count	Pop.Hits	List.Total	Pop.Total	Fold.Enrichment	Pvalue	FDR	Enrichment.Score	Gene.Ratio	GENES
[truncated: 210 more rows]

[truncated: 1 more sheets: MF-down]
