# Supplementary material for: Combined transcriptomic and lipidomic analysis reveals aberrant lipid metabolism in central nervous system hemangioblastomas
Source: Sci Rep. 2021 Jan 14;11:1314. doi: 10.1038/s41598-020-80263-8 (PMC7809491; doi:10.1038/s41598-020-80263-8)
Supplement: Supplementary file 5 — Supplementary Information 5. [file 41598_2020_80263_MOESM5_ESM.xls]

## Sheet: KEGG-up
PathwayID	Definition	OriginalWebSite	Fisher-Pvalue	SelectionCounts	SelectionSize	Count	Size	FDR	Enrichment_Score	GeneRatio	Genes
hsa04510	Focal adhesion	http://www.genome.jp/kegg-bin/show_pathway?hsa04510+60+71+87+81+329+857+858+595+894+1277+1278+1280+1282+1284+1288+1292+1293+1956+2064+2316+2317+2324+2335+3082+3611+3672+8515+22801+3678+3655+3679+8516+3680+3688+3725+3791+3909+3910+3912+3913+3915+10319+4233+10627+103910+10398+4638+85366+340156+55742+29780+64098+5154+5155+5159+5228+23533+5829+5908+387+6464+25759+7057+7059+7408+10451+7414+7422+7423+7…	6.96166e-15	70	944	202	6990	2.0885e-12	14.1573	0.074153	ACTB//ACTG1//ACTN1//ACTN4//BIRC2//CAV1//CAV2//CCND1//CCND2//COL1A1//COL1A2//COL2A1//COL4A1//COL4A2//COL4A6//COL6A2//COL6A3//EGFR//ERBB2//FLNA//FLNB//FLT4//FN1//HGF//ILK//ITGA1//ITGA10//ITGA11//ITGA5//ITGA6//ITGA7//ITGA8//ITGA9//ITGB1//JUN//KDR//LAMA3//LAMA4//LAMB1//LAMB2//LAMC1//LAMC3//MET//MYL12A//MYL12B//MYL9//MYLK//MYLK2//MYLK4//PARVA//PARVB//PARVG//PDGFA//PDGFB//PDGFRB//PGF//PIK3R5//PXN//RAP1…
hsa05200	Pathways in cancer	http://www.genome.jp/kegg-bin/show_pathway?hsa05200+25+196883+111+9138+581+624+329+652+841+595+1017+1021+1026+1029+1030+1163+1282+1284+1288+1495+6387+7852+23604+1869+1871+1909+1910+1956+112399+2034+2064+2113+2149+2256+8817+2335+2353+2308+8322+8325+2771+2773+2783+2791+55970+2787+3065+3082+7184+3569+3655+3688+3725+4254+3909+3910+3912+3913+3915+10319+51176+9170+23566+10161+2122+4233+4286+4312+4313+4…	2.7815e-12	104	944	397	6990	4.17224e-10	11.5557	0.110169	ABL1//ADCY4//ADCY5//ARHGEF1//BAX//BDKRB2//BIRC2//BMP4//CASP8//CCND1//CDK2//CDK6//CDKN1A//CDKN2A//CDKN2B//CKS1B//COL4A1//COL4A2//COL4A6//CTNNA1//CXCL12//CXCR4//DAPK2//E2F1//E2F3//EDNRA//EDNRB//EGFR//EGLN3//EPAS1//ERBB2//ETS1//F2R//FGF11//FGF18//FN1//FOS//FOXO1//FZD4//FZD8//GNAI2//GNAI3//GNB2//GNG11//GNG12//GNG5//HDAC1//HGF//HSP90B1//IL6//ITGA6//ITGB1//JUN//KITLG//LAMA3//LAMA4//LAMB1//LAMB2//LAMC1/…
hsa05166	HTLV-I infection	http://www.genome.jp/kegg-bin/show_pathway?hsa05166+196883+111+467+581+811+595+894+916+991+1026+1029+1030+1869+1871+1958+1959+2113+2114+2353+8322+8325+3105+3106+3107+3111+3119+3122+3123+3133+3134+3601+3554+3560+3569+3683+3689+3718+3725+3932+4055+4085+4214+4487+4605+4609+4772+4773+4776+4791+4792+4893+8829+5154+5155+5159+23533+56655+9232+5970+6237+6513+4088+6929+7015+7040+7043+7048+7124+7132+7157+7…	1.94229e-11	75	944	258	6990	1.94229e-09	10.7117	0.079449	ADCY4//ADCY5//ATF3//BAX//CALR//CCND1//CCND2//CD3E//CDC20//CDKN1A//CDKN2A//CDKN2B//E2F1//E2F3//EGR1//EGR2//ETS1//ETS2//FOS//FZD4//FZD8//HLA-A//HLA-B//HLA-C//HLA-DOA//HLA-DQB1//HLA-DRA//HLA-DRB1//HLA-E//HLA-F//IL15RA//IL1R1//IL2RB//IL6//ITGAL//ITGB2//JAK3//JUN//LCK//LTBR//MAD2L1//MAP3K1//MSX1//MYBL2//MYC//NFATC1//NFATC2//NFATC4//NFKB2//NFKBIA//NRAS//NRP1//PDGFA//PDGFB//PDGFRB//PIK3R5//POLE4//PTTG1/…
hsa04151	PI3K-Akt signaling pathway	http://www.genome.jp/kegg-bin/show_pathway?hsa04151+672+595+894+1017+1021+1026+1277+1278+1280+1282+1284+1288+1292+1293+64764+1942+1946+1956+1978+1969+2056+2057+2149+2256+8817+2324+2335+92579+2783+2791+55970+2787+3082+7184+3454+3455+3560+3566+3569+3575+3643+3672+8515+22801+3678+3655+3679+8516+3680+3688+3718+3791+4254+3909+3910+3912+3913+3915+10319+9170+23566+10161+4170+4233+4515+4609+4846+3164+489…	3.58667e-10	88	944	341	6990	2.69e-08	9.44531	0.09322	BRCA1//CCND1//CCND2//CDK2//CDK6//CDKN1A//COL1A1//COL1A2//COL2A1//COL4A1//COL4A2//COL4A6//COL6A2//COL6A3//CREB3L2//EFNA1//EFNA5//EGFR//EIF4EBP1//EPHA2//EPO//EPOR//F2R//FGF11//FGF18//FLT4//FN1//G6PC3//GNB2//GNG11//GNG12//GNG5//HGF//HSP90B1//IFNAR1//IFNAR2//IL2RB//IL4R//IL6//IL7R//INSR//ITGA1//ITGA10//ITGA11//ITGA5//ITGA6//ITGA7//ITGA8//ITGA9//ITGB1//JAK3//KDR//KITLG//LAMA3//LAMA4//LAMB1//LAMB2//LAM…
hsa04670	Leukocyte transendothelial migration	http://www.genome.jp/kegg-bin/show_pathway?hsa04670+60+71+87+81+1003+1364+7122+1495+1500+6387+7852+1535+90952+7430+2771+2773+3683+3688+3689+58494+83700+4301+4313+4478+10627+103910+10398+4689+23533+5336+5829+5908+10411+387+6494+7070+7408+10451+7412+7414	1.01366e-08	40	944	118	6990	6.08196e-07	7.99411	0.042373	ACTB//ACTG1//ACTN1//ACTN4//CDH5//CLDN4//CLDN5//CTNNA1//CTNND1//CXCL12//CXCR4//CYBA//ESAM//EZR//GNAI2//GNAI3//ITGAL//ITGB1//ITGB2//JAM2//JAM3//MLLT4//MMP2//MSN//MYL12A//MYL12B//MYL9//NCF4//PIK3R5//PLCG2//PXN//RAP1B//RAPGEF3//RHOA//SIPA1//THY1//VASP//VAV3//VCAM1//VCL
hsa04933	AGE-RAGE signaling pathway in diabetic complications	http://www.genome.jp/kegg-bin/show_pathway?hsa04933+177+581+595+1277+1278+1281+1282+1284+1288+1906+1958+2335+2308+3569+3725+4313+4772+4846+4893+23533+5330+84812+51196+5336+5970+6401+5054+4088+7040+7043+7048+7056+7124+7412+7422+7423	1.24127e-08	36	944	101	6990	6.20637e-07	7.90613	0.038136	AGER//BAX//CCND1//COL1A1//COL1A2//COL3A1//COL4A1//COL4A2//COL4A6//EDN1//EGR1//FN1//FOXO1//IL6//JUN//MMP2//NFATC1//NOS3//NRAS//PIK3R5//PLCB2//PLCD4//PLCE1//PLCG2//RELA//SELE//SERPINE1//SMAD3//TGFB1//TGFB3//TGFBR2//THBD//TNF//VCAM1//VEGFA//VEGFB
hsa04512	ECM-receptor interaction	http://www.genome.jp/kegg-bin/show_pathway?hsa04512+375790+948+1277+1278+1280+1282+1284+1288+1292+1293+2335+3339+3672+8515+22801+3678+3655+3679+8516+3680+3688+3909+3910+3912+3913+3915+10319+6382+7057+7059+7450	2.63552e-08	31	944	82	6990	1.12951e-06	7.57913	0.032839	AGRN//CD36//COL1A1//COL1A2//COL2A1//COL4A1//COL4A2//COL4A6//COL6A2//COL6A3//FN1//HSPG2//ITGA1//ITGA10//ITGA11//ITGA5//ITGA6//ITGA7//ITGA8//ITGA9//ITGB1//LAMA3//LAMA4//LAMB1//LAMB2//LAMC1//LAMC3//SDC1//THBS1//THBS3//VWF
hsa04520	Adherens junction	http://www.genome.jp/kegg-bin/show_pathway?hsa04520+60+71+87+81+1495+1500+1956+2064+3643+8826+51176+4233+4301+56288+5777+5787+5792+5797+5819+387+4088+83439+7048+7082+7414+10163+7525	4.84635e-07	27	944	74	6990	1.81738e-05	6.31459	0.028602	ACTB//ACTG1//ACTN1//ACTN4//CTNNA1//CTNND1//EGFR//ERBB2//INSR//IQGAP1//LEF1//MET//MLLT4//PARD3//PTPN6//PTPRB//PTPRF//PTPRM//PVRL2//RHOA//SMAD3//TCF7L1//TGFBR2//TJP1//VCL//WASF2//YES1
hsa04015	Rap1 signaling pathway	http://www.genome.jp/kegg-bin/show_pathway?hsa04015+60+71+196883+111+64411+1500+1942+1946+1956+1969+2149+2256+8817+2324+2771+2773+3082+3397+3643+3683+3688+3689+3791+4254+3937+9170+23566+4233+4301+4893+56288+5154+5155+5159+5216+5228+23533+5330+51196+5587+25865+5908+10411+9771+10235+25780+387+6237+6494+57568+7010+7057+7408+7422+7423	5.87521e-07	55	944	211	6990	1.9584e-05	6.23098	0.058263	ACTB//ACTG1//ADCY4//ADCY5//ARAP3//CTNND1//EFNA1//EFNA5//EGFR//EPHA2//F2R//FGF11//FGF18//FLT4//GNAI2//GNAI3//HGF//ID1//INSR//ITGAL//ITGB1//ITGB2//KDR//KITLG//LCP2//LPAR2//LPAR3//MET//MLLT4//NRAS//PARD3//PDGFA//PDGFB//PDGFRB//PFN1//PGF//PIK3R5//PLCB2//PLCE1//PRKD1//PRKD2//RAP1B//RAPGEF3//RAPGEF5//RASGRP2//RASGRP3//RHOA//RRAS//SIPA1//SIPA1L2//TEK//THBS1//VASP//VEGFA//VEGFB
hsa03010	Ribosome	http://www.genome.jp/kegg-bin/show_pathway?hsa03010+63875+6150+64968+6134+6136+6139+6143+200916+9349+6147+51121+6155+6160+11224+25873+6173+6167+6170+6171+6130+6133+6175+6176+6181+6208+6210+6217+6222+6223+6187+6224+6229+6232+51065+6188+6189+6191+6194+6202+6203	9.65302e-07	40	944	137	6990	2.89591e-05	6.01534	0.042373	MRPL17//MRPL23//MRPS6//RPL10//RPL12//RPL17//RPL19//RPL22L1//RPL23//RPL23A//RPL26L1//RPL27//RPL31//RPL35//RPL36//RPL36A//RPL37//RPL39//RPL41//RPL7A//RPL9//RPLP0//RPLP1//RPLP2//RPS14//RPS15A//RPS16//RPS18//RPS19//RPS2//RPS20//RPS24//RPS27//RPS27L//RPS3//RPS3A//RPS4X//RPS6//RPS8//RPS9
hsa05205	Proteoglycans in cancer	http://www.genome.jp/kegg-bin/show_pathway?hsa05205+60+71+9138+857+858+595+967+1026+81578+1634+1956+2064+7430+2316+2317+2335+8322+8325+3059+3082+3339+3481+8826+3678+3688+3791+4233+4313+4478+4609+4893+27250+23533+5328+5329+51196+5336+5777+5829+387+6194+6237+6382+6608+7040+7057+7078+7124+7157+117581+7422+7480	2.11496e-06	52	944	203	6990	5.76808e-05	5.6747	0.055085	ACTB//ACTG1//ARHGEF1//CAV1//CAV2//CCND1//CD63//CDKN1A//COL21A1//DCN//EGFR//ERBB2//EZR//FLNA//FLNB//FN1//FZD4//FZD8//HCLS1//HGF//HSPG2//IGF2//IQGAP1//ITGA5//ITGB1//KDR//MET//MMP2//MSN//MYC//NRAS//PDCD4//PIK3R5//PLAU//PLAUR//PLCE1//PLCG2//PTPN6//PXN//RHOA//RPS6//RRAS//SDC1//SMO//TGFB1//THBS1//TIMP3//TNF//TP53//TWIST2//VEGFA//WNT10B
hsa05146	Amoebiasis	http://www.genome.jp/kegg-bin/show_pathway?hsa05146+87+81+384+929+1277+1278+1281+1282+1284+1288+2335+3315+3554+3569+3689+3909+3910+3912+3913+3915+10319+23533+5330+5970+1992+5269+5272+7040+7043+7124+7414	4.09357e-06	31	944	100	6990	9.5368e-05	5.3879	0.032839	ACTN1//ACTN4//ARG2//CD14//COL1A1//COL1A2//COL3A1//COL4A1//COL4A2//COL4A6//FN1//HSPB1//IL1R1//IL6//ITGB2//LAMA3//LAMA4//LAMB1//LAMB2//LAMC1//LAMC3//PIK3R5//PLCB2//RELA//SERPINB1//SERPINB6//SERPINB9//TGFB1//TGFB3//TNF//VCL
hsa05222	Small cell lung cancer	http://www.genome.jp/kegg-bin/show_pathway?hsa05222+329+595+1017+1021+1030+1163+1282+1284+1288+1869+1871+2335+3655+3688+3909+3910+3912+3913+3915+10319+4609+4792+23533+5915+5970+6256+7157+7188	4.13261e-06	28	944	86	6990	9.5368e-05	5.38377	0.029661	BIRC2//CCND1//CDK2//CDK6//CDKN2B//CKS1B//COL4A1//COL4A2//COL4A6//E2F1//E2F3//FN1//ITGA6//ITGB1//LAMA3//LAMA4//LAMB1//LAMB2//LAMC1//LAMC3//MYC//NFKBIA//PIK3R5//RARB//RELA//RXRA//TP53//TRAF5
hsa04810	Regulation of actin cytoskeleton	http://www.genome.jp/kegg-bin/show_pathway?hsa04810+60+71+87+81+9138+10095+10109+10094+10092+624+929+1730+1956+7430+2149+2256+8817+2335+55970+2934+8826+3672+8515+22801+3678+3655+3679+8516+3680+3683+3688+3689+4478+4627+10627+103910+10398+4638+85366+340156+4893+5154+5155+5159+5216+23533+5829+387+6237+7114+10451+7414+10163	5.00705e-06	53	944	214	6990	0.000107294	5.30042	0.056144	ACTB//ACTG1//ACTN1//ACTN4//ARHGEF1//ARPC1B//ARPC2//ARPC3//ARPC5//BDKRB2//CD14//DIAPH2//EGFR//EZR//F2R//FGF11//FGF18//FN1//GNG12//GSN//IQGAP1//ITGA1//ITGA10//ITGA11//ITGA5//ITGA6//ITGA7//ITGA8//ITGA9//ITGAL//ITGB1//ITGB2//MSN//MYH9//MYL12A//MYL12B//MYL9//MYLK//MYLK2//MYLK4//NRAS//PDGFA//PDGFB//PDGFRB//PFN1//PIK3R5//PXN//RHOA//RRAS//TMSB4X//VAV3//VCL//WASF2
hsa05100	Bacterial invasion of epithelial cells	http://www.genome.jp/kegg-bin/show_pathway?hsa05100+60+71+79658+10095+10109+10094+10092+857+858+1495+79767+2335+3059+3611+3678+3688+4233+23533+5829+387+391+6464+25759+7414+10163	1.82923e-05	25	944	78	6990	0.000365846	4.73773	0.026483	ACTB//ACTG1//ARHGAP10//ARPC1B//ARPC2//ARPC3//ARPC5//CAV1//CAV2//CTNNA1//ELMO3//FN1//HCLS1//ILK//ITGA5//ITGB1//MET//PIK3R5//PXN//RHOA//RHOG//SHC1//SHC2//VCL//WASF2
hsa04514	Cell adhesion molecules (CAMs)	http://www.genome.jp/kegg-bin/show_pathway?hsa04514+914+80381+947+920+965+1003+1364+7122+90952+3105+3106+3107+3111+3119+3122+3123+3133+3134+3384+3655+8516+3680+3683+3688+3689+58494+83700+9019+5792+5797+5817+5819+6382+6401+6403+6614+7412	4.18849e-05	37	944	142	6990	0.000785342	4.37794	0.039195	CD2//CD276//CD34//CD4//CD58//CDH5//CLDN4//CLDN5//ESAM//HLA-A//HLA-B//HLA-C//HLA-DOA//HLA-DQB1//HLA-DRA//HLA-DRB1//HLA-E//HLA-F//ICAM2//ITGA6//ITGA8//ITGA9//ITGAL//ITGB1//ITGB2//JAM2//JAM3//MPZL1//PTPRF//PTPRM//PVR//PVRL2//SDC1//SELE//SELP//SIGLEC1//VCAM1
hsa05416	Viral myocarditis	http://www.genome.jp/kegg-bin/show_pathway?hsa05416+25+60+71+841+857+595+3105+3106+3107+3111+3119+3122+3123+3133+3134+3683+3689+5551+6442+6445	5.07835e-05	20	944	59	6990	0.000896179	4.29428	0.021186	ABL1//ACTB//ACTG1//CASP8//CAV1//CCND1//HLA-A//HLA-B//HLA-C//HLA-DOA//HLA-DQB1//HLA-DRA//HLA-DRB1//HLA-E//HLA-F//ITGAL//ITGB2//PRF1//SGCA//SGCG
hsa05412	Arrhythmogenic right ventricular cardiomyopathy (ARVC)	http://www.genome.jp/kegg-bin/show_pathway?hsa05412+60+71+87+81+775+782+1495+1824+3672+8515+22801+3678+3655+3679+8516+3680+3688+51176+4000+6442+6445+6546+83439	6.7561e-05	23	944	74	6990	0.00112602	4.1703	0.024364	ACTB//ACTG1//ACTN1//ACTN4//CACNA1C//CACNB1//CTNNA1//DSC2//ITGA1//ITGA10//ITGA11//ITGA5//ITGA6//ITGA7//ITGA8//ITGA9//ITGB1//LEF1//LMNA//SGCA//SGCG//SLC8A1//TCF7L1
hsa04350	TGF-beta signaling pathway	http://www.genome.jp/kegg-bin/show_pathway?hsa04350+25805+652+653+657+659+1030+1634+3397+3398+3399+3624+3625+4052+4609+387+4088+4090+4091+4093+7040+7043+7048+7050+7057+7124	7.36856e-05	25	944	84	6990	0.00116346	4.13262	0.026483	BAMBI//BMP4//BMP5//BMPR1A//BMPR2//CDKN2B//DCN//ID1//ID2//ID3//INHBA//INHBB//LTBP1//MYC//RHOA//SMAD3//SMAD5//SMAD6//SMAD9//TGFB1//TGFB3//TGFBR2//TGIF1//THBS1//TNF
hsa04060	Cytokine-cytokine receptor interaction	http://www.genome.jp/kegg-bin/show_pathway?hsa04060+657+659+10344+6348+6352+23529+6376+6387+58191+7852+1896+1956+2056+2057+2324+3082+3454+3455+3459+3587+3588+3590+3597+3601+8809+3554+3560+3566+3569+3575+3624+3625+3791+4254+4055+4233+9180+5154+5155+5159+7040+7043+7048+7124+8795+8793+51330+23495+8764+55504+7132+7133+27242+7293+8743+8995+7422+7423	9.28885e-05	58	944	265	6990	0.00138218	4.03204	0.061441	BMPR1A//BMPR2//CCL26//CCL3//CCL5//CLCF1//CX3CL1//CXCL12//CXCL16//CXCR4//EDA//EGFR//EPO//EPOR//FLT4//HGF//IFNAR1//IFNAR2//IFNGR1//IL10RA//IL10RB//IL11RA//IL13RA1//IL15RA//IL18R1//IL1R1//IL2RB//IL4R//IL6//IL7R//INHBA//INHBB//KDR//KITLG//LTBR//MET//OSMR//PDGFA//PDGFB//PDGFRB//TGFB1//TGFB3//TGFBR2//TNF//TNFRSF10B//TNFRSF10D//TNFRSF12A//TNFRSF13B//TNFRSF14//TNFRSF19//TNFRSF1A//TNFRSF1B//TNFRSF21//TNFR…
hsa04141	Protein processing in endoplasmic reticulum	http://www.genome.jp/kegg-bin/show_pathway?hsa04141+581+10134+811+10970+1409+1603+51009+64215+5611+9709+7184+3309+10960+4121+10299+8720+55768+10956+5034+2923+9601+10130+23645+6185+6238+9871+29927+10952+23480+11231+6746+6747+6748+3703+258010+23471+81567+7322+55757+55829+7494	9.6753e-05	41	944	169	6990	0.00138218	4.01434	0.043432	BAX//BCAP31//CALR//CKAP4//CRYAA//DAD1//DERL2//DNAJC1//DNAJC3//HERPUD1//HSP90B1//HSPA5//LMAN2//MAN1A1//MARCH6//MBTPS1//NGLY1//OS9//P4HB//PDIA3//PDIA4//PDIA6//PPP1R15A//RPN2//RRBP1//SEC24D//SEC61A1//SEC61B//SEC61G//SEC63//SSR2//SSR3//SSR4//STT3A//SVIP//TRAM1//TXNDC5//UBE2D2//UGGT2//VIMP//XBP1
hsa04611	Platelet activation	http://www.genome.jp/kegg-bin/show_pathway?hsa04611+60+71+196883+111+9138+1277+1278+1281+2149+2771+2773+2982+2983+3688+3937+10627+103910+4638+85366+340156+4846+84876+23533+5330+5336+5592+5908+10235+387+8673+7408+7450	0.000118973	32	944	122	6990	0.00162235	3.92455	0.033898	ACTB//ACTG1//ADCY4//ADCY5//ARHGEF1//COL1A1//COL1A2//COL3A1//F2R//GNAI2//GNAI3//GUCY1A3//GUCY1B3//ITGB1//LCP2//MYL12A//MYL12B//MYLK//MYLK2//MYLK4//NOS3//ORAI1//PIK3R5//PLCB2//PLCG2//PRKG1//RAP1B//RASGRP2//RHOA//VAMP8//VASP//VWF
hsa05144	Malaria	http://www.genome.jp/kegg-bin/show_pathway?hsa05144+948+2995+3039+3082+3569+3683+3689+4233+6382+6401+6403+7040+7043+7057+7059+7124+7412	0.000133056	17	944	49	6990	0.00173551	3.87597	0.018008	CD36//GYPC//HBA1//HGF//IL6//ITGAL//ITGB2//MET//SDC1//SELE//SELP//TGFB1//TGFB3//THBS1//THBS3//TNF//VCAM1
hsa05220	Chronic myeloid leukemia	http://www.genome.jp/kegg-bin/show_pathway?hsa05220+25+595+1021+1026+1029+1869+1871+3065+2122+4609+4792+4893+23533+5970+861+6464+25759+4088+7040+7043+7048+7157	0.000160698	22	944	73	6990	0.00187397	3.79399	0.023305	ABL1//CCND1//CDK6//CDKN1A//CDKN2A//E2F1//E2F3//HDAC1//MECOM//MYC//NFKBIA//NRAS//PIK3R5//RELA//RUNX1//SHC1//SHC2//SMAD3//TGFB1//TGFB3//TGFBR2//TP53
hsa05219	Bladder cancer	http://www.genome.jp/kegg-bin/show_pathway?hsa05219+595+1026+1029+23604+1869+1871+1956+2064+4312+4313+4609+4893+7057+7157+7422	0.00016664	15	944	41	6990	0.00187397	3.77822	0.01589	CCND1//CDKN1A//CDKN2A//DAPK2//E2F1//E2F3//EGFR//ERBB2//MMP1//MMP2//MYC//NRAS//THBS1//TP53//VEGFA
hsa05410	Hypertrophic cardiomyopathy (HCM)	http://www.genome.jp/kegg-bin/show_pathway?hsa05410+1636+60+71+775+782+3569+3672+8515+22801+3678+3655+3679+8516+3680+3688+4000+6442+6445+6546+7040+7043+7124+7168+7169	0.000167996	24	944	83	6990	0.00187397	3.7747	0.025424	ACE//ACTB//ACTG1//CACNA1C//CACNB1//IL6//ITGA1//ITGA10//ITGA11//ITGA5//ITGA6//ITGA7//ITGA8//ITGA9//ITGB1//LMNA//SGCA//SGCG//SLC8A1//TGFB1//TGFB3//TNF//TPM1//TPM2
hsa04640	Hematopoietic cell lineage	http://www.genome.jp/kegg-bin/show_pathway?hsa04640+290+929+911+914+947+948+916+920+966+924+928+2056+2057+3122+3123+3590+3554+3566+3569+3575+3672+3678+3655+4254+7124	0.000168658	25	944	88	6990	0.00187397	3.77299	0.026483	ANPEP//CD14//CD1C//CD2//CD34//CD36//CD3E//CD4//CD59//CD7//CD9//EPO//EPOR//HLA-DRA//HLA-DRB1//IL11RA//IL1R1//IL4R//IL6//IL7R//ITGA1//ITGA5//ITGA6//KITLG//TNF
hsa04115	p53 signaling pathway	http://www.genome.jp/kegg-bin/show_pathway?hsa04115+581+841+595+894+1017+1021+1026+1029+1643+4616+3486+6241+50484+5054+51246+7057+8795+7157+63970+9540+64393	0.000193198	21	944	69	6990	0.00206998	3.714	0.022246	BAX//CASP8//CCND1//CCND2//CDK2//CDK6//CDKN1A//CDKN2A//DDB2//GADD45B//IGFBP3//RRM2//RRM2B//SERPINE1//SHISA5//THBS1//TNFRSF10B//TP53//TP53AIP1//TP53I3//ZMAT3
hsa04668	TNF signaling pathway	http://www.genome.jp/kegg-bin/show_pathway?hsa04668+602+329+843+840+841+6352+1051+64764+6376+1906+2353+8809+3569+182+3725+1326+197259+4323+4792+23533+5970+6401+9021+7124+7128+7132+7133+7188+7412	0.000222506	29	944	110	6990	0.00230178	3.65266	0.03072	BCL3//BIRC2//CASP10//CASP7//CASP8//CCL5//CEBPB//CREB3L2//CX3CL1//EDN1//FOS//IL18R1//IL6//JAG1//JUN//MAP3K8//MLKL//MMP14//NFKBIA//PIK3R5//RELA//SELE//SOCS3//TNF//TNFAIP3//TNFRSF1A//TNFRSF1B//TRAF5//VCAM1
hsa05131	Shigellosis	http://www.genome.jp/kegg-bin/show_pathway?hsa05131+25+60+71+10095+10109+10094+10092+79767+3059+3678+3688+4792+10392+5216+5970+391+8767+7322+7414+10163	0.000231617	20	944	65	6990	0.00231617	3.63523	0.021186	ABL1//ACTB//ACTG1//ARPC1B//ARPC2//ARPC3//ARPC5//ELMO3//HCLS1//ITGA5//ITGB1//NFKBIA//NOD1//PFN1//RELA//RHOG//RIPK2//UBE2D2//VCL//WASF2
hsa05142	Chagas disease (American trypanosomiasis)	http://www.genome.jp/kegg-bin/show_pathway?hsa05142+1636+624+712+811+841+6348+6352+919+916+2353+2771+2773+3459+3569+51135+3725+4792+23533+5330+5970+5054+4088+7040+7043+7048+7124+7132	0.000472765	27	944	104	6990	0.00457515	3.32535	0.028602	ACE//BDKRB2//C1QA//CALR//CASP8//CCL3//CCL5//CD247//CD3E//FOS//GNAI2//GNAI3//IFNGR1//IL6//IRAK4//JUN//NFKBIA//PIK3R5//PLCB2//RELA//SERPINE1//SMAD3//TGFB1//TGFB3//TGFBR2//TNF//TNFRSF1A
hsa04390	Hippo signaling pathway	http://www.genome.jp/kegg-bin/show_pathway?hsa04390+60+71+84962+329+652+653+657+659+595+894+1490+1495+8322+8325+3397+3398+3689+26524+51176+55233+4609+56288+5054+4088+83439+7003+8463+7005+7004+7040+7043+7048+7480+126374+25937+10413	0.000543547	36	944	154	6990	0.00502678	3.26476	0.038136	ACTB//ACTG1//AJUBA//BIRC2//BMP4//BMP5//BMPR1A//BMPR2//CCND1//CCND2//CTGF//CTNNA1//FZD4//FZD8//ID1//ID2//ITGB2//LATS2//LEF1//MOB1A//MYC//PARD3//SERPINE1//SMAD3//TCF7L1//TEAD1//TEAD2//TEAD3//TEAD4//TGFB1//TGFB3//TGFBR2//WNT10B//WTIP//WWTR1//YAP1
hsa04610	Complement and coagulation cascades	http://www.genome.jp/kegg-bin/show_pathway?hsa04610+2+624+712+728+730+966+3075+3426+2162+2149+2157+3689+5648+5327+5328+5329+5627+5054+710+7035+7056+7450	0.000552946	22	944	79	6990	0.00502678	3.25732	0.023305	A2M//BDKRB2//C1QA//C5AR1//C7//CD59//CFH//CFI//F13A1//F2R//F8//ITGB2//MASP1//PLAT//PLAU//PLAUR//PROS1//SERPINE1//SERPING1//TFPI//THBD//VWF
hsa05414	Dilated cardiomyopathy	http://www.genome.jp/kegg-bin/show_pathway?hsa05414+60+71+196883+111+775+782+3672+8515+22801+3678+3655+3679+8516+3680+3688+4000+6442+6445+6546+7040+7043+7124+7168+7169	0.000631962	24	944	90	6990	0.00557614	3.19931	0.025424	ACTB//ACTG1//ADCY4//ADCY5//CACNA1C//CACNB1//ITGA1//ITGA10//ITGA11//ITGA5//ITGA6//ITGA7//ITGA8//ITGA9//ITGB1//LMNA//SGCA//SGCG//SLC8A1//TGFB1//TGFB3//TNF//TPM1//TPM2
hsa05202	Transcriptional misregulation in cancer	http://www.genome.jp/kegg-bin/show_pathway?hsa05202+4299+894+929+1026+1051+1848+2078+2120+2138+2313+2308+55204+3002+3065+3398+3486+3560+3569+4005+4066+4094+4208+4233+4609+5154+5327+5328+5371+5468+8842+5914+5970+861+6256+6495+6760+6929+7048+7157+6935	0.000811184	40	944	180	6990	0.00683515	3.09088	0.042373	AFF1//CCND2//CD14//CDKN1A//CEBPB//DUSP6//ERG//ETV6//EYA1//FLI1//FOXO1//GOLPH3L//GZMB//HDAC1//ID2//IGFBP3//IL2RB//IL6//LMO2//LYL1//MAF//MEF2C//MET//MYC//PDGFA//PLAT//PLAU//PML//PPARG//PROM1//RARA//RELA//RUNX1//RXRA//SIX1//SS18//TCF3//TGFBR2//TP53//ZEB1
hsa05161	Hepatitis B	http://www.genome.jp/kegg-bin/show_pathway?hsa05161+581+843+841+595+1017+1021+1026+64764+1643+1869+1871+1959+2353+3339+3454+3569+3661+3725+4214+4609+4772+4773+4776+4792+4893+23533+5970+4088+6775+6778+7040+7043+7124+7157	0.000824497	34	944	146	6990	0.00683515	3.08381	0.036017	BAX//CASP10//CASP8//CCND1//CDK2//CDK6//CDKN1A//CREB3L2//DDB2//E2F1//E2F3//EGR2//FOS//HSPG2//IFNAR1//IL6//IRF3//JUN//MAP3K1//MYC//NFATC1//NFATC2//NFATC4//NFKBIA//NRAS//PIK3R5//RELA//SMAD3//STAT4//STAT6//TGFB1//TGFB3//TNF//TP53
hsa04650	Natural killer cell mediated cytotoxicity	http://www.genome.jp/kegg-bin/show_pathway?hsa04650+919+3002+3105+3106+3107+3133+3384+3454+3455+3459+3683+3689+3932+3937+4772+4773+4893+23533+5336+5551+5777+135250+6452+6464+25759+7124+8795+8793+8743+7305+10451+7535	0.000843002	32	944	135	6990	0.00683515	3.07417	0.033898	CD247//GZMB//HLA-A//HLA-B//HLA-C//HLA-E//ICAM2//IFNAR1//IFNAR2//IFNGR1//ITGAL//ITGB2//LCK//LCP2//NFATC1//NFATC2//NRAS//PIK3R5//PLCG2//PRF1//PTPN6//RAET1E//SH3BP2//SHC1//SHC2//TNF//TNFRSF10B//TNFRSF10D//TNFSF10//TYROBP//VAV3//ZAP70
hsa04014	Ras signaling pathway	http://www.genome.jp/kegg-bin/show_pathway?hsa04014+25+1942+1946+1956+1969+2113+2114+2256+8817+2324+2783+2791+55970+2787+3082+3643+3791+4254+4233+4301+4893+5154+5155+5159+5228+23533+11145+51196+5336+5908+9771+22821+8437+9462+64926+5924+10235+25780+5970+387+6237+6464+25759+7010+7422+7423+7535	0.00149753	47	944	227	6990	0.0118226	2.82463	0.049788	ABL1//EFNA1//EFNA5//EGFR//EPHA2//ETS1//ETS2//FGF11//FGF18//FLT4//GNB2//GNG11//GNG12//GNG5//HGF//INSR//KDR//KITLG//MET//MLLT4//NRAS//PDGFA//PDGFB//PDGFRB//PGF//PIK3R5//PLA2G16//PLCE1//PLCG2//RAP1B//RAPGEF5//RASA3//RASAL1//RASAL2//RASAL3//RASGRF2//RASGRP2//RASGRP3//RELA//RHOA//RRAS//SHC1//SHC2//TEK//VEGFA//VEGFB//ZAP70
hsa05133	Pertussis	http://www.genome.jp/kegg-bin/show_pathway?hsa05133+712+834+840+929+2353+2771+2773+3569+51135+3659+3661+3678+3688+3689+3725+10392+5970+387+710+7124	0.00174247	20	944	75	6990	0.0134036	2.75883	0.021186	C1QA//CASP1//CASP7//CD14//FOS//GNAI2//GNAI3//IL6//IRAK4//IRF1//IRF3//ITGA5//ITGB1//ITGB2//JUN//NOD1//RELA//RHOA//SERPING1//TNF
hsa05321	Inflammatory bowel disease (IBD)	http://www.genome.jp/kegg-bin/show_pathway?hsa05321+3111+3119+3122+3123+3459+8809+3566+3569+3725+4094+4772+5970+4088+6775+6778+7040+7043+7124	0.00183928	18	944	65	6990	0.0137946	2.73535	0.019068	HLA-DOA//HLA-DQB1//HLA-DRA//HLA-DRB1//IFNGR1//IL18R1//IL4R//IL6//JUN//MAF//NFATC1//RELA//SMAD3//STAT4//STAT6//TGFB1//TGFB3//TNF
hsa05332	Graft-versus-host disease	http://www.genome.jp/kegg-bin/show_pathway?hsa05332+3002+3105+3106+3107+3111+3119+3122+3123+3133+3134+3569+5551+7124	0.00208554	13	944	41	6990	0.0152601	2.68078	0.013771	GZMB//HLA-A//HLA-B//HLA-C//HLA-DOA//HLA-DQB1//HLA-DRA//HLA-DRB1//HLA-E//HLA-F//IL6//PRF1//TNF
hsa04022	cGMP-PKG signaling pathway	http://www.genome.jp/kegg-bin/show_pathway?hsa04022+196883+111+146+152+489+624+775+64764+1909+1910+2771+2773+2982+2983+3643+4208+10335+10398+4638+85366+340156+4772+4773+4776+4846+5138+5139+8654+23533+5330+5592+5997+387+6546+7225+7408	0.00253346	36	944	167	6990	0.0180961	2.59629	0.038136	ADCY4//ADCY5//ADRA1D//ADRA2C//ATP2A3//BDKRB2//CACNA1C//CREB3L2//EDNRA//EDNRB//GNAI2//GNAI3//GUCY1A3//GUCY1B3//INSR//MEF2C//MRVI1//MYL9//MYLK//MYLK2//MYLK4//NFATC1//NFATC2//NFATC4//NOS3//PDE2A//PDE3A//PDE5A//PIK3R5//PLCB2//PRKG1//RGS2//RHOA//SLC8A1//TRPC6//VASP
hsa04530	Tight junction	http://www.genome.jp/kegg-bin/show_pathway?hsa04530+60+71+87+81+154810+1364+7122+1495+2037+2771+2773+3059+58494+83700+4301+4629+4627+10627+103910+10398+4893+56288+5583+5872+387+6237+357+8189+7082+8531+7525	0.00284035	31	944	139	6990	0.0198164	2.54663	0.032839	ACTB//ACTG1//ACTN1//ACTN4//AMOTL1//CLDN4//CLDN5//CTNNA1//EPB41L2//GNAI2//GNAI3//HCLS1//JAM2//JAM3//MLLT4//MYH11//MYH9//MYL12A//MYL12B//MYL9//NRAS//PARD3//PRKCH//RAB13//RHOA//RRAS//SHROOM2//SYMPK//TJP1//YBX3//YES1
hsa05330	Allograft rejection	http://www.genome.jp/kegg-bin/show_pathway?hsa05330+3002+3105+3106+3107+3111+3119+3122+3123+3133+3134+5551+7124	0.00318457	12	944	38	6990	0.021713	2.49695	0.012712	GZMB//HLA-A//HLA-B//HLA-C//HLA-DOA//HLA-DQB1//HLA-DRA//HLA-DRB1//HLA-E//HLA-F//PRF1//TNF
hsa04974	Protein digestion and absorption	http://www.genome.jp/kegg-bin/show_pathway?hsa04974+1301+1303+7373+80781+1277+1278+81578+1280+1281+1282+1284+1288+1289+1290+50509+1292+1293+10008+3784+5547+6510+6546	0.00348093	22	944	90	6990	0.0231364	2.45831	0.023305	COL11A1//COL12A1//COL14A1//COL18A1//COL1A1//COL1A2//COL21A1//COL2A1//COL3A1//COL4A1//COL4A2//COL4A6//COL5A1//COL5A2//COL5A3//COL6A2//COL6A3//KCNE3//KCNQ1//PRCP//SLC1A5//SLC8A1
hsa05145	Toxoplasmosis	http://www.genome.jp/kegg-bin/show_pathway?hsa05145+329+841+2771+2773+3111+3119+3122+3123+3459+3587+3588+51135+3655+3688+3909+3910+3912+3913+3915+10319+4792+23533+5970+7040+7043+7124+7132	0.00354758	27	944	118	6990	0.0231364	2.45007	0.028602	BIRC2//CASP8//GNAI2//GNAI3//HLA-DOA//HLA-DQB1//HLA-DRA//HLA-DRB1//IFNGR1//IL10RA//IL10RB//IRAK4//ITGA6//ITGB1//LAMA3//LAMA4//LAMB1//LAMB2//LAMC1//LAMC3//NFKBIA//PIK3R5//RELA//TGFB1//TGFB3//TNF//TNFRSF1A
hsa05132	Salmonella infection	http://www.genome.jp/kegg-bin/show_pathway?hsa05132+60+71+10095+10109+10094+10092+834+6348+929+2316+2317+2353+3459+3569+3725+4627+5216+5970+391+7082+10163	0.00431319	21	944	86	6990	0.027531	2.3652	0.022246	ACTB//ACTG1//ARPC1B//ARPC2//ARPC3//ARPC5//CASP1//CCL3//CD14//FLNA//FLNB//FOS//IFNGR1//IL6//JUN//MYH9//PFN1//RELA//RHOG//TJP1//WASF2
hsa04066	HIF-1 signaling pathway	http://www.genome.jp/kegg-bin/show_pathway?hsa04066+1026+1906+1956+112399+1978+2056+2064+3099+3162+3459+3569+3643+4055+4846+5211+23533+5336+5970+6194+5054+6513+7010+7076+7422	0.00453816	24	944	103	6990	0.0283635	2.34312	0.025424	CDKN1A//EDN1//EGFR//EGLN3//EIF4EBP1//EPO//ERBB2//HK2//HMOX1//IFNGR1//IL6//INSR//LTBR//NOS3//PFKL//PIK3R5//PLCG2//RELA//RPS6//SERPINE1//SLC2A1//TEK//TIMP1//VEGFA
hsa05214	Glioma	http://www.genome.jp/kegg-bin/show_pathway?hsa05214+595+1021+1026+1029+1869+1871+1956+4893+5154+5155+5159+23533+5336+6464+25759+7039+7157	0.00466278	17	944	65	6990	0.0285476	2.33135	0.018008	CCND1//CDK6//CDKN1A//CDKN2A//E2F1//E2F3//EGFR//NRAS//PDGFA//PDGFB//PDGFRB//PIK3R5//PLCG2//SHC1//SHC2//TGFA//TP53
hsa04380	Osteoclast differentiation	http://www.genome.jp/kegg-bin/show_pathway?hsa04380+1513+1535+2274+2353+2355+3454+3455+3459+3554+3725+3932+3937+10288+4286+4689+4772+4773+4791+4792+23533+5336+5468+5970+9021+7040+7048+7124+7132+7305	0.00479659	29	944	132	6990	0.0287796	2.31907	0.03072	CTSK//CYBA//FHL2//FOS//FOSL2//IFNAR1//IFNAR2//IFNGR1//IL1R1//JUN//LCK//LCP2//LILRB2//MITF//NCF4//NFATC1//NFATC2//NFKB2//NFKBIA//PIK3R5//PLCG2//PPARG//RELA//SOCS3//TGFB1//TGFBR2//TNF//TNFRSF1A//TYROBP
hsa05218	Melanoma	http://www.genome.jp/kegg-bin/show_pathway?hsa05218+595+1021+1026+1029+1869+1871+1956+2256+8817+3082+4233+4286+4893+5154+5155+5159+23533+7157	0.00521836	18	944	71	6990	0.0302832	2.28247	0.019068	CCND1//CDK6//CDKN1A//CDKN2A//E2F1//E2F3//EGFR//FGF11//FGF18//HGF//MET//MITF//NRAS//PDGFA//PDGFB//PDGFRB//PIK3R5//TP53
hsa04360	Axon guidance	http://www.genome.jp/kegg-bin/show_pathway?hsa04360+25+6387+7852+1942+1946+1947+1948+1969+2050+2242+2771+2773+3688+4233+4773+4776+4893+8829+59277+5362+5998+387+6405+9037+54437+80031+9353+219699	0.00524909	28	944	127	6990	0.0302832	2.27992	0.029661	ABL1//CXCL12//CXCR4//EFNA1//EFNA5//EFNB1//EFNB2//EPHA2//EPHB4//FES//GNAI2//GNAI3//ITGB1//MET//NFATC2//NFATC4//NRAS//NRP1//NTN4//PLXNA2//RGS3//RHOA//SEMA3F//SEMA5A//SEMA5B//SEMA6D//SLIT2//UNC5B
hsa05203	Viral carcinogenesis	http://www.genome.jp/kegg-bin/show_pathway?hsa05203+87+81+581+841+595+894+991+1017+1021+1026+1029+1030+64764+1959+2934+3065+9759+51564+9734+85236+3105+3106+3107+3133+3134+3661+3718+3725+4055+8379+9261+4791+4792+4893+23533+5829+5970+387+6672+7157+7188	0.00554957	41	944	205	6990	0.0314127	2.25574	0.043432	ACTN1//ACTN4//BAX//CASP8//CCND1//CCND2//CDC20//CDK2//CDK6//CDKN1A//CDKN2A//CDKN2B//CREB3L2//EGR2//GSN//HDAC1//HDAC4//HDAC7//HDAC9//HIST1H2BK//HLA-A//HLA-B//HLA-C//HLA-E//HLA-F//IRF3//JAK3//JUN//LTBR//MAD1L1//MAPKAPK2//NFKB2//NFKBIA//NRAS//PIK3R5//PXN//RELA//RHOA//SP100//TP53//TRAF5
hsa05110	Vibrio cholerae infection	http://www.genome.jp/kegg-bin/show_pathway?hsa05110+60+71+8992+3784+10945+11014+9601+5336+29927+10952+23480+6558+10312+7082	0.00621279	14	944	51	6990	0.0345155	2.20671	0.014831	ACTB//ACTG1//ATP6V0E1//KCNQ1//KDELR1//KDELR2//PDIA4//PLCG2//SEC61A1//SEC61B//SEC61G//SLC12A2//TCIRG1//TJP1
hsa05215	Prostate cancer	http://www.genome.jp/kegg-bin/show_pathway?hsa05215+595+1017+1026+64764+1869+1871+1956+2064+2308+7184+51176+4792+4893+5154+5155+5159+23533+5970+83439+7039+7157	0.00657896	21	944	89	6990	0.0358852	2.18184	0.022246	CCND1//CDK2//CDKN1A//CREB3L2//E2F1//E2F3//EGFR//ERBB2//FOXO1//HSP90B1//LEF1//NFKBIA//NRAS//PDGFA//PDGFB//PDGFRB//PIK3R5//RELA//TCF7L1//TGFA//TP53
hsa05140	Leishmaniasis	http://www.genome.jp/kegg-bin/show_pathway?hsa05140+1535+2353+3111+3119+3122+3123+3459+51135+3688+3689+3725+4689+4792+5777+5970+7040+7043+7124	0.00710761	18	944	73	6990	0.0378035	2.14828	0.019068	CYBA//FOS//HLA-DOA//HLA-DQB1//HLA-DRA//HLA-DRB1//IFNGR1//IRAK4//ITGB1//ITGB2//JUN//NCF4//NFKBIA//PTPN6//RELA//TGFB1//TGFB3//TNF
hsa04621	NOD-like receptor signaling pathway	http://www.genome.jp/kegg-bin/show_pathway?hsa04621+329+84674+22900+834+841+6352+7184+3569+4792+10392+5970+8767+7124+7128+7205	0.00718267	15	944	57	6990	0.0378035	2.14371	0.01589	BIRC2//CARD6//CARD8//CASP1//CASP8//CCL5//HSP90B1//IL6//NFKBIA//NOD1//RELA//RIPK2//TNF//TNFAIP3//TRIP6
hsa05323	Rheumatoid arthritis	http://www.genome.jp/kegg-bin/show_pathway?hsa05323+8992+6348+6352+1513+6387+2353+3111+3119+3122+3123+3569+3683+3689+3725+4312+10312+7010+7040+7043+7124+7422	0.00752184	21	944	90	6990	0.0385394	2.12368	0.022246	ATP6V0E1//CCL3//CCL5//CTSK//CXCL12//FOS//HLA-DOA//HLA-DQB1//HLA-DRA//HLA-DRB1//IL6//ITGAL//ITGB2//JUN//MMP1//TCIRG1//TEK//TGFB1//TGFB3//TNF//VEGFA
hsa04145	Phagosome	http://www.genome.jp/kegg-bin/show_pathway?hsa04145+60+71+8992+811+929+30835+948+78989+1535+3105+3106+3107+3111+3119+3122+3123+3133+3134+3678+3688+3689+3916+9902+4689+949+29927+10952+23480+10312+7057+7059+9341	0.00757941	32	944	154	6990	0.0385394	2.12036	0.033898	ACTB//ACTG1//ATP6V0E1//CALR//CD14//CD209//CD36//COLEC11//CYBA//HLA-A//HLA-B//HLA-C//HLA-DOA//HLA-DQB1//HLA-DRA//HLA-DRB1//HLA-E//HLA-F//ITGA5//ITGB1//ITGB2//LAMP1//MRC2//NCF4//SCARB1//SEC61A1//SEC61B//SEC61G//TCIRG1//THBS1//THBS3//VAMP3
hsa04330	Notch signaling pathway	http://www.genome.jp/kegg-bin/show_pathway?hsa04330+83464+28514+54567+1840+113878+3065+3280+182+3714+4242+4851+4854+4855	0.0092764	13	944	48	6990	0.0460666	2.03262	0.013771	APH1B//DLL1//DLL4//DTX1//DTX2//HDAC1//HES1//JAG1//JAG2//MFNG//NOTCH1//NOTCH3//NOTCH4
hsa04924	Renin secretion	http://www.genome.jp/kegg-bin/show_pathway?hsa04924+1636+111+117+358+775+9635+1909+2771+2773+2982+2983+84876+5153+5137+5139+5330	0.00943567	16	944	64	6990	0.0460666	2.02523	0.016949	ACE//ADCY5//ADCYAP1R1//AQP1//CACNA1C//CLCA2//EDNRA//GNAI2//GNAI3//GUCY1A3//GUCY1B3//ORAI1//PDE1B//PDE1C//PDE3A//PLCB2
hsa04940	Type I diabetes mellitus	http://www.genome.jp/kegg-bin/show_pathway?hsa04940+3002+3105+3106+3107+3111+3119+3122+3123+3133+3134+5551+7124	0.00952043	12	944	43	6990	0.0460666	2.02134	0.012712	GZMB//HLA-A//HLA-B//HLA-C//HLA-DOA//HLA-DQB1//HLA-DRA//HLA-DRB1//HLA-E//HLA-F//PRF1//TNF
hsa00533	Glycosaminoglycan biosynthesis - keratan sulfate	http://www.genome.jp/kegg-bin/show_pathway?hsa00533+10678+93010+2683+8702+9435+6482	0.0100908	6	944	15	6990	0.0480516	1.99607	0.006356	B3GNT2//B3GNT7//B4GALT1//B4GALT4//CHST2//ST3GAL1
hsa05212	Pancreatic cancer	http://www.genome.jp/kegg-bin/show_pathway?hsa05212+595+1021+1029+1869+1871+1956+2064+23533+5970+4088+7039+7040+7043+7048+7157+7422	0.0127487	16	944	66	6990	0.0597596	1.89453	0.016949	CCND1//CDK6//CDKN2A//E2F1//E2F3//EGFR//ERBB2//PIK3R5//RELA//SMAD3//TGFA//TGFB1//TGFB3//TGFBR2//TP53//VEGFA
hsa05168	Herpes simplex infection	http://www.genome.jp/kegg-bin/show_pathway?hsa05168+841+6352+972+1017+1936+2353+3105+3106+3107+3111+3119+3122+3123+3133+3134+3454+3455+3459+3569+3661+3725+4792+10482+56000+5371+5819+5970+6041+9021+6672+6431+7124+8764+7132+7157+7188	0.0137671	36	944	185	6990	0.0635403	1.86116	0.038136	CASP8//CCL5//CD74//CDK2//EEF1D//FOS//HLA-A//HLA-B//HLA-C//HLA-DOA//HLA-DQB1//HLA-DRA//HLA-DRB1//HLA-E//HLA-F//IFNAR1//IFNAR2//IFNGR1//IL6//IRF3//JUN//NFKBIA//NXF1//NXF3//PML//PVRL2//RELA//RNASEL//SOCS3//SP100//SRSF6//TNF//TNFRSF14//TNFRSF1A//TP53//TRAF5
hsa05223	Non-small cell lung cancer	http://www.genome.jp/kegg-bin/show_pathway?hsa05223+595+1021+1029+1869+1871+1956+2064+4893+23533+5336+5915+6256+7039+7157	0.0146586	14	944	56	6990	0.0666302	1.83391	0.014831	CCND1//CDK6//CDKN2A//E2F1//E2F3//EGFR//ERBB2//NRAS//PIK3R5//PLCG2//RARB//RXRA//TGFA//TP53
hsa05320	Autoimmune thyroid disease	http://www.genome.jp/kegg-bin/show_pathway?hsa05320+3002+3105+3106+3107+3111+3119+3122+3123+3133+3134+5551+7038+7173	0.0213642	13	944	53	6990	0.0956606	1.67031	0.013771	GZMB//HLA-A//HLA-B//HLA-C//HLA-DOA//HLA-DQB1//HLA-DRA//HLA-DRB1//HLA-E//HLA-F//PRF1//TG//TPO
hsa04010	MAPK signaling pathway	http://www.genome.jp/kegg-bin/show_pathway?hsa04010+775+8912+782+929+1843+1848+1849+1956+2256+8817+2316+2317+2353+4616+55970+3315+3554+3725+4214+4296+1326+5871+9261+2122+4208+4609+4772+4791+3164+4893+5154+5155+5159+5778+5908+5924+10235+25780+5970+6237+7040+7043+7048+7124+7132+7157	0.0224398	46	944	255	6990	0.0989992	1.64898	0.048729	CACNA1C//CACNA1H//CACNB1//CD14//DUSP1//DUSP6//DUSP7//EGFR//FGF11//FGF18//FLNA//FLNB//FOS//GADD45B//GNG12//HSPB1//IL1R1//JUN//MAP3K1//MAP3K11//MAP3K8//MAP4K2//MAPKAPK2//MECOM//MEF2C//MYC//NFATC1//NFKB2//NR4A1//NRAS//PDGFA//PDGFB//PDGFRB//PTPN7//RAP1B//RASGRF2//RASGRP2//RASGRP3//RELA//RRAS//TGFB1//TGFB3//TGFBR2//TNF//TNFRSF1A//TP53
hsa04110	Cell cycle	http://www.genome.jp/kegg-bin/show_pathway?hsa04110+25+595+894+991+990+1017+1021+1026+1028+1029+1030+1869+1871+9700+4616+3065+8379+4085+4172+4609+9232+4088+7040+7043+7157	0.0241757	25	944	124	6990	0.105112	1.61662	0.026483	ABL1//CCND1//CCND2//CDC20//CDC6//CDK2//CDK6//CDKN1A//CDKN1C//CDKN2A//CDKN2B//E2F1//E2F3//ESPL1//GADD45B//HDAC1//MAD1L1//MAD2L1//MCM3//MYC//PTTG1//SMAD3//TGFB1//TGFB3//TP53
hsa04612	Antigen processing and presentation	http://www.genome.jp/kegg-bin/show_pathway?hsa04612+811+920+972+3105+3106+3107+3111+3119+3122+3123+3133+3134+3309+5641+2923+5720+7124	0.0257332	17	944	77	6990	0.110285	1.58951	0.018008	CALR//CD4//CD74//HLA-A//HLA-B//HLA-C//HLA-DOA//HLA-DQB1//HLA-DRA//HLA-DRB1//HLA-E//HLA-F//HSPA5//LGMN//PDIA3//PSME1//TNF
hsa05211	Renal cell carcinoma	http://www.genome.jp/kegg-bin/show_pathway?hsa05211+112399+2034+2113+3082+3725+4233+4893+5155+23533+5908+6513+7039+7040+7043+7422	0.0274036	15	944	66	6990	0.114189	1.56219	0.01589	EGLN3//EPAS1//ETS1//HGF//JUN//MET//NRAS//PDGFB//PIK3R5//RAP1B//SLC2A1//TGFA//TGFB1//TGFB3//VEGFA
hsa03060	Protein export	http://www.genome.jp/kegg-bin/show_pathway?hsa03060+3309+23478+29927+10952+23480+11231+60559	0.0276764	7	944	23	6990	0.114189	1.55789	0.007415	HSPA5//SEC11A//SEC61A1//SEC61B//SEC61G//SEC63//SPCS3
hsa04072	Phospholipase D signaling pathway	http://www.genome.jp/kegg-bin/show_pathway?hsa04072+196883+111+10555+27128+1607+160851+1956+2149+2918+3643+4254+9170+23566+10161+4893+5154+5155+5159+23533+5330+5336+8611+5737+10411+387+6237+6464+25759	0.0277859	28	944	144	6990	0.114189	1.55618	0.029661	ADCY4//ADCY5//AGPAT2//CYTH4//DGKB//DGKH//EGFR//F2R//GRM8//INSR//KITLG//LPAR2//LPAR3//LPAR6//NRAS//PDGFA//PDGFB//PDGFRB//PIK3R5//PLCB2//PLCG2//PPAP2A//PTGFR//RAPGEF3//RHOA//RRAS//SHC1//SHC2
hsa04270	Vascular smooth muscle contraction	http://www.genome.jp/kegg-bin/show_pathway?hsa04270+59+196883+111+146+9138+775+10203+800+1909+2982+2983+10335+4629+4637+10398+4638+85366+340156+5330+5583+5592+10266+10268+387	0.029274	24	944	120	6990	0.118678	1.53352	0.025424	ACTA2//ADCY4//ADCY5//ADRA1D//ARHGEF1//CACNA1C//CALCRL//CALD1//EDNRA//GUCY1A3//GUCY1B3//MRVI1//MYH11//MYL6//MYL9//MYLK//MYLK2//MYLK4//PLCB2//PRKCH//PRKG1//RAMP2//RAMP3//RHOA
hsa05230	Central carbon metabolism in cancer	http://www.genome.jp/kegg-bin/show_pathway?hsa05230+1956+2064+3099+4233+4609+4893+5159+5211+5214+23533+9123+6510+6513+8140+7157	0.0310638	15	944	67	6990	0.124031	1.50774	0.01589	EGFR//ERBB2//HK2//MET//MYC//NRAS//PDGFRB//PFKL//PFKP//PIK3R5//SLC16A3//SLC1A5//SLC2A1//SLC7A5//TP53
hsa04921	Oxytocin signaling pathway	http://www.genome.jp/kegg-bin/show_pathway?hsa04921+60+71+196883+111+775+782+595+1026+1956+2353+2771+2773+2982+2983+3725+4208+4637+10398+4638+85366+340156+4772+4773+4776+4846+4893+23533+5330+5997+387	0.0314211	30	944	158	6990	0.124031	1.50278	0.03178	ACTB//ACTG1//ADCY4//ADCY5//CACNA1C//CACNB1//CCND1//CDKN1A//EGFR//FOS//GNAI2//GNAI3//GUCY1A3//GUCY1B3//JUN//MEF2C//MYL6//MYL9//MYLK//MYLK2//MYLK4//NFATC1//NFATC2//NFATC4//NOS3//NRAS//PIK3R5//PLCB2//RGS2//RHOA
hsa04931	Insulin resistance	http://www.genome.jp/kegg-bin/show_pathway?hsa04931+948+1374+64764+2308+92579+2673+3569+3643+4792+4846+10062+23533+79660+5507+5792+5836+5970+6513+6517+9021+7124+7132	0.0326402	22	944	109	6990	0.126522	1.48625	0.023305	CD36//CPT1A//CREB3L2//FOXO1//G6PC3//GFPT1//IL6//INSR//NFKBIA//NOS3//NR1H3//PIK3R5//PPP1R3B//PPP1R3C//PTPRF//PYGL//RELA//SLC2A1//SLC2A4//SOCS3//TNF//TNFRSF1A
hsa05032	Morphine addiction	http://www.genome.jp/kegg-bin/show_pathway?hsa05032+196883+111+2564+2771+2773+2783+2791+55970+2787+2869+5153+5137+5138+5139+5143+5144+27115+5151+8622	0.0328956	19	944	91	6990	0.126522	1.48286	0.020127	ADCY4//ADCY5//GABRE//GNAI2//GNAI3//GNB2//GNG11//GNG12//GNG5//GRK5//PDE1B//PDE1C//PDE2A//PDE3A//PDE4C//PDE4D//PDE7B//PDE8A//PDE8B
hsa05216	Thyroid cancer	http://www.genome.jp/kegg-bin/show_pathway?hsa05216+595+51176+4609+4893+5468+6256+83439+7157	0.0339403	8	944	29	6990	0.127904	1.46928	0.008475	CCND1//LEF1//MYC//NRAS//PPARG//RXRA//TCF7L1//TP53
hsa05210	Colorectal cancer	http://www.genome.jp/kegg-bin/show_pathway?hsa05210+581+595+2353+3725+51176+4609+23533+387+4088+83439+7040+7043+7048+7157	0.0341077	14	944	62	6990	0.127904	1.46715	0.014831	BAX//CCND1//FOS//JUN//LEF1//MYC//PIK3R5//RHOA//SMAD3//TCF7L1//TGFB1//TGFB3//TGFBR2//TP53
hsa05020	Prion diseases	http://www.genome.jp/kegg-bin/show_pathway?hsa05020+581+712+730+6352+1958+3309+3569+3915+4851	0.0387114	9	944	35	6990	0.143376	1.41216	0.009534	BAX//C1QA//C7//CCL5//EGR1//HSPA5//IL6//LAMC1//NOTCH1
hsa04064	NF-kappa B signaling pathway	http://www.genome.jp/kegg-bin/show_pathway?hsa04064+329+929+6387+4616+3554+51135+3932+4055+4791+4792+5328+5336+5970+7124+7128+7132+7188+7412+7535	0.0402052	19	944	93	6990	0.147092	1.39572	0.020127	BIRC2//CD14//CXCL12//GADD45B//IL1R1//IRAK4//LCK//LTBR//NFKB2//NFKBIA//PLAU//PLCG2//RELA//TNF//TNFAIP3//TNFRSF1A//TRAF5//VCAM1//ZAP70

## Sheet: KEGG-down
PathwayID	Definition	OriginalWebSite	Fisher-Pvalue	SelectionCounts	SelectionSize	Count	Size	FDR	Enrichment_Score	GeneRatio	Genes
hsa04724	Glutamatergic synapse	http://www.genome.jp/kegg-bin/show_pathway?hsa04724+107+108+773+27165+2752+2775+10681+2890+2891+2898+2899+2901+2905+2914+3708+3760+100137049+5332+5530+5532+5534+5567+5579+5582+57030+6506+6507+6511+81539	3.04988e-12	29	396	114	6990	9.14965e-10	11.5157	0.073232	ADCY1//ADCY2//CACNA1A//GLS2//GLUL//GNAO1//GNB5//GRIA1//GRIA2//GRIK2//GRIK3//GRIK5//GRIN2C//GRM4//ITPR1//KCNJ3//PLA2G4B//PLCB4//PPP3CA//PPP3CB//PPP3R1//PRKACB//PRKCB//PRKCG//SLC17A7//SLC1A2//SLC1A3//SLC1A6//SLC38A1
hsa04721	Synaptic vesicle cycle	http://www.genome.jp/kegg-bin/show_pathway?hsa04721+155066+523+526+773+774+10815+594855+1759+8775+4905+5864+22999+57030+140679+6616+6804+112755+6812+6857+23025+6844	1.18933e-11	21	396	63	6990	1.784e-09	10.9247	0.05303	ATP6V0E2//ATP6V1A//ATP6V1B2//CACNA1A//CACNA1B//CPLX1//CPLX3//DNM1//NAPA//NSF//RAB3A//RIMS1//SLC17A7//SLC32A1//SNAP25//STX1A//STX1B//STXBP1//SYT1//UNC13A//VAMP2
hsa04911	Insulin secretion	http://www.genome.jp/kegg-bin/show_pathway?hsa04911+107+108+476+477+478+481+482+816+817+818+486+2767+10242+3780+27445+5332+5567+5579+5582+5864+9699+6616+6804+6844	2.19321e-11	24	396	85	6990	2.19321e-09	10.6589	0.060606	ADCY1//ADCY2//ATP1A1//ATP1A2//ATP1A3//ATP1B1//ATP1B2//CAMK2B//CAMK2D//CAMK2G//FXYD2//GNA11//KCNMB2//KCNN1//PCLO//PLCB4//PRKACB//PRKCB//PRKCG//RAB3A//RIMS2//SNAP25//STX1A//VAMP2
hsa04723	Retrograde endocannabinoid signaling	http://www.genome.jp/kegg-bin/show_pathway?hsa04723+57406+107+108+773+774+2166+2555+2561+2562+2775+10681+2890+2891+3708+3760+3765+5601+11343+5332+5567+5579+5582+22999+57030+140679	1.91751e-10	25	396	101	6990	1.43813e-08	9.71726	0.063131	ABHD6//ADCY1//ADCY2//CACNA1A//CACNA1B//FAAH//GABRA2//GABRB2//GABRB3//GNAO1//GNB5//GRIA1//GRIA2//ITPR1//KCNJ3//KCNJ9//MAPK9//MGLL//PLCB4//PRKACB//PRKCB//PRKCG//RIMS1//SLC17A7//SLC32A1
hsa04728	Dopaminergic synapse	http://www.genome.jp/kegg-bin/show_pathway?hsa04728+208+409+773+774+808+816+817+818+2775+10681+2890+2891+3708+3760+3765+3798+3800+4129+5601+5332+5521+5522+5526+5530+5532+5567+5579+5582	4.18685e-10	28	396	129	6990	2.51211e-08	9.37811	0.070707	AKT2//ARRB2//CACNA1A//CACNA1B//CALM3//CAMK2B//CAMK2D//CAMK2G//GNAO1//GNB5//GRIA1//GRIA2//ITPR1//KCNJ3//KCNJ9//KIF5A//KIF5C//MAOB//MAPK9//PLCB4//PPP2R2B//PPP2R2C//PPP2R5B//PPP3CA//PPP3CB//PRKACB//PRKCB//PRKCG
hsa04727	GABAergic synapse	http://www.genome.jp/kegg-bin/show_pathway?hsa04727+107+108+773+774+23710+2550+9568+2555+2561+2562+2571+27165+2752+2775+10681+4905+5567+5579+5582+140679+81539	1.14637e-08	21	396	88	6990	5.73182e-07	7.94068	0.05303	ADCY1//ADCY2//CACNA1A//CACNA1B//GABARAPL1//GABBR1//GABBR2//GABRA2//GABRB2//GABRB3//GAD1//GLS2//GLUL//GNAO1//GNB5//NSF//PRKACB//PRKCB//PRKCG//SLC32A1//SLC38A1
hsa04720	Long-term potentiation	http://www.genome.jp/kegg-bin/show_pathway?hsa04720+107+808+816+817+818+814+2890+2891+2905+3708+5332+5530+5532+5534+5567+5579+5582+6195	1.36232e-08	18	396	66	6990	5.83853e-07	7.86572	0.045455	ADCY1//CALM3//CAMK2B//CAMK2D//CAMK2G//CAMK4//GRIA1//GRIA2//GRIN2C//ITPR1//PLCB4//PPP3CA//PPP3CB//PPP3R1//PRKACB//PRKCB//PRKCG//RPS6KA1
hsa05032	Morphine addiction	http://www.genome.jp/kegg-bin/show_pathway?hsa05032+107+108+134+409+773+774+2550+9568+2555+2561+2562+2775+10681+3760+3765+5136+5142+5567+5579+5582+140679	2.17181e-08	21	396	91	6990	8.14427e-07	7.66318	0.05303	ADCY1//ADCY2//ADORA1//ARRB2//CACNA1A//CACNA1B//GABBR1//GABBR2//GABRA2//GABRB2//GABRB3//GNAO1//GNB5//KCNJ3//KCNJ9//PDE1A//PDE4B//PRKACB//PRKCB//PRKCG//SLC32A1
hsa04010	MAPK signaling pathway	http://www.genome.jp/kegg-bin/show_pathway?hsa04010+208+409+627+773+774+777+8911+59284+1850+1852+2002+8822+27006+2264+10912+3304+3553+6416+4216+9479+23162+5601+4137+22808+5058+100137049+5495+5530+5532+5534+5567+5579+5582+5881+5923+6195+8986+51347	2.72242e-08	38	396	255	6990	9.07474e-07	7.56504	0.09596	AKT2//ARRB2//BDNF//CACNA1A//CACNA1B//CACNA1E//CACNA1I//CACNG7//DUSP8//DUSP9//ELK1//FGF17//FGF22//FGFR4//GADD45G//HSPA1B//IL1B//MAP2K4//MAP3K4//MAPK8IP1//MAPK8IP3//MAPK9//MAPT//MRAS//PAK1//PLA2G4B//PPM1B//PPP3CA//PPP3CB//PPP3R1//PRKACB//PRKCB//PRKCG//RAC3//RASGRF1//RPS6KA1//RPS6KA4//TAOK3
hsa04725	Cholinergic synapse	http://www.genome.jp/kegg-bin/show_pathway?hsa04725+43+107+108+208+773+774+816+817+818+814+1141+2767+2775+10681+3708+3768+3760+3785+5291+5332+5567+5579+5582	4.04287e-08	23	396	111	6990	1.21286e-06	7.39331	0.058081	ACHE//ADCY1//ADCY2//AKT2//CACNA1A//CACNA1B//CAMK2B//CAMK2D//CAMK2G//CAMK4//CHRNB2//GNA11//GNAO1//GNB5//ITPR1//KCNJ12//KCNJ3//KCNQ2//PIK3CB//PLCB4//PRKACB//PRKCB//PRKCG
hsa04020	Calcium signaling pathway	http://www.genome.jp/kegg-bin/show_pathway?hsa04020+107+108+148+491+492+773+774+777+8911+808+816+817+818+814+2767+2905+3708+5025+5136+5332+5530+5532+5534+5567+5579+5582+2185+6543+6547+7134	6.8467e-08	30	396	180	6990	1.86728e-06	7.16452	0.075758	ADCY1//ADCY2//ADRA1A//ATP2B2//ATP2B3//CACNA1A//CACNA1B//CACNA1E//CACNA1I//CALM3//CAMK2B//CAMK2D//CAMK2G//CAMK4//GNA11//GRIN2C//ITPR1//P2RX4//PDE1A//PLCB4//PPP3CA//PPP3CB//PPP3R1//PRKACB//PRKCB//PRKCG//PTK2B//SLC8A2//SLC8A3//TNNC1
hsa04261	Adrenergic signaling in cardiomyocytes	http://www.genome.jp/kegg-bin/show_pathway?hsa04261+107+108+148+208+476+477+478+481+482+491+492+59284+808+816+817+818+486+5291+5332+5521+5522+5526+5567+6324+6330+7134	1.80194e-07	26	396	148	6990	4.50484e-06	6.74426	0.065657	ADCY1//ADCY2//ADRA1A//AKT2//ATP1A1//ATP1A2//ATP1A3//ATP1B1//ATP1B2//ATP2B2//ATP2B3//CACNG7//CALM3//CAMK2B//CAMK2D//CAMK2G//FXYD2//PIK3CB//PLCB4//PPP2R2B//PPP2R2C//PPP2R5B//PRKACB//SCN1B//SCN4B//TNNC1
hsa04024	cAMP signaling pathway	http://www.genome.jp/kegg-bin/show_pathway?hsa04024+107+108+134+208+476+477+478+481+482+491+492+627+808+816+817+818+814+5348+486+2550+9568+2890+2891+2905+5601+5058+5142+5291+5567+5727+5881	2.01507e-07	31	396	199	6990	4.65015e-06	6.69571	0.078283	ADCY1//ADCY2//ADORA1//AKT2//ATP1A1//ATP1A2//ATP1A3//ATP1B1//ATP1B2//ATP2B2//ATP2B3//BDNF//CALM3//CAMK2B//CAMK2D//CAMK2G//CAMK4//FXYD1//FXYD2//GABBR1//GABBR2//GRIA1//GRIA2//GRIN2C//MAPK9//PAK1//PDE4B//PIK3CB//PRKACB//PTCH1//RAC3
hsa04713	Circadian entrainment	http://www.genome.jp/kegg-bin/show_pathway?hsa04713+107+108+8911+808+816+817+818+2775+10681+2890+2891+2905+3708+3760+3765+8863+5332+5567+5579+5582	2.39839e-07	20	396	95	6990	5.13941e-06	6.62008	0.050505	ADCY1//ADCY2//CACNA1I//CALM3//CAMK2B//CAMK2D//CAMK2G//GNAO1//GNB5//GRIA1//GRIA2//GRIN2C//ITPR1//KCNJ3//KCNJ9//PER3//PLCB4//PRKACB//PRKCB//PRKCG
hsa04970	Salivary secretion	http://www.genome.jp/kegg-bin/show_pathway?hsa04970+107+108+148+476+477+478+481+482+491+492+808+1471+486+3708+5332+5567+5579+5582+6844	3.82817e-07	19	396	89	6990	7.65634e-06	6.41701	0.04798	ADCY1//ADCY2//ADRA1A//ATP1A1//ATP1A2//ATP1A3//ATP1B1//ATP1B2//ATP2B2//ATP2B3//CALM3//CST3//FXYD2//ITPR1//PLCB4//PRKACB//PRKCB//PRKCG//VAMP2
hsa04971	Gastric acid secretion	http://www.genome.jp/kegg-bin/show_pathway?hsa04971+107+108+476+477+478+481+482+808+816+817+818+3708+3766+5332+5567+5579+5582	5.24866e-07	17	396	74	6990	9.84124e-06	6.27995	0.042929	ADCY1//ADCY2//ATP1A1//ATP1A2//ATP1A3//ATP1B1//ATP1B2//CALM3//CAMK2B//CAMK2D//CAMK2G//ITPR1//KCNJ10//PLCB4//PRKACB//PRKCB//PRKCG
hsa05031	Amphetamine addiction	http://www.genome.jp/kegg-bin/show_pathway?hsa05031+808+816+817+818+814+2890+2891+2905+4129+5530+5532+5534+5567+5579+5582+6804	6.4927e-07	16	396	67	6990	1.14577e-05	6.18757	0.040404	CALM3//CAMK2B//CAMK2D//CAMK2G//CAMK4//GRIA1//GRIA2//GRIN2C//MAOB//PPP3CA//PPP3CB//PPP3R1//PRKACB//PRKCB//PRKCG//STX1A
hsa04750	Inflammatory mediator regulation of TRP channels	http://www.genome.jp/kegg-bin/show_pathway?hsa04750+107+108+41+40+9311+808+816+817+818+3553+3708+5601+5291+100137049+5332+5567+5579+5581+5582	1.82285e-06	19	396	98	6990	3.03808e-05	5.73925	0.04798	ADCY1//ADCY2//ASIC1//ASIC2//ASIC3//CALM3//CAMK2B//CAMK2D//CAMK2G//IL1B//ITPR1//MAPK9//PIK3CB//PLA2G4B//PLCB4//PRKACB//PRKCB//PRKCE//PRKCG
hsa04022	cGMP-PKG signaling pathway	http://www.genome.jp/kegg-bin/show_pathway?hsa04022+107+108+134+148+208+476+477+478+481+482+491+492+808+486+2767+3708+10242+4879+5291+5332+5530+5532+5534+5581+6543+6547	2.02225e-06	26	396	167	6990	3.19302e-05	5.69417	0.065657	ADCY1//ADCY2//ADORA1//ADRA1A//AKT2//ATP1A1//ATP1A2//ATP1A3//ATP1B1//ATP1B2//ATP2B2//ATP2B3//CALM3//FXYD2//GNA11//ITPR1//KCNMB2//NPPB//PIK3CB//PLCB4//PPP3CA//PPP3CB//PPP3R1//PRKCE//SLC8A2//SLC8A3
hsa04921	Oxytocin signaling pathway	http://www.genome.jp/kegg-bin/show_pathway?hsa04921+107+108+59284+808+816+817+818+814+84254+10645+2002+2775+3708+3768+3760+3765+5291+100137049+5332+5530+5532+5534+5567+5579+5582	2.35962e-06	25	396	158	6990	3.53943e-05	5.62716	0.063131	ADCY1//ADCY2//CACNG7//CALM3//CAMK2B//CAMK2D//CAMK2G//CAMK4//CAMKK1//CAMKK2//ELK1//GNAO1//ITPR1//KCNJ12//KCNJ3//KCNJ9//PIK3CB//PLA2G4B//PLCB4//PPP3CA//PPP3CB//PPP3R1//PRKACB//PRKCB//PRKCG
hsa05033	Nicotine addiction	http://www.genome.jp/kegg-bin/show_pathway?hsa05033+773+774+1141+2555+2561+2562+2890+2891+2905+57030+140679	8.72708e-06	11	396	40	6990	0.000124673	5.05913	0.027778	CACNA1A//CACNA1B//CHRNB2//GABRA2//GABRB2//GABRB3//GRIA1//GRIA2//GRIN2C//SLC17A7//SLC32A1
hsa04925	Aldosterone synthesis and secretion	http://www.genome.jp/kegg-bin/show_pathway?hsa04925+107+108+8911+808+816+817+818+814+2767+3708+3777+5332+5567+5579+5581+5582	9.32409e-06	16	396	81	6990	0.000127147	5.03039	0.040404	ADCY1//ADCY2//CACNA1I//CALM3//CAMK2B//CAMK2D//CAMK2G//CAMK4//GNA11//ITPR1//KCNK3//PLCB4//PRKACB//PRKCB//PRKCE//PRKCG
hsa04912	GnRH signaling pathway	http://www.genome.jp/kegg-bin/show_pathway?hsa04912+107+108+808+816+817+818+2002+2767+3708+6416+4216+5601+100137049+5332+5567+5579+2185	1.07739e-05	17	396	91	6990	0.000140529	4.96763	0.042929	ADCY1//ADCY2//CALM3//CAMK2B//CAMK2D//CAMK2G//ELK1//GNA11//ITPR1//MAP2K4//MAP3K4//MAPK9//PLA2G4B//PLCB4//PRKACB//PRKCB//PTK2B
hsa04964	Proximal tubule bicarbonate reclamation	http://www.genome.jp/kegg-bin/show_pathway?hsa04964+476+477+478+481+482+486+27165+5105	2.28213e-05	8	396	23	6990	0.000285266	4.64166	0.020202	ATP1A1//ATP1A2//ATP1A3//ATP1B1//ATP1B2//FXYD2//GLS2//PCK1
hsa04360	Axon guidance	http://www.genome.jp/kegg-bin/show_pathway?hsa04360+3983+2045+2047+2051+3897+3984+22854+5058+56924+55558+10154+5530+5532+5534+5881+6092+56920+8482+23380+9901	2.6251e-05	20	396	127	6990	0.000315012	4.58085	0.050505	ABLIM1//EPHA7//EPHB1//EPHB6//L1CAM//LIMK1//NTNG1//PAK1//PAK6//PLXNA3//PLXNC1//PPP3CA//PPP3CB//PPP3R1//RAC3//ROBO2//SEMA3G//SEMA7A//SRGAP2//SRGAP3
hsa04918	Thyroid hormone synthesis	http://www.genome.jp/kegg-bin/show_pathway?hsa04918+107+108+432+476+477+478+481+482+486+3708+5332+5567+5579+5582	3.44974e-05	14	396	71	6990	0.000398046	4.46221	0.035354	ADCY1//ADCY2//ASGR1//ATP1A1//ATP1A2//ATP1A3//ATP1B1//ATP1B2//FXYD2//ITPR1//PLCB4//PRKACB//PRKCB//PRKCG
hsa04961	Endocrine and other factor-regulated calcium reabsorption	http://www.genome.jp/kegg-bin/show_pathway?hsa04961+476+477+478+481+482+1759+486+5332+5567+5579+5582	4.58815e-05	11	396	47	6990	0.000509794	4.33836	0.027778	ATP1A1//ATP1A2//ATP1A3//ATP1B1//ATP1B2//DNM1//FXYD2//PLCB4//PRKACB//PRKCB//PRKCG
hsa04726	Serotonergic synapse	http://www.genome.jp/kegg-bin/show_pathway?hsa04726+240+773+774+2561+2562+2775+10681+3708+3751+3760+3765+4129+100137049+5332+5567+5579+5582	0.000167907	17	396	112	6990	0.00179901	3.77493	0.042929	ALOX5//CACNA1A//CACNA1B//GABRB2//GABRB3//GNAO1//GNB5//ITPR1//KCND2//KCNJ3//KCNJ9//MAOB//PLA2G4B//PLCB4//PRKACB//PRKCB//PRKCG
hsa04960	Aldosterone-regulated sodium reabsorption	http://www.genome.jp/kegg-bin/show_pathway?hsa04960+476+477+478+481+482+486+5291+5579+5582	0.00025421	9	396	39	6990	0.00262976	3.59481	0.022727	ATP1A1//ATP1A2//ATP1A3//ATP1B1//ATP1B2//FXYD2//PIK3CB//PRKCB//PRKCG
hsa04972	Pancreatic secretion	http://www.genome.jp/kegg-bin/show_pathway?hsa04972+107+108+476+477+478+481+482+491+492+486+3708+5322+5332+5579+5582	0.000291482	15	396	96	6990	0.00291482	3.53539	0.037879	ADCY1//ADCY2//ATP1A1//ATP1A2//ATP1A3//ATP1B1//ATP1B2//ATP2B2//ATP2B3//FXYD2//ITPR1//PLA2G5//PLCB4//PRKCB//PRKCG
hsa04730	Long-term depression	http://www.genome.jp/kegg-bin/show_pathway?hsa04730+773+2767+2775+2781+2890+2891+3708+100137049+5332+5579+5582	0.000463954	11	396	60	6990	0.00448987	3.33352	0.027778	CACNA1A//GNA11//GNAO1//GNAZ//GRIA1//GRIA2//ITPR1//PLA2G4B//PLCB4//PRKCB//PRKCG
hsa04114	Oocyte meiosis	http://www.genome.jp/kegg-bin/show_pathway?hsa04114+107+108+808+816+817+818+64506+22849+80315+3708+5526+5530+5532+5534+5567+6195+7532	0.000524236	17	396	123	6990	0.00491471	3.28047	0.042929	ADCY1//ADCY2//CALM3//CAMK2B//CAMK2D//CAMK2G//CPEB1//CPEB3//CPEB4//ITPR1//PPP2R5B//PPP3CA//PPP3CB//PPP3R1//PRKACB//RPS6KA1//YWHAG
hsa00250	Alanine, aspartate and glutamate metabolism	http://www.genome.jp/kegg-bin/show_pathway?hsa00250+2571+9945+27165+2752+2805+259307+339983+284716	0.000600928	8	396	35	6990	0.00546298	3.22118	0.020202	GAD1//GFPT2//GLS2//GLUL//GOT1//IL4I1//NAT8L//RIMKLA
hsa04973	Carbohydrate digestion and absorption	http://www.genome.jp/kegg-bin/show_pathway?hsa04973+208+476+477+478+481+482+486+5291+5579	0.000785794	9	396	45	6990	0.00693347	3.10469	0.022727	AKT2//ATP1A1//ATP1A2//ATP1A3//ATP1B1//ATP1B2//FXYD2//PIK3CB//PRKCB
hsa04310	Wnt signaling pathway	http://www.genome.jp/kegg-bin/show_pathway?hsa04310+816+817+818+56998+23002+8324+5601+5332+64840+5530+5532+5534+5567+5579+5582+5881+7473+7474	0.00103292	18	396	142	6990	0.00860766	2.98593	0.045455	CAMK2B//CAMK2D//CAMK2G//CTNNBIP1//DAAM1//FZD7//MAPK9//PLCB4//PORCN//PPP3CA//PPP3CB//PPP3R1//PRKACB//PRKCB//PRKCG//RAC3//WNT3//WNT5A
hsa04514	Cell adhesion molecules (CAMs)	http://www.genome.jp/kegg-bin/show_pathway?hsa04514+57863+1013+1000+1001+1272+8506+3897+94030+4684+57555+54413+57502+4897+9378+9379+9369+22854+6402	0.00103292	18	396	142	6990	0.00860766	2.98593	0.045455	CADM3//CDH15//CDH2//CDH3//CNTN1//CNTNAP1//L1CAM//LRRC4B//NCAM1//NLGN2//NLGN3//NLGN4X//NRCAM//NRXN1//NRXN2//NRXN3//NTNG1//SELL
hsa04012	ErbB signaling pathway	http://www.genome.jp/kegg-bin/show_pathway?hsa04012+208+816+817+818+2002+6416+5601+9542+5058+56924+5291+5579+5582	0.00112484	13	396	87	6990	0.0091203	2.94891	0.032828	AKT2//CAMK2B//CAMK2D//CAMK2G//ELK1//MAP2K4//MAPK9//NRG2//PAK1//PAK6//PIK3CB//PRKCB//PRKCG
hsa04915	Estrogen signaling pathway	http://www.genome.jp/kegg-bin/show_pathway?hsa04915+107+108+208+808+2550+9568+2775+3304+3708+3760+3765+5291+5332+5567	0.00127691	14	396	99	6990	0.0100808	2.89384	0.035354	ADCY1//ADCY2//AKT2//CALM3//GABBR1//GABBR2//GNAO1//HSPA1B//ITPR1//KCNJ3//KCNJ9//PIK3CB//PLCB4//PRKACB
hsa04916	Melanogenesis	http://www.genome.jp/kegg-bin/show_pathway?hsa04916+107+108+808+816+817+818+8324+2775+5332+5567+5579+5582+7473+7474	0.00141012	14	396	100	6990	0.0108471	2.85074	0.035354	ADCY1//ADCY2//CALM3//CAMK2B//CAMK2D//CAMK2G//FZD7//GNAO1//PLCB4//PRKACB//PRKCB//PRKCG//WNT3//WNT5A
hsa00260	Glycine, serine and threonine metabolism	http://www.genome.jp/kegg-bin/show_pathway?hsa00260+211+875+1610+2628+23464+4129+26227+29968	0.00153122	8	396	40	6990	0.0113762	2.81496	0.020202	ALAS1//CBS//DAO//GATM//GCAT//MAOB//PHGDH//PSAT1
hsa04922	Glucagon signaling pathway	http://www.genome.jp/kegg-bin/show_pathway?hsa04922+108+208+808+816+817+818+3708+5105+5332+5530+5532+5534+5567+5834	0.00155474	14	396	101	6990	0.0113762	2.80834	0.035354	ADCY2//AKT2//CALM3//CAMK2B//CAMK2D//CAMK2G//ITPR1//PCK1//PLCB4//PPP3CA//PPP3CB//PPP3R1//PRKACB//PYGB
hsa00400	Phenylalanine, tyrosine and tryptophan biosynthesis	http://www.genome.jp/kegg-bin/show_pathway?hsa00400+2805+259307+5053	0.00165638	3	396	5	6990	0.0118313	2.78084	0.007576	GOT1//IL4I1//PAH
hsa04976	Bile secretion	http://www.genome.jp/kegg-bin/show_pathway?hsa04976+107+108+361+476+477+478+481+482+486+3156+5567	0.00197929	11	396	71	6990	0.013809	2.70349	0.027778	ADCY1//ADCY2//AQP4//ATP1A1//ATP1A2//ATP1A3//ATP1B1//ATP1B2//FXYD2//HMGCR//PRKACB
hsa04919	Thyroid hormone signaling pathway	http://www.genome.jp/kegg-bin/show_pathway?hsa04919+208+476+477+478+481+482+1734+486+10499+5291+5332+5567+5579+5582+7067	0.00257858	15	396	118	6990	0.0175812	2.58862	0.037879	AKT2//ATP1A1//ATP1A2//ATP1A3//ATP1B1//ATP1B2//DIO2//FXYD2//NCOA2//PIK3CB//PLCB4//PRKACB//PRKCB//PRKCG//THRA
hsa04962	Vasopressin-regulated water reabsorption	http://www.genome.jp/kegg-bin/show_pathway?hsa04962+360+361+398+1780+140735+4905+5567+6844	0.00289411	8	396	44	6990	0.0191741	2.53849	0.020202	AQP3//AQP4//ARHGDIG//DYNC1I1//DYNLL2//NSF//PRKACB//VAMP2
hsa04924	Renin secretion	http://www.genome.jp/kegg-bin/show_pathway?hsa04924+134+183+808+3708+5136+5332+5530+5532+5534+5567	0.00294004	10	396	64	6990	0.0191741	2.53165	0.025253	ADORA1//AGT//CALM3//ITPR1//PDE1A//PLCB4//PPP3CA//PPP3CB//PPP3R1//PRKACB
hsa04270	Vascular smooth muscle contraction	http://www.genome.jp/kegg-bin/show_pathway?hsa04270+107+108+148+808+2767+3708+10242+100137049+5322+5332+5567+5579+5581+5582+10267	0.00304114	15	396	120	6990	0.0194115	2.51696	0.037879	ADCY1//ADCY2//ADRA1A//CALM3//GNA11//ITPR1//KCNMB2//PLA2G4B//PLA2G5//PLCB4//PRKACB//PRKCB//PRKCE//PRKCG//RAMP1
hsa04530	Tight junction	http://www.genome.jp/kegg-bin/show_pathway?hsa04530+208+55870+57530+1496+23136+10207+22808+58498+50855+5521+5522+5579+5581+5582+6709+9414	0.00513755	16	396	139	6990	0.0321097	2.28924	0.040404	AKT2//ASH1L//CGN//CTNNA2//EPB41L3//INADL//MRAS//MYL7//PARD6A//PPP2R2B//PPP2R2C//PRKCB//PRKCE//PRKCG//SPTAN1//TJP2
hsa04370	VEGF signaling pathway	http://www.genome.jp/kegg-bin/show_pathway?hsa04370+208+5291+100137049+5530+5532+5534+5579+5582+5881	0.00690802	9	396	61	6990	0.042294	2.16065	0.022727	AKT2//PIK3CB//PLA2G4B//PPP3CA//PPP3CB//PPP3R1//PRKCB//PRKCG//RAC3
hsa05014	Amyotrophic lateral sclerosis (ALS)	http://www.genome.jp/kegg-bin/show_pathway?hsa05014+57679+2890+2891+2905+5530+5532+5534+6506	0.00736065	8	396	51	6990	0.0441639	2.13308	0.020202	ALS2//GRIA1//GRIA2//GRIN2C//PPP3CA//PPP3CB//PPP3R1//SLC1A2
hsa04070	Phosphatidylinositol signaling system	http://www.genome.jp/kegg-bin/show_pathway?hsa04070+808+1608+1609+3631+27124+3708+8776+5291+5332+9677+5579+5582	0.00900754	12	396	98	6990	0.0529855	2.04539	0.030303	CALM3//DGKG//DGKQ//INPP4A//INPP5J//ITPR1//MTMR1//PIK3CB//PLCB4//PPIP5K1//PRKCB//PRKCG
hsa04540	Gap junction	http://www.genome.jp/kegg-bin/show_pathway?hsa04540+107+108+2767+3708+5332+5567+5579+5582+7280+347733+10382	0.0104675	11	396	88	6990	0.0603892	1.98016	0.027778	ADCY1//ADCY2//GNA11//ITPR1//PLCB4//PRKACB//PRKCB//PRKCG//TUBB2A//TUBB2B//TUBB4A
hsa05205	Proteoglycans in cancer	http://www.genome.jp/kegg-bin/show_pathway?hsa05205+208+286+287+288+816+817+818+2002+8324+2817+3708+22808+5058+5291+5567+5579+5582+5727+7473+7474	0.0107492	20	396	203	6990	0.0608446	1.96862	0.050505	AKT2//ANK1//ANK2//ANK3//CAMK2B//CAMK2D//CAMK2G//ELK1//FZD7//GPC1//ITPR1//MRAS//PAK1//PIK3CB//PRKACB//PRKCB//PRKCG//PTCH1//WNT3//WNT5A
hsa04974	Protein digestion and absorption	http://www.genome.jp/kegg-bin/show_pathway?hsa04974+476+477+478+481+482+1305+2006+486+206358+6543+6547	0.0123036	11	396	90	6990	0.0683531	1.90997	0.027778	ATP1A1//ATP1A2//ATP1A3//ATP1B1//ATP1B2//COL13A1//ELN//FXYD2//SLC36A1//SLC8A2//SLC8A3
hsa04923	Regulation of lipolysis in adipocytes	http://www.genome.jp/kegg-bin/show_pathway?hsa04923+107+108+134+208+364+11343+5291+5567	0.0128458	8	396	56	6990	0.0700678	1.89124	0.020202	ADCY1//ADCY2//ADORA1//AKT2//AQP7//MGLL//PIK3CB//PRKACB
hsa00360	Phenylalanine metabolism	http://www.genome.jp/kegg-bin/show_pathway?hsa00360+2805+259307+4129+5053	0.0133958	4	396	17	6990	0.0717632	1.87303	0.010101	GOT1//IL4I1//MAOB//PAH
hsa04666	Fc gamma R-mediated phagocytosis	http://www.genome.jp/kegg-bin/show_pathway?hsa04666+208+273+274+3984+5058+5291+100137049+5579+5581+5582+10810	0.0155049	11	396	93	6990	0.0816045	1.80953	0.027778	AKT2//AMPH//BIN1//LIMK1//PAK1//PIK3CB//PLA2G4B//PRKCB//PRKCE//PRKCG//WASF3
hsa04015	Rap1 signaling pathway	http://www.genome.jp/kegg-bin/show_pathway?hsa04015+107+108+208+808+8822+27006+2264+2775+22808+50855+5217+5291+5332+5579+5582+5881+5900+5909+23094+83660	0.015962	20	396	211	6990	0.0816803	1.79691	0.050505	ADCY1//ADCY2//AKT2//CALM3//FGF17//FGF22//FGFR4//GNAO1//MRAS//PARD6A//PFN2//PIK3CB//PLCB4//PRKCB//PRKCG//RAC3//RALGDS//RAP1GAP//SIPA1L3//TLN2
hsa00072	Synthesis and degradation of ketone bodies	http://www.genome.jp/kegg-bin/show_pathway?hsa00072+622+3157+5019	0.0160638	3	396	10	6990	0.0816803	1.79415	0.007576	BDH1//HMGCS1//OXCT1
hsa04014	Ras signaling pathway	http://www.genome.jp/kegg-bin/show_pathway?hsa04014+208+808+2002+8822+27006+2264+4303+10681+5601+22808+5058+56924+5291+100137049+5322+5567+5579+5582+5881+5900+5923	0.0176592	21	396	227	6990	0.0877073	1.75303	0.05303	AKT2//CALM3//ELK1//FGF17//FGF22//FGFR4//FOXO4//GNB5//MAPK9//MRAS//PAK1//PAK6//PIK3CB//PLA2G4B//PLA2G5//PRKACB//PRKCB//PRKCG//RAC3//RALGDS//RASGRF1
hsa04071	Sphingolipid signaling pathway	http://www.genome.jp/kegg-bin/show_pathway?hsa04071+134+208+10715+5601+5291+5332+5521+5522+5526+5579+5581+5582+5881	0.0178338	13	396	120	6990	0.0877073	1.74876	0.032828	ADORA1//AKT2//CERS1//MAPK9//PIK3CB//PLCB4//PPP2R2B//PPP2R2C//PPP2R5B//PRKCB//PRKCE//PRKCG//RAC3
hsa04742	Taste transduction	http://www.genome.jp/kegg-bin/show_pathway?hsa04742+40+773+2550+9568+2555+2914+5136+5567+6326+6328	0.0182231	10	396	83	6990	0.0881762	1.73938	0.025253	ASIC2//CACNA1A//GABBR1//GABBR2//GABRA2//GRM4//PDE1A//PRKACB//SCN2A//SCN3A
hsa04152	AMPK signaling pathway	http://www.genome.jp/kegg-bin/show_pathway?hsa04152+148+208+84254+10645+2194+3156+5105+5213+5291+5521+5522+5526+79966	0.0228094	13	396	124	6990	0.108616	1.64189	0.032828	ADRA1A//AKT2//CAMKK1//CAMKK2//FASN//HMGCR//PCK1//PFKM//PIK3CB//PPP2R2B//PPP2R2C//PPP2R5B//SCD5
hsa04978	Mineral absorption	http://www.genome.jp/kegg-bin/show_pathway?hsa04978+476+477+478+481+482+486+4501	0.0237857	7	396	51	6990	0.111495	1.62368	0.017677	ATP1A1//ATP1A2//ATP1A3//ATP1B1//ATP1B2//FXYD2//MT1X
hsa05231	Choline metabolism in cancer	http://www.genome.jp/kegg-bin/show_pathway?hsa05231+208+1608+1609+5601+5291+100137049+5579+5582+5881+5900+10810	0.0270767	11	396	101	6990	0.12497	1.5674	0.027778	AKT2//DGKG//DGKQ//MAPK9//PIK3CB//PLA2G4B//PRKCB//PRKCG//RAC3//RALGDS//WASF3
hsa05214	Glioma	http://www.genome.jp/kegg-bin/show_pathway?hsa05214+208+808+816+817+818+5291+5579+5582	0.0294245	8	396	65	6990	0.133748	1.53129	0.020202	AKT2//CALM3//CAMK2B//CAMK2D//CAMK2G//PIK3CB//PRKCB//PRKCG
hsa04260	Cardiac muscle contraction	http://www.genome.jp/kegg-bin/show_pathway?hsa04260+476+477+478+481+482+59284+125965+486+7134	0.0313597	9	396	78	6990	0.140417	1.50363	0.022727	ATP1A1//ATP1A2//ATP1A3//ATP1B1//ATP1B2//CACNG7//COX6B2//FXYD2//TNNC1
hsa05142	Chagas disease (American trypanosomiasis)	http://www.genome.jp/kegg-bin/show_pathway?hsa05142+107+208+2767+2775+3553+6416+5601+5291+5332+5521+5522	0.0327131	11	396	104	6990	0.143281	1.48528	0.027778	ADCY1//AKT2//GNA11//GNAO1//IL1B//MAP2K4//MAPK9//PIK3CB//PLCB4//PPP2R2B//PPP2R2C
hsa00900	Terpenoid backbone biosynthesis	http://www.genome.jp/kegg-bin/show_pathway?hsa00900+79947+3156+3157+4597	0.0329547	4	396	22	6990	0.143281	1.48208	0.010101	DHDDS//HMGCR//HMGCS1//MVD
hsa01040	Biosynthesis of unsaturated fatty acids	http://www.genome.jp/kegg-bin/show_pathway?hsa01040+10965+122970+201562+79966	0.0381668	4	396	23	6990	0.162938	1.41831	0.010101	ACOT2//ACOT4//PTPLB//SCD5
hsa04722	Neurotrophin signaling pathway	http://www.genome.jp/kegg-bin/show_pathway?hsa04722+208+398+627+808+816+817+818+814+5601+5291+6195+10603	0.0385619	12	396	120	6990	0.162938	1.41384	0.030303	AKT2//ARHGDIG//BDNF//CALM3//CAMK2B//CAMK2D//CAMK2G//CAMK4//MAPK9//PIK3CB//RPS6KA1//SH2B2
hsa04211	Longevity regulating pathway - mammal	http://www.genome.jp/kegg-bin/show_pathway?hsa04211+107+108+208+814+84254+10645+5291+5567+9821+25989	0.0392584	10	396	94	6990	0.163577	1.40607	0.025253	ADCY1//ADCY2//AKT2//CAMK4//CAMKK1//CAMKK2//PIK3CB//PRKACB//RB1CC1//ULK3
hsa00750	Vitamin B6 metabolism	http://www.genome.jp/kegg-bin/show_pathway?hsa00750+57026+29968	0.04125	2	396	6	6990	0.16952	1.38458	0.005051	PDXP//PSAT1
hsa05020	Prion diseases	http://www.genome.jp/kegg-bin/show_pathway?hsa05020+2002+3553+4684+5567+5621	0.0454777	5	396	35	6990	0.184369	1.3422	0.012626	ELK1//IL1B//NCAM1//PRKACB//PRNP
hsa00062	Fatty acid elongation	http://www.genome.jp/kegg-bin/show_pathway?hsa00062+10965+122970+6785+201562	0.0499247	4	396	25	6990	0.197091	1.30168	0.010101	ACOT2//ACOT4//ELOVL4//PTPLB
hsa04914	Progesterone-mediated oocyte maturation	http://www.genome.jp/kegg-bin/show_pathway?hsa04914+107+108+208+64506+22849+80315+5601+5291+5567+6195	0.0499297	10	396	98	6990	0.197091	1.30164	0.025253	ADCY1//ADCY2//AKT2//CPEB1//CPEB3//CPEB4//MAPK9//PIK3CB//PRKACB//RPS6KA1
